# Supplementary material for: Structure–mechanical property correlations in mechanochromic luminescent crystals of boron difluoride dibenzoylmethane derivatives
Source: IUCrJ. 2015 Sep 22;2(Pt 6):611–9. doi: 10.1107/S2052252515015134 (PMC4645105; doi:10.1107/S2052252515015134)
Supplement: Supplementary file 1 [file m-02-00611-sup1.cif]

data_global
_publcif_datablock.id '{03d3e84a-6a76-445d-b742-97c36c8f68be}'

_audit_update_record
;
2015-09-16 # Formatted by IUCr publCIF system
;
#==============================================================================

# PROCESSING SUMMARY (IUCr Office Use Only)

_journal_date_recd_electronic      2015-04-17
_journal_date_to_coeditor         ?
_journal_date_from_coeditor       ?
_journal_date_accepted     2015-08-14
_journal_date_printers_first      ?
_journal_date_printers_final      ?
_journal_date_proofs_out          ?
_journal_date_proofs_in           ?
_journal_coeditor_name            ?
_journal_coeditor_code      ED5006SUP1
_journal_coeditor_notes
; ?
;
_journal_paper_category      FA
_journal_techeditor_code      M151513
_iucr_compatibility_tag          ACTA95
_journal_techeditor_notes  
;
;
_journal_coden_ASTM               ?
_journal_name_full                ?
_journal_year                     ?
_journal_volume                   ?
_journal_issue                    ?
_journal_page_first               ?
_journal_page_last                ?
_journal_suppl_publ_number        ?
_journal_suppl_publ_pages         ?

#==============================================================================

_audit_creation_date              2015-02-20
_audit_creation_method
;
Olex2 1.2
(compiled 2014.12.26 svn.r3119 for OlexSys, GUI svn.r4973)
;
_publ_contact_author_address      ?
_publ_contact_author_email        ?
_publ_contact_author_name         ''
_publ_contact_author_phone        ?
_publ_section_references
;
Bourhis, L.J., Dolomanov, O.V., Gildea, R.J., Howard, J.A.K., Puschmann, H.
 (2015). Acta Cryst. A71, in press.

Dolomanov, O.V., Bourhis, L.J., Gildea, R.J, Howard, J.A.K. & Puschmann, H.
 (2009), J. Appl. Cryst. 42, 339-341.

Sheldrick, G.M. (2008). Acta Cryst. A64, 112-122.
;
data_bf2dbmome2_a
_publcif_datablock.id '{3618642e-4fb4-4839-a1fb-f63d47595a38}'

_database_code_depnum_ccdc_archive 'CCDC 1418732'
_chemical_name_common             ?
_chemical_name_systematic
;
 ? 
;
_chemical_formula_moiety          'C17 H15 B F2 O4'
_chemical_formula_sum             'C17 H15 B F2 O4'
_chemical_formula_weight          332.10
_chemical_melting_point           ?
loop_
  _atom_type_symbol
  _atom_type_description
  _atom_type_scat_dispersion_real
  _atom_type_scat_dispersion_imag
  _atom_type_scat_source
 'C' 'C' 0.0033 0.0016 'International Tables Vol C Tables 4.2.6.8 and 6.1.1.4'
 'H' 'H' 0.0000 0.0000 'International Tables Vol C Tables 4.2.6.8 and 6.1.1.4'
 'B' 'B' 0.0013 0.0007 'International Tables Vol C Tables 4.2.6.8 and 6.1.1.4'
 'F' 'F' 0.0171 0.0103 'International Tables Vol C Tables 4.2.6.8 and 6.1.1.4'
 'O' 'O' 0.0106 0.0060 'International Tables Vol C Tables 4.2.6.8 and 6.1.1.4'

_space_group_crystal_system       'monoclinic'
_space_group_IT_number            15
_space_group_name_H-M_alt         'C 1 2/c 1'
_space_group_name_Hall            '-C 2yc'
loop_
  _space_group_symop_id
  _space_group_symop_operation_xyz
 1 'x, y, z'
 2 '-x, y, -z+1/2'
 3 'x+1/2, y+1/2, z'
 4 '-x+1/2, y+1/2, -z+1/2'
 5 '-x, -y, -z'
 6 'x, -y, z-1/2'
 7 '-x+1/2, -y+1/2, -z'
 8 'x+1/2, -y+1/2, z-1/2'

_cell_length_a                    21.1854(15)
_cell_length_b                    7.0826(5)
_cell_length_c                    10.0747(7)
_cell_angle_alpha                 90.00
_cell_angle_beta                  98.208(2)
_cell_angle_gamma                 90.00
_cell_volume                      1496.20(18)
_cell_formula_units_Z             4
_cell_measurement_reflns_used     7514
_cell_measurement_temperature     100
_cell_measurement_theta_max       31.565
_cell_measurement_theta_min       3.014
_exptl_absorpt_coefficient_mu     0.119
_exptl_absorpt_correction_T_max   0.7462
_exptl_absorpt_correction_T_min   0.6950
_exptl_absorpt_correction_type    multi-scan
_exptl_absorpt_process_details
;
SADABS-2008/1 (Bruker,2008) was used for absorption correction.
wR2(int) was 0.1263 before and 0.0401 after correction.
The Ratio of minimum to maximum transmission is 0.9314.
The \l/2 correction factor is 0.0015.
;
_exptl_crystal_colour             green
_exptl_crystal_colour_primary     green
_exptl_crystal_density_diffrn     1.474
_exptl_crystal_density_meas       .
_exptl_crystal_density_method     'not measured'
_exptl_crystal_description        needle
_exptl_crystal_F_000              688
_exptl_crystal_preparation        ?
_exptl_crystal_size_max           0.4
_exptl_crystal_size_mid           0.2
_exptl_crystal_size_min           0.1
_exptl_special_details
;
 ? 
;
_diffrn_reflns_av_R_equivalents   0.0261
_diffrn_reflns_av_unetI/netI      0.0187
_diffrn_reflns_limit_h_max        27
_diffrn_reflns_limit_h_min        -27
_diffrn_reflns_limit_k_max        9
_diffrn_reflns_limit_k_min        -9
_diffrn_reflns_limit_l_max        11
_diffrn_reflns_limit_l_min        -13
_diffrn_reflns_number             13225
_diffrn_reflns_theta_full         28.00
_diffrn_reflns_theta_max          28.00
_diffrn_reflns_theta_min          1.94
_diffrn_ambient_temperature       100
_diffrn_detector_area_resol_mean  ?
_diffrn_measured_fraction_theta_full 0.998
_diffrn_measured_fraction_theta_max 0.998
_diffrn_measurement_device_type   'Bruker APEX-II CCD'
_diffrn_measurement_method        '\f and \w scans'
_diffrn_radiation_monochromator   'graphite'
_diffrn_radiation_type            MoK\a
_diffrn_radiation_wavelength      0.71073
_diffrn_source                    'fine-focus sealed tube'
_diffrn_standards_number          0
_reflns_number_gt                 1657
_reflns_number_total              1811
_reflns_threshold_expression      >2sigma(I)
_computing_cell_refinement        'SAINT v7.68A (Bruker, 2009)'
_computing_data_collection        ?
_computing_data_reduction         'SAINT v7.68A (Bruker, 2009)'
_computing_molecular_graphics     'Olex2 (Dolomanov et al., 2009)'
_computing_publication_material   'Olex2 (Dolomanov et al., 2009)'
_computing_structure_refinement   'ShelXL (Sheldrick, 2008)'
_computing_structure_solution     'olex2.solve (Bourhis et al., 2015)'
_refine_diff_density_max          0.361
_refine_diff_density_min          -0.216
_refine_diff_density_rms          0.051
_refine_ls_extinction_coef        0.0139(15)
_refine_ls_extinction_expression  'Fc^*^=kFc[1+0.001xFc^2^\l^3^/sin(2\q)]^-1/4^'
_refine_ls_extinction_method      SHELXL
_refine_ls_goodness_of_fit_ref    1.081
_refine_ls_hydrogen_treatment     constr
_refine_ls_matrix_type            full
_refine_ls_number_parameters      112
_refine_ls_number_reflns          1811
_refine_ls_number_restraints      0
_refine_ls_R_factor_all           0.0359
_refine_ls_R_factor_gt            0.0327
_refine_ls_restrained_S_all       1.081
_refine_ls_shift/su_max           0.001
_refine_ls_shift/su_mean          0.000
_refine_ls_structure_factor_coef  Fsqd
_refine_ls_weighting_details
'calc w=1/[\s^2^(Fo^2^)+(0.0514P)^2^+0.8028P] where P=(Fo^2^+2Fc^2^)/3'
_refine_ls_weighting_scheme       calc
_refine_ls_wR_factor_gt           0.0924
_refine_ls_wR_factor_ref          0.0948
_refine_special_details
;
Refinement of <i>F</i>^2^ against ALL reflections. The weighted <i>R</i>-factor
<i>wR</i> and goodness of fit <i>S</i> are based on <i>F</i>^2^, conventional
<i>R</i>-factors <i>R</i> are based on <i>F</i>, with <i>F</i> set to zero for
negative <i>F</i>^2^. The threshold expression of <i>F</i>^2^ >
\s(<i>F</i>^2^) is used only for calculating <i>R</i>-factors(gt) <i>etc</i>.
and is not relevant to the choice of reflections for refinement.
<i>R</i>-factors based on <i>F</i>^2^ are statistically about twice as large
as those based on <i>F</i>, and <i>R</i>- factors based on ALL data will be
even larger.
;
_olex2_refinement_description
;
1. Fixed Uiso
 At 1.2 times of:
  All C(H) groups
 At 1.5 times of:
  All C(H,H,H) groups
2.a Aromatic/amide H refined with riding coordinates:
 C4(H2), C5(H3), C7(H5), C8(H6), C2(H9)
2.b Idealised Me refined as rotating group:
 C9(H7a,H7b,H7c)
;
_atom_sites_solution_hydrogens    geom
_atom_sites_solution_primary      iterative
_atom_sites_solution_secondary    difmap
loop_
  _atom_site_label
  _atom_site_type_symbol
  _atom_site_fract_x
  _atom_site_fract_y
  _atom_site_fract_z
  _atom_site_U_iso_or_equiv
  _atom_site_adp_type
  _atom_site_occupancy
  _atom_site_calc_flag
  _atom_site_disorder_assembly
  _atom_site_disorder_group
  _atom_site_site_symmetry_order
  _atom_site_refinement_flags_posn
  _atom_site_refinement_flags_adp
  _atom_site_refinement_flags_occupancy
 B1 B 0.5000 0.06398(19) 0.2500 0.0147(3) Uani 1 d . . 2 S T P
 C1 C 0.41783(4) 0.45810(12) 0.40667(9) 0.0133(2) Uani 1 d . . 1 . . .
 C2 C 0.38118(4) 0.34871(13) 0.48329(10) 0.0162(2) Uani 1 d . . 1 . . .
 H2 H 0.3836 0.2177 0.4801 0.019 Uiso 1 calc . . 1 R . .
 C3 C 0.34166(5) 0.43343(14) 0.56332(10) 0.0184(2) Uani 1 d . . 1 . . .
 H3 H 0.3176 0.3595 0.6137 0.022 Uiso 1 calc . . 1 R . .
 C4 C 0.33771(4) 0.63041(14) 0.56867(9) 0.0157(2) Uani 1 d . . 1 . . .
 C5 C 0.37337(4) 0.74130(14) 0.49256(10) 0.0173(2) Uani 1 d . . 1 . . .
 H5 H 0.3706 0.8722 0.4953 0.021 Uiso 1 calc . . 1 R . .
 C6 C 0.41314(4) 0.65471(13) 0.41262(10) 0.0168(2) Uani 1 d . . 1 . . .
 H6 H 0.4371 0.7288 0.3621 0.020 Uiso 1 calc . . 1 R . .
 C7 C 0.29790(5) 0.90162(15) 0.67053(11) 0.0239(2) Uani 1 d . . 1 . . .
 H7A H 0.3402 0.9429 0.7057 0.036 Uiso 1 calc . . 1 GR . .
 H7B H 0.2691 0.9333 0.7326 0.036 Uiso 1 calc . . 1 GR . .
 H7C H 0.2844 0.9630 0.5863 0.036 Uiso 1 calc . . 1 GR . .
 C8 C 0.46058(4) 0.36583(13) 0.32466(9) 0.0128(2) Uani 1 d . . 1 . . .
 C9 C 0.5000 0.46405(18) 0.2500 0.0150(3) Uani 1 d . . 2 S T P
 H9 H 0.5000 0.5954 0.2500 0.018 Uiso 1 calc . . 2 RS T P
 F1 F 0.53917(3) -0.04842(8) 0.33814(6) 0.02054(18) Uani 1 d . . 1 . . .
 O1 O 0.45954(3) 0.18135(9) 0.32582(7) 0.01788(19) Uani 1 d . . 1 . . .
 O2 O 0.29794(3) 0.70101(10) 0.65105(8) 0.0219(2) Uani 1 d . . 1 . . .

loop_
  _atom_site_aniso_label
  _atom_site_aniso_U_11
  _atom_site_aniso_U_22
  _atom_site_aniso_U_33
  _atom_site_aniso_U_23
  _atom_site_aniso_U_13
  _atom_site_aniso_U_12
 B1 0.0173(6) 0.0096(6) 0.0178(7) 0.000 0.0043(5) 0.000
 C1 0.0136(4) 0.0129(4) 0.0131(4) 0.0002(3) 0.0013(3) 0.0002(3)
 C2 0.0172(4) 0.0123(4) 0.0194(5) 0.0020(3) 0.0037(3) 0.0001(3)
 C3 0.0183(4) 0.0174(5) 0.0209(5) 0.0038(3) 0.0073(4) -0.0007(3)
 C4 0.0135(4) 0.0183(5) 0.0156(5) -0.0010(3) 0.0030(3) 0.0018(3)
 C5 0.0197(5) 0.0123(4) 0.0208(5) -0.0015(3) 0.0054(4) 0.0006(3)
 C6 0.0194(4) 0.0134(4) 0.0189(5) 0.0003(3) 0.0074(3) -0.0014(3)
 C7 0.0217(5) 0.0222(5) 0.0296(6) -0.0068(4) 0.0094(4) 0.0038(4)
 C8 0.0139(4) 0.0113(4) 0.0125(4) -0.0001(3) -0.0004(3) 0.0004(3)
 C9 0.0173(6) 0.0108(5) 0.0174(6) 0.000 0.0039(5) 0.000
 F1 0.0204(3) 0.0192(3) 0.0218(3) 0.0047(2) 0.0021(2) 0.0032(2)
 O1 0.0229(4) 0.0099(3) 0.0230(4) 0.0001(2) 0.0104(3) -0.0004(2)
 O2 0.0216(4) 0.0212(4) 0.0257(4) -0.0016(3) 0.0126(3) 0.0030(3)

_geom_special_details
;
All e.s.d.'s (except the e.s.d. in the dihedral angle between two l.s. planes)
are estimated using the full covariance matrix. The cell e.s.d.'s are taken
into account individually in the estimation of e.s.d.'s in distances, angles
and torsion angles; correlations between e.s.d.'s in cell parameters are only
used when they are defined by crystal symmetry. An approximate (isotropic)
treatment of cell e.s.d.'s is used for estimating e.s.d.'s involving l.s.
planes.
;
loop_
  _geom_bond_atom_site_label_1
  _geom_bond_atom_site_label_2
  _geom_bond_distance
  _geom_bond_site_symmetry_2
  _geom_bond_publ_flag
 B1 F1 1.3786(10) 2_655 ?
 B1 F1 1.3786(10) . ?
 B1 O1 1.4819(10) 2_655 ?
 B1 O1 1.4819(10) . ?
 C1 C2 1.4038(12) . ?
 C1 C6 1.3979(12) . ?
 C1 C8 1.4641(12) . ?
 C2 C3 1.3797(13) . ?
 C3 C4 1.3991(13) . ?
 C4 C5 1.3931(13) . ?
 C4 O2 1.3596(11) . ?
 C5 C6 1.3887(13) . ?
 C7 O2 1.4343(12) . ?
 C8 C9 1.3880(11) . ?
 C8 O1 1.3068(11) . ?
 C9 C8 1.3880(11) 2_655 ?

loop_
  _geom_angle_atom_site_label_1
  _geom_angle_atom_site_label_2
  _geom_angle_atom_site_label_3
  _geom_angle
  _geom_angle_site_symmetry_1
  _geom_angle_site_symmetry_3
  _geom_angle_publ_flag
 F1 B1 F1 109.45(11) 2_655 . ?
 F1 B1 O1 108.47(4) . 2_655 ?
 F1 B1 O1 108.46(4) 2_655 . ?
 F1 B1 O1 109.34(4) 2_655 2_655 ?
 F1 B1 O1 109.34(4) . . ?
 O1 B1 O1 111.76(10) 2_655 . ?
 C2 C1 C8 119.95(8) . . ?
 C6 C1 C2 118.55(8) . . ?
 C6 C1 C8 121.49(8) . . ?
 C3 C2 C1 120.72(9) . . ?
 C2 C3 C4 120.05(8) . . ?
 C5 C4 C3 120.06(8) . . ?
 O2 C4 C3 115.85(8) . . ?
 O2 C4 C5 124.10(9) . . ?
 C6 C5 C4 119.46(9) . . ?
 C5 C6 C1 121.17(8) . . ?
 C9 C8 C1 123.41(9) . . ?
 O1 C8 C1 115.38(8) . . ?
 O1 C8 C9 121.21(8) . . ?
 C8 C9 C8 119.84(11) . 2_655 ?
 C8 O1 B1 122.99(7) . . ?
 C4 O2 C7 117.41(8) . . ?

_iucr_refine_instructions_details
;
TITL BF2DBMOME2_A in C2/c
CELL 0.71073 21.1854 7.0826 10.0747 90 98.208 90
ZERR 4 0.0015 0.0005 0.0007 0 0.002 0
LATT 7
SYMM -X,+Y,0.5-Z
SFAC C H B F O
UNIT 68 60 4 8 16

L.S. 4
PLAN  20
TEMP 0
BOND
fmap 2
acta
OMIT -3 56
OMIT -9 3 3
OMIT -2 6 1
OMIT 0 2 0
OMIT -5 3 4
REM <olex2.extras>
REM <HklSrc "%.\\BF2DBMOME2_A.hkl">
REM </olex2.extras>

WGHT    0.051400    0.802800
EXTI    0.013943
FVAR       0.12251
B1    3    0.500000    0.063984    0.250000    10.50000    0.01732    0.00956 =
         0.01776    0.00000    0.00431    0.00000
C1    1    0.417834    0.458103    0.406669    11.00000    0.01362    0.01288 =
         0.01313    0.00022    0.00130    0.00016
C2    1    0.381176    0.348710    0.483292    11.00000    0.01716    0.01234 =
         0.01940    0.00196    0.00370    0.00014
AFIX  43
H2    2    0.383552    0.217710    0.480080    11.00000   -1.20000
AFIX   0
C3    1    0.341659    0.433425    0.563319    11.00000    0.01829    0.01738 =
         0.02094    0.00380    0.00731   -0.00068
AFIX  43
H3    2    0.317629    0.359540    0.613741    11.00000   -1.20000
AFIX   0
C4    1    0.337711    0.630406    0.568670    11.00000    0.01350    0.01828 =
         0.01558   -0.00102    0.00300    0.00182
C5    1    0.373366    0.741300    0.492562    11.00000    0.01970    0.01231 =
         0.02075   -0.00146    0.00539    0.00058
AFIX  43
H5    2    0.370555    0.872246    0.495269    11.00000   -1.20000
AFIX   0
C6    1    0.413140    0.654711    0.412618    11.00000    0.01937    0.01344 =
         0.01890    0.00034    0.00741   -0.00139
AFIX  43
H6    2    0.437077    0.728832    0.362148    11.00000   -1.20000
AFIX   0
C7    1    0.297899    0.901622    0.670527    11.00000    0.02173    0.02218 =
         0.02958   -0.00679    0.00944    0.00376
AFIX 137
H7A   2    0.340151    0.942884    0.705690    11.00000   -1.50000
H7B   2    0.269148    0.933278    0.732632    11.00000   -1.50000
H7C   2    0.284373    0.962970    0.586296    11.00000   -1.50000
AFIX   0
C8    1    0.460580    0.365828    0.324660    11.00000    0.01392    0.01127 =
         0.01252   -0.00015   -0.00045    0.00037
C9    1    0.500000    0.464052    0.250000    10.50000    0.01729    0.01082 =
         0.01740    0.00000    0.00391    0.00000
AFIX  43
H9    2    0.500000    0.595360    0.250000    10.50000   -1.20000
AFIX   0
F1    4    0.539166   -0.048421    0.338141    11.00000    0.02039    0.01917 =
         0.02181    0.00474    0.00215    0.00319
O1    5    0.459540    0.181351    0.325817    11.00000    0.02286    0.00990 =
         0.02296    0.00012    0.01042   -0.00043
O2    5    0.297938    0.701011    0.651047    11.00000    0.02163    0.02115 =
         0.02572   -0.00165    0.01256    0.00299
HKLF 4

REM  BF2DBMOME2_A in C2/c
REM R1 =  0.0327 for   1657 Fo > 4sig(Fo)  and  0.0359 for all   1811 data
REM    112 parameters refined using      0 restraints

END  

WGHT      0.0516      0.7486 
REM Highest difference peak  0.361,  deepest hole -0.216,  1-sigma level  0.051
Q1    1   0.4375  0.4139  0.3678  11.00000  0.05    0.36
Q2    1   0.3928  0.6862  0.4514  11.00000  0.05    0.31
Q3    1   0.4198  0.5506  0.4193  11.00000  0.05    0.30
Q4    1   0.3375  0.5339  0.5644  11.00000  0.05    0.29
Q5    1   0.3985  0.4066  0.4478  11.00000  0.05    0.28
Q6    1   0.4792  0.4124  0.2850  11.00000  0.05    0.27
Q7    1   0.3682  0.4069  0.5369  11.00000  0.05    0.25
Q8    1   0.3494  0.6825  0.5245  11.00000  0.05    0.24
Q9    1   0.4808  0.1310  0.2851  11.00000  0.05    0.22
Q10   1   0.3169  0.6696  0.6072  11.00000  0.05    0.18
Q11   1   0.4590  0.2736  0.3243  11.00000  0.05    0.14
Q12   1   0.3300  0.6972  0.7599  11.00000  0.05    0.12
Q13   1   0.5242  0.0188  0.3045  11.00000  0.05    0.11
Q14   1   0.5707  0.0218  0.3448  11.00000  0.05    0.11
Q15   1   0.5416  0.0567  0.3537  11.00000  0.05    0.11
Q16   1   0.5829 -0.1321  0.3657  11.00000  0.05    0.10
Q17   1   0.5517 -0.2310  0.3450  11.00000  0.05    0.10
Q18   1   0.5570 -0.1018  0.4386  11.00000  0.05    0.10
Q19   1   0.4288  0.3835  0.1791  11.00000  0.05    0.10
Q20   1   0.4186  0.7641  0.2737  11.00000  0.05    0.09

REM The information below was added by Olex2.
REM
REM R1 = 0.0327 for 1657 Fo > 4sig(Fo) and 0.0359 for all 17154 data
REM n/a parameters refined using n/a restraints
REM Highest difference peak 0.36, deepest hole -0.22
REM Mean Shift 0, Max Shift -0.001.

REM +++ Tabular Listing of Refinement Information +++
REM R1_all = 0.0359
REM R1_gt = 0.0327
REM wR_ref = 0.0948
REM GOOF = 1.081
REM Shift_max = -0.001
REM Shift_mean = 0
REM Reflections_all = 17154
REM Reflections_gt = 1657
REM Parameters = n/a
REM Hole = -0.22
REM Peak = 0.36
REM Flack = n/a

;
_olex2_submission_special_instructions 'No special instructions were received'
loop_
  _refln_index_h
  _refln_index_k
  _refln_index_l
  _refln_F_squared_meas
  _refln_F_squared_sigma
 -2 0 0 122.65 3.01
 -2 0 0 117.24 2.87
 4 0 0 5.6 0.16
 -4 0 0 5.81 0.17
 -4 0 0 5.83 0.19
 4 0 0 5.49 0.19
 4 0 0 5.82 0.16
 -6 0 0 41.31 1.06
 6 0 0 42.79 1.05
 6 0 0 42.37 1
 -6 0 0 43.75 1.13
 6 0 0 43.81 1.13
 6 0 0 42.7 1.05
 -6 0 0 41.17 1.06
 -8 0 0 48.01 1.19
 8 0 0 47.98 1.19
 8 0 0 48.86 1.19
 8 0 0 46.94 1.13
 -8 0 0 47.66 1.19
 -8 0 0 46.3 1.28
 8 0 0 47.24 1.28
 -10 0 0 1.43 0.11
 -10 0 0 1.45 0.09
 10 0 0 1.36 0.08
 10 0 0 1.24 0.1
 10 0 0 1.24 0.08
 10 0 0 1.32 0.08
 -10 0 0 1.47 0.09
 12 0 0 72.66 1.94
 12 0 0 80.68 2.05
 -12 0 0 72.24 2.09
 12 0 0 83.62 1.86
 -12 0 0 78.31 1.96
 12 0 0 81.19 1.94
 -14 0 0 8.64 0.31
 -14 0 0 8.92 0.36
 14 0 0 8.42 0.29
 14 0 0 9.08 0.33
 14 0 0 8.53 0.29
 14 0 0 8.61 0.29
 16 0 0 21.53 0.62
 -16 0 0 21.41 0.55
 -16 0 0 21.9 0.64
 16 0 0 21.58 0.63
 16 0 0 21.18 0.6
 16 0 0 21.29 0.65
 -18 0 0 3.07 0.14
 18 0 0 2.76 0.17
 18 0 0 2.94 0.15
 -18 0 0 2.78 0.18
 18 0 0 3.11 0.17
 20 0 0 7.75 0.3
 20 0 0 7.3 0.28
 -20 0 0 7.68 0.32
 20 0 0 7.57 0.3
 22 0 0 0.11 0.07
 22 0 0 0.05 0.07
 -22 0 0 0.02 0.07
 22 0 0 0.1 0.07
 24 0 0 102.66 2.66
 24 0 0 101.29 2.55
 -24 0 0 96.34 2.58
 26 0 0 33.18 0.99
 26 0 0 33.61 0.96
 26 0 0 33.91 0.98
 -26 0 0 34.36 1.03
 28 0 0 2.36 0.17
 -28 0 0 2.45 0.23
 28 0 0 2.23 0.19
 30 0 0 2.6 0.19
 -30 0 0 2.51 0.24
 30 0 0 2.64 0.2
 -1 -1 0 34.63 0.81
 1 -1 0 34 0.82
 -1 -1 0 35.22 0.87
 1 -1 0 33.13 0.81
 1 -1 0 34.39 0.86
 -1 -1 0 32.76 0.82
 1 1 0 34.31 0.82
 -1 1 0 32.97 0.78
 1 1 0 34.83 0.81
 -1 1 0 33.02 0.8
 -1 1 0 33.79 0.81
 1 1 0 32.75 0.8
 -1 1 0 33.38 0.82
 3 -1 0 111.23 2.64
 3 -1 0 107.06 2.69
 3 -1 0 115.38 2.83
 -3 -1 0 110.47 2.68
 -3 -1 0 121.21 2.65
 3 1 0 112.84 2.86
 3 1 0 109.55 2.55
 3 1 0 109.26 2.68
 -3 1 0 110.61 2.69
 3 1 0 114.33 2.64
 -5 -1 0 74.84 1.91
 5 -1 0 73.47 1.8
 5 -1 0 75.51 1.91
 5 -1 0 74.4 1.71
 -5 -1 0 74.09 1.79
 -5 -1 0 74 1.67
 5 1 0 74.33 1.7
 5 1 0 73.68 1.9
 5 1 0 71.96 1.79
 -5 1 0 74.45 1.8
 5 1 0 73.58 1.77
 -7 -1 0 11.95 0.34
 -7 -1 0 12.18 0.28
 7 -1 0 12.13 0.38
 7 -1 0 11.95 0.32
 -7 -1 0 12.22 0.38
 7 -1 0 12.09 0.34
 7 1 0 11.85 0.34
 -7 1 0 11.85 0.37
 -7 1 0 11.54 0.34
 7 1 0 11.77 0.33
 7 1 0 11.4 0.34
 7 1 0 11.87 0.31
 -9 -1 0 0.02 0.01
 -9 -1 0 0.03 0.03
 9 -1 0 0.02 0.02
 9 -1 0 0 0.04
 -9 -1 0 0.04 0.04
 9 -1 0 0.04 0.03
 9 1 0 0 0.02
 -9 1 0 0.07 0.03
 9 1 0 0.19 0.03
 9 1 0 0 0.02
 -9 1 0 0.02 0.04
 11 -1 0 68.39 1.84
 -11 -1 0 71.37 1.71
 11 -1 0 70.12 1.71
 11 -1 0 69.05 1.63
 -11 -1 0 68.64 1.57
 -11 -1 0 69.52 1.84
 -11 1 0 68.06 1.71
 11 1 0 66.74 1.61
 11 1 0 66 1.7
 11 1 0 66.31 1.79
 11 1 0 67.36 1.7
 -11 1 0 69.27 1.83
 13 -1 0 69.78 1.68
 -13 -1 0 72.44 1.76
 13 -1 0 70.18 1.75
 -13 -1 0 70.84 1.6
 -13 -1 0 67.11 1.89
 13 1 0 68.38 1.74
 -13 1 0 68.63 1.76
 13 1 0 71.12 1.84
 13 1 0 69.12 1.75
 -13 1 0 70.15 1.89
 13 1 0 69.02 1.66
 15 -1 0 0.11 0.04
 15 -1 0 0.08 0.05
 -15 -1 0 0.03 0.03
 15 -1 0 0.14 0.07
 -15 -1 0 0.06 0.05
 15 -1 0 0.03 0.04
 -15 -1 0 0.14 0.06
 -15 1 0 0 0.07
 15 1 0 0.11 0.05
 -15 1 0 0.13 0.05
 15 1 0 0.11 0.05
 15 1 0 0.14 0.06
 15 1 0 0.06 0.04
 -15 1 0 0.15 0.05
 17 -1 0 0.01 0.06
 17 -1 0 0.1 0.05
 17 -1 0 0.04 0.05
 -17 -1 0 0.05 0.03
 -17 -1 0 0.03 0.05
 17 -1 0 0.03 0.05
 -17 1 0 0.47 0.09
 17 1 0 0.08 0.04
 -17 1 0 0.35 0.08
 17 1 0 -0.01 0.06
 17 1 0 0.14 0.05
 17 1 0 0.02 0.05
 -19 -1 0 0.02 0.06
 19 -1 0 0.02 0.06
 19 -1 0 0.02 0.05
 19 -1 0 0.02 0.04
 19 1 0 -0.01 0.04
 19 1 0 -0.03 0.05
 19 1 0 -0.09 0.05
 -19 1 0 0.12 0.07
 -21 -1 0 5.58 0.27
 21 -1 0 6.04 0.27
 21 -1 0 5.83 0.24
 21 -1 0 5.74 0.26
 21 1 0 5.72 0.24
 21 1 0 5.6 0.25
 -21 1 0 5.71 0.28
 21 1 0 5.69 0.25
 23 -1 0 -0.12 0.06
 23 -1 0 -0.09 0.05
 23 -1 0 0.09 0.08
 -23 -1 0 0.03 0.08
 -23 1 0 -0.06 0.08
 23 1 0 0.07 0.08
 23 1 0 0.05 0.06
 23 1 0 0.06 0.05
 -25 -1 0 3.72 0.25
 25 -1 0 3.68 0.2
 25 -1 0 3.58 0.24
 25 -1 0 3.46 0.22
 25 1 0 3.67 0.21
 -25 1 0 3.52 0.25
 25 1 0 3.63 0.21
 27 -1 0 0.93 0.14
 27 -1 0 0.81 0.14
 -27 -1 0 0.61 0.13
 27 -1 0 0.69 0.1
 27 1 0 1.05 0.13
 -27 1 0 0.96 0.16
 27 1 0 0.85 0.11
 -29 -1 0 6.69 0.35
 29 -1 0 6.05 0.31
 29 -1 0 6.19 0.28
 29 1 0 6.27 0.3
 -29 1 0 6.01 0.35
 29 1 0 6.06 0.29
 0 -2 0 0.07 0.02
 0 -2 0 0.05 0.02
 0 -2 0 0.05 0.02
 0 2 0 0.1 0.02
 0 2 0 0.08 0.02
 0 2 0 0.1 0.02
 2 -2 0 34.6 0.82
 -2 -2 0 33.45 0.82
 2 -2 0 35.07 0.88
 2 -2 0 33.03 0.83
 -2 -2 0 34.58 0.88
 -2 -2 0 31.97 0.82
 -2 2 0 33.49 0.83
 2 2 0 31.2 0.81
 -2 2 0 34.11 0.79
 -2 2 0 33.66 0.82
 2 2 0 32.91 0.8
 -2 2 0 33.54 0.81
 2 2 0 34.18 0.82
 4 -2 0 35.26 0.86
 -4 -2 0 33.41 0.85
 -4 -2 0 28.91 0.91
 -4 -2 0 35.07 0.85
 -4 -2 0 35.53 0.85
 4 -2 0 36.82 0.91
 4 -2 0 34.36 0.84
 4 2 0 35.59 0.85
 -4 2 0 33.83 0.82
 -4 2 0 33.14 0.85
 -4 2 0 35.11 0.86
 4 2 0 34.24 0.83
 4 2 0 34.62 0.9
 4 2 0 33.57 0.84
 6 -2 0 7.51 0.22
 6 -2 0 6.68 0.22
 6 -2 0 6.85 0.24
 6 -2 0 6.93 0.21
 -6 -2 0 6.87 0.25
 -6 -2 0 6.81 0.21
 6 2 0 6.74 0.2
 -6 2 0 6.65 0.22
 6 2 0 6.86 0.21
 6 2 0 6.95 0.21
 6 2 0 6.61 0.21
 8 -2 0 0.79 0.09
 8 -2 0 0.87 0.08
 -8 -2 0 1.13 0.1
 8 -2 0 0.85 0.06
 8 -2 0 0.9 0.07
 -8 -2 0 0.78 0.06
 8 2 0 0.81 0.06
 8 2 0 0.92 0.06
 8 2 0 0.93 0.07
 -8 2 0 0.75 0.07
 8 2 0 0.84 0.06
 10 -2 0 5.78 0.26
 10 -2 0 5.87 0.21
 10 -2 0 5.73 0.24
 10 -2 0 5.73 0.21
 -10 -2 0 5.55 0.25
 -10 -2 0 5.63 0.21
 -10 2 0 5.98 0.22
 10 2 0 5.94 0.22
 10 2 0 5.56 0.18
 10 2 0 5.65 0.2
 10 2 0 5.76 0.2
 -12 -2 0 53.55 1.33
 12 -2 0 53.39 1.34
 12 -2 0 46.06 1.44
 -12 -2 0 50.45 1.45
 12 -2 0 51.6 1.44
 12 -2 0 54.4 1.29
 12 2 0 52.88 1.32
 12 2 0 53.73 1.25
 12 2 0 51.31 1.33
 -12 2 0 51.53 1.34
 12 2 0 53.45 1.39
 14 -2 0 1.19 0.13
 -14 -2 0 1.31 0.15
 -14 -2 0 1.06 0.1
 14 -2 0 1.24 0.1
 14 -2 0 1.51 0.15
 14 -2 0 1.21 0.11
 14 2 0 1.17 0.09
 -14 2 0 1.13 0.11
 14 2 0 1.36 0.12
 14 2 0 1.35 0.09
 14 2 0 1.23 0.09
 -16 -2 0 7.98 0.3
 16 -2 0 8.67 0.32
 16 -2 0 7.83 0.3
 16 2 0 8.21 0.27
 16 2 0 8.36 0.33
 -16 2 0 8.55 0.33
 16 2 0 7.88 0.29
 16 2 0 8.04 0.29
 18 -2 0 1.02 0.1
 18 -2 0 1.2 0.12
 -18 -2 0 1.27 0.12
 18 -2 0 1 0.12
 18 2 0 1.37 0.11
 18 2 0 1.1 0.11
 18 2 0 1.41 0.11
 -18 2 0 1.25 0.13
 20 -2 0 1.12 0.14
 20 -2 0 1.29 0.13
 20 -2 0 1.2 0.11
 -20 -2 0 1.11 0.12
 20 2 0 1.09 0.12
 20 2 0 1.34 0.12
 -20 2 0 1.18 0.14
 -20 2 0 1.32 0.15
 20 2 0 1.27 0.11
 -22 -2 0 1.37 0.14
 22 -2 0 1.39 0.12
 22 -2 0 1.48 0.15
 22 -2 0 1.27 0.15
 22 2 0 1.34 0.13
 -22 2 0 1.38 0.16
 -22 2 0 1.53 0.16
 22 2 0 1.44 0.13
 22 2 0 1.5 0.13
 24 -2 0 0.03 0.08
 -24 -2 0 0.08 0.08
 24 -2 0 0.1 0.06
 24 -2 0 0.17 0.09
 -24 2 0 -0.11 0.07
 24 2 0 0.07 0.06
 24 2 0 0.11 0.06
 26 -2 0 3.5 0.25
 26 -2 0 3.17 0.22
 26 -2 0 3.29 0.19
 -26 -2 0 3.12 0.23
 26 2 0 3.23 0.21
 26 2 0 3.47 0.2
 -26 2 0 3.31 0.25
 28 -2 0 2.2 0.2
 28 -2 0 2.13 0.22
 -28 -2 0 2.03 0.21
 -28 2 0 2.04 0.23
 28 2 0 1.94 0.17
 28 2 0 1.88 0.16
 30 -2 0 -0.05 0.09
 -30 -2 0 0.23 0.11
 -30 2 0 0.06 0.12
 30 2 0 0.04 0.08
 -1 -3 0 28.14 0.75
 1 -3 0 30.85 0.76
 -1 -3 0 32.73 0.82
 1 -3 0 29.4 0.75
 1 -3 0 31.61 0.82
 -1 -3 0 30.14 0.76
 1 3 0 30.27 0.75
 -1 3 0 29.92 0.76
 1 3 0 28.87 0.74
 -1 3 0 30.26 0.75
 1 3 0 30.33 0.76
 -1 3 0 29.54 0.76
 -1 3 0 30.36 0.74
 3 -3 0 44.18 1.14
 3 -3 0 43.49 1.06
 -3 -3 0 44.22 1.07
 -3 -3 0 41.82 1.07
 3 -3 0 43.61 1.08
 -3 -3 0 44.41 1.15
 -3 3 0 42.84 1.03
 3 3 0 42.11 1.06
 -3 3 0 41.45 1.05
 3 3 0 44.73 1.06
 3 3 0 42.14 1.05
 -3 3 0 43.21 1.08
 -3 3 0 43.34 1.07
 5 -3 0 0.6 0.06
 -5 -3 0 0.7 0.04
 -5 -3 0 0.66 0.07
 5 -3 0 0.77 0.07
 -5 -3 0 0.73 0.06
 -5 -3 0 0.85 0.07
 5 -3 0 0.85 0.07
 -5 3 0 0.76 0.06
 5 3 0 0.79 0.05
 -5 3 0 0.72 0.07
 -5 3 0 0.75 0.07
 5 3 0 0.88 0.06
 5 3 0 0.65 0.06
 7 -3 0 1.97 0.12
 -7 -3 0 1.82 0.12
 7 -3 0 1.88 0.11
 -7 -3 0 2.12 0.1
 7 -3 0 1.99 0.1
 -7 -3 0 2.24 0.14
 7 3 0 2.16 0.11
 7 3 0 1.99 0.09
 7 3 0 2.09 0.09
 -7 3 0 2.03 0.11
 7 3 0 2.09 0.1
 9 -3 0 1.58 0.13
 -9 -3 0 1.39 0.09
 9 -3 0 1.59 0.1
 9 -3 0 1.39 0.06
 9 -3 0 1.39 0.1
 9 -3 0 1.71 0.12
 -9 -3 0 1.45 0.13
 9 -3 0 1.49 0.1
 9 3 0 1.59 0.09
 9 3 0 1.42 0.08
 -9 3 0 1.41 0.1
 9 3 0 1.45 0.09
 9 3 0 1.35 0.08
 11 -3 0 0.51 0.07
 11 -3 0 0.57 0.1
 11 -3 0 0.49 0.07
 -11 -3 0 0.62 0.09
 11 -3 0 0.67 0.08
 11 -3 0 0.73 0.09
 -11 -3 0 0.66 0.07
 -11 3 0 0.67 0.08
 11 3 0 0.61 0.07
 11 3 0 0.7 0.08
 11 3 0 0.66 0.06
 11 3 0 0.59 0.06
 -13 -3 0 11.84 0.38
 13 -3 0 11.4 0.38
 13 -3 0 11.76 0.39
 13 -3 0 11.31 0.43
 13 -3 0 12.3 0.4
 13 3 0 11.8 0.38
 13 3 0 11.82 0.34
 13 3 0 11.78 0.36
 13 3 0 11.85 0.37
 -13 3 0 12.56 0.41
 13 3 0 12.18 0.39
 15 -3 0 0.84 0.1
 -15 -3 0 0.81 0.09
 15 -3 0 0.71 0.1
 15 3 0 0.7 0.08
 15 3 0 0.82 0.08
 -15 3 0 0.83 0.1
 15 3 0 0.78 0.08
 15 3 0 0.74 0.08
 17 -3 0 0.41 0.08
 -17 -3 0 0.42 0.09
 17 -3 0 0.47 0.09
 17 3 0 0.41 0.07
 17 3 0 0.36 0.07
 17 3 0 0.37 0.06
 -17 3 0 0.48 0.09
 17 3 0 0.32 0.07
 19 -3 0 0.26 0.06
 19 -3 0 0.2 0.08
 19 -3 0 0.23 0.09
 -19 -3 0 0.33 0.08
 19 3 0 0.3 0.07
 19 3 0 0.12 0.06
 19 3 0 0.27 0.06
 -19 3 0 0.24 0.09
 19 3 0 0.18 0.06
 21 -3 0 1.43 0.16
 -21 -3 0 1.09 0.13
 21 -3 0 1.18 0.13
 21 -3 0 1.29 0.11
 21 3 0 0.85 0.11
 21 3 0 1.15 0.12
 21 3 0 1.32 0.12
 -21 3 0 1.14 0.15
 23 -3 0 0.03 0.07
 23 -3 0 0.09 0.09
 -23 -3 0 0.18 0.09
 -23 3 0 0.01 0.08
 23 3 0 0.1 0.06
 23 3 0 0.08 0.06
 23 3 0 0.15 0.07
 -23 3 0 0 0.09
 -25 -3 0 3.67 0.24
 25 -3 0 3.7 0.26
 25 -3 0 3.99 0.24
 25 3 0 3.71 0.22
 -25 3 0 3.73 0.27
 -25 3 0 3.91 0.26
 25 3 0 3.42 0.2
 25 3 0 3.67 0.22
 27 -3 0 0.48 0.12
 27 -3 0 0.64 0.15
 -27 -3 0 0.86 0.14
 -27 3 0 0.63 0.15
 27 3 0 0.8 0.11
 27 3 0 0.56 0.11
 29 -3 0 0.21 0.13
 -29 -3 0 0.29 0.12
 29 -3 0 0.05 0.1
 29 3 0 0.15 0.09
 -29 3 0 0.15 0.13
 29 3 0 0.13 0.08
 0 -4 0 17.24 0.47
 0 -4 0 16.59 0.46
 0 -4 0 17.16 0.51
 0 4 0 17 0.47
 0 4 0 16.99 0.46
 0 4 0 17.05 0.46
 0 4 0 16.99 0.46
 2 -4 0 0.68 0.07
 -2 -4 0 0.71 0.07
 2 -4 0 0.75 0.07
 -2 -4 0 0.5 0.05
 2 -4 0 0.66 0.06
 -2 -4 0 0.6 0.07
 2 4 0 0.63 0.06
 2 4 0 0.71 0.06
 -2 4 0 0.62 0.06
 2 4 0 0.59 0.06
 -2 4 0 0.67 0.06
 -2 4 0 0.97 0.08
 -4 -4 0 1.31 0.08
 4 -4 0 1.3 0.09
 4 -4 0 1.3 0.09
 -4 -4 0 1.27 0.09
 4 -4 0 1.58 0.09
 -4 -4 0 1.27 0.1
 4 4 0 1.52 0.08
 4 4 0 1.38 0.09
 -4 4 0 1.37 0.09
 -4 4 0 1.33 0.1
 -4 4 0 1.38 0.09
 4 4 0 1.35 0.08
 -4 4 0 1.31 0.1
 6 -4 0 1.45 0.11
 6 -4 0 1.69 0.1
 -6 -4 0 1.64 0.09
 -6 -4 0 1.54 0.13
 -6 -4 0 1.75 0.11
 6 -4 0 1.48 0.1
 -6 -4 0 1.67 0.07
 -6 4 0 1.6 0.12
 6 4 0 1.64 0.08
 6 4 0 1.57 0.1
 -6 4 0 1.73 0.11
 -6 4 0 1.55 0.1
 6 4 0 1.66 0.09
 8 -4 0 3.4 0.16
 8 -4 0 3.58 0.17
 8 -4 0 3.35 0.15
 -8 -4 0 3.01 0.17
 -8 -4 0 3.08 0.19
 -8 -4 0 3.37 0.15
 8 4 0 3.26 0.15
 8 4 0 3.19 0.14
 -8 4 0 3.13 0.16
 8 4 0 3.13 0.13
 10 -4 0 1.01 0.09
 -10 -4 0 1.04 0.08
 10 -4 0 1.11 0.1
 10 -4 0 0.96 0.1
 -10 -4 0 0.89 0.12
 10 -4 0 0.96 0.1
 -10 4 0 0.92 0.1
 10 4 0 0.96 0.08
 10 4 0 0.95 0.09
 10 4 0 0.88 0.08
 -12 -4 0 0.2 0.06
 12 -4 0 0.26 0.07
 12 -4 0 0.27 0.06
 12 -4 0 0.32 0.04
 12 -4 0 0.47 0.08
 12 4 0 0.3 0.05
 -12 4 0 0.35 0.07
 12 4 0 0.26 0.05
 14 -4 0 5.13 0.24
 14 -4 0 5.75 0.25
 -14 -4 0 5.19 0.22
 14 4 0 4.96 0.2
 14 4 0 4.95 0.21
 -14 4 0 4.96 0.24
 16 -4 0 8.63 0.35
 -16 -4 0 9.22 0.33
 16 -4 0 9.06 0.35
 -16 4 0 8.23 0.35
 16 4 0 8.9 0.31
 16 4 0 8.78 0.31
 -18 -4 0 0.93 0.11
 18 -4 0 0.81 0.11
 18 -4 0 0.71 0.12
 18 4 0 0.84 0.1
 18 4 0 0.95 0.1
 -18 4 0 0.96 0.13
 20 -4 0 0.53 0.11
 20 -4 0 0.5 0.1
 -20 -4 0 0.63 0.11
 20 4 0 0.58 0.09
 -20 4 0 0.37 0.11
 20 4 0 0.72 0.1
 22 -4 0 2.21 0.21
 22 -4 0 2.1 0.19
 -22 -4 0 2.21 0.17
 -22 4 0 2.22 0.21
 22 4 0 2.23 0.16
 22 4 0 2.14 0.15
 24 -4 0 1.15 0.15
 24 -4 0 1.14 0.17
 -24 -4 0 1.09 0.15
 24 4 0 1.19 0.13
 24 4 0 1.36 0.13
 -24 4 0 0.97 0.16
 -26 -4 0 0.68 0.13
 26 -4 0 0.84 0.14
 26 -4 0 0.75 0.16
 -26 4 0 0.78 0.17
 26 4 0 0.69 0.11
 26 4 0 0.84 0.13
 -26 4 0 0.71 0.16
 28 -4 0 0.25 0.12
 28 -4 0 0.22 0.12
 -28 -4 0 0.2 0.11
 28 4 0 0.25 0.08
 28 4 0 0.29 0.1
 -28 4 0 0.11 0.12
 1 -5 0 2.88 0.16
 -1 -5 0 2.76 0.14
 1 -5 0 2.84 0.14
 -1 -5 0 2.89 0.16
 -1 -5 0 2.83 0.13
 1 -5 0 2.65 0.13
 1 5 0 3.05 0.14
 -1 5 0 2.82 0.14
 1 5 0 2.93 0.13
 -1 5 0 2.82 0.13
 1 5 0 2.9 0.14
 1 5 0 2.98 0.15
 -1 5 0 2.86 0.14
 -1 5 0 2.88 0.14
 3 -5 0 16.29 0.48
 -3 -5 0 16.94 0.49
 3 -5 0 17.25 0.53
 -3 -5 0 17.06 0.53
 -3 -5 0 17.15 0.47
 3 -5 0 15.62 0.47
 -3 5 0 16.35 0.48
 3 5 0 16.15 0.46
 3 5 0 16.85 0.47
 3 5 0 16.34 0.48
 -3 5 0 16.23 0.48
 -3 5 0 18.97 0.5
 -3 5 0 16.63 0.48
 5 -5 0 5.07 0.2
 5 -5 0 4.65 0.19
 5 -5 0 4.59 0.22
 -5 -5 0 4.77 0.23
 -5 -5 0 5.05 0.19
 5 5 0 4.91 0.2
 -5 5 0 4.75 0.2
 5 5 0 4.96 0.19
 -5 5 0 5.34 0.22
 -5 5 0 4.73 0.22
 5 5 0 4.51 0.18
 7 -5 0 11.49 0.39
 7 -5 0 11.46 0.37
 -7 -5 0 11.11 0.32
 -7 -5 0 11.3 0.35
 -7 5 0 11.29 0.37
 7 5 0 10.86 0.34
 7 5 0 11 0.33
 -7 5 0 11.47 0.38
 9 -5 0 33.82 0.88
 9 -5 0 32.42 0.9
 -9 -5 0 32.77 0.87
 -9 5 0 32.78 0.91
 9 5 0 32.79 0.86
 9 5 0 32.8 0.86
 11 -5 0 12.05 0.41
 11 -5 0 12.29 0.41
 -11 -5 0 12.09 0.38
 11 5 0 11.5 0.36
 -11 5 0 11.39 0.41
 11 5 0 12.03 0.37
 13 -5 0 -0.01 0.07
 -13 -5 0 0.1 0.07
 13 -5 0 0.04 0.07
 13 5 0 0.04 0.06
 -13 5 0 -0.05 0.07
 -15 -5 0 32.77 0.92
 15 -5 0 33 0.94
 15 -5 0 34.62 0.97
 15 5 0 33.57 0.9
 15 5 0 34.72 0.91
 -15 5 0 34.09 0.99
 -17 -5 0 0.94 0.11
 17 -5 0 1.24 0.15
 17 -5 0 1.19 0.14
 17 5 0 1.09 0.11
 -17 5 0 1.14 0.14
 17 5 0 0.92 0.09
 19 -5 0 0.11 0.08
 -19 -5 0 0.03 0.07
 19 -5 0 -0.01 0.08
 19 5 0 0.12 0.06
 19 5 0 0.04 0.06
 -19 5 0 0.22 0.09
 21 -5 0 -0.01 0.07
 21 -5 0 0.03 0.1
 -21 -5 0 0.03 0.07
 21 5 0 -0.08 0.05
 21 5 0 0.03 0.06
 -21 5 0 -0.03 0.08
 -23 -5 0 1.13 0.14
 23 -5 0 1.24 0.19
 23 -5 0 0.99 0.15
 23 5 0 0.95 0.12
 23 5 0 0.77 0.11
 -23 5 0 0.99 0.17
 25 -5 0 0.05 0.12
 25 -5 0 0.17 0.1
 -25 -5 0 -0.06 0.08
 25 5 0 -0.02 0.08
 25 5 0 0.02 0.07
 -25 5 0 0.07 0.12
 27 -5 0 2.51 0.23
 -27 -5 0 2.49 0.21
 27 -5 0 1.93 0.24
 -27 5 0 2.4 0.26
 -27 5 0 2.74 0.28
 27 5 0 2.27 0.18
 27 5 0 2.24 0.17
 0 -6 0 0.9 0.09
 0 6 0 0.93 0.1
 0 6 0 0.77 0.09
 0 6 0 0.91 0.09
 -2 -6 0 6.53 0.23
 2 -6 0 6.53 0.25
 2 6 0 6.57 0.23
 -2 6 0 6.32 0.26
 -2 6 0 6.23 0.24
 2 6 0 6.61 0.24
 2 6 0 6.3 0.25
 -2 6 0 5.96 0.25
 -4 -6 0 0.13 0.05
 4 -6 0 0.07 0.05
 -4 6 0 0.11 0.06
 -4 6 0 0.1 0.05
 4 6 0 0.07 0.04
 4 6 0 0.08 0.04
 -4 6 0 0.04 0.05
 -6 -6 0 7.19 0.24
 -6 -6 0 7.52 0.26
 6 -6 0 7 0.28
 6 6 0 7.09 0.26
 -6 6 0 7.44 0.29
 6 6 0 7.48 0.25
 -6 6 0 7.56 0.3
 -8 -6 0 1.78 0.12
 8 -6 0 1.83 0.14
 8 6 0 1.65 0.11
 8 6 0 1.53 0.12
 -8 6 0 1.52 0.14
 -10 -6 0 0.04 0.04
 10 -6 0 0.01 0.06
 10 -6 0 -0.02 0.05
 10 6 0 0.07 0.05
 -10 6 0 -0.06 0.05
 10 6 0 0.02 0.04
 12 -6 0 0.5 0.1
 12 -6 0 0.46 0.1
 -12 -6 0 0.4 0.08
 12 6 0 0.38 0.07
 -12 6 0 0.65 0.11
 12 6 0 0.53 0.08
 -14 -6 0 4.61 0.22
 14 -6 0 5.22 0.26
 14 -6 0 4.73 0.26
 14 6 0 4.64 0.22
 -14 6 0 5.26 0.27
 14 6 0 4.57 0.21
 -16 -6 0 2.18 0.15
 16 -6 0 1.97 0.19
 16 -6 0 2 0.17
 16 6 0 2.21 0.15
 -16 6 0 1.95 0.2
 16 6 0 2.06 0.13
 18 -6 0 0.1 0.09
 -18 -6 0 0.07 0.07
 18 -6 0 0.1 0.08
 -18 6 0 0.07 0.09
 18 6 0 0.09 0.06
 18 6 0 0.22 0.08
 20 -6 0 0.04 0.07
 20 -6 0 0.19 0.1
 -20 -6 0 0.05 0.07
 20 6 0 0.08 0.06
 20 6 0 -0.01 0.07
 -20 6 0 0 0.09
 22 -6 0 1.16 0.17
 22 -6 0 1.59 0.21
 -22 -6 0 1.2 0.15
 22 6 0 1.18 0.13
 22 6 0 1.4 0.13
 -22 6 0 1.42 0.2
 24 -6 0 0.5 0.13
 -24 -6 0 0.35 0.1
 24 -6 0 0.57 0.15
 24 6 0 0.59 0.11
 24 6 0 0.45 0.1
 -24 6 0 0.28 0.14
 -1 -7 0 12.93 0.42
 1 -7 0 12.74 0.42
 1 7 0 12.83 0.43
 -1 7 0 13.08 0.42
 -1 7 0 13.43 0.44
 1 7 0 12.68 0.42
 -1 7 0 13.34 0.44
 1 7 0 12.84 0.43
 3 -7 0 5.92 0.26
 -3 -7 0 6.11 0.24
 -3 7 0 6.51 0.28
 -3 7 0 6.06 0.26
 3 7 0 6.47 0.27
 -3 7 0 6.23 0.27
 3 7 0 6.34 0.24
 3 7 0 6.06 0.26
 -5 -7 0 0.29 0.06
 5 -7 0 0.33 0.08
 5 7 0 0.23 0.05
 -5 7 0 0.31 0.08
 -5 7 0 0.31 0.08
 5 7 0 0.37 0.07
 -7 -7 0 0.07 0.05
 7 -7 0 0.17 0.07
 -7 7 0 0.23 0.07
 7 7 0 0.25 0.06
 -7 7 0 0.26 0.08
 7 7 0 0.15 0.05
 -9 -7 0 0.07 0.05
 9 -7 0 0.03 0.06
 9 -7 0 0.04 0.06
 9 7 0 0.02 0.04
 9 7 0 0.04 0.05
 -9 7 0 0 0.06
 -11 -7 0 0.26 0.06
 11 -7 0 0.5 0.1
 11 -7 0 0.09 0.07
 -11 7 0 0.29 0.09
 11 7 0 0.4 0.08
 11 7 0 0.22 0.06
 13 -7 0 2.71 0.21
 13 -7 0 2.58 0.19
 -13 -7 0 2.83 0.17
 -13 7 0 2.99 0.22
 13 7 0 2.93 0.18
 13 7 0 2.69 0.16
 15 -7 0 4.42 0.27
 15 -7 0 4.45 0.26
 -15 -7 0 5 0.23
 15 7 0 4.77 0.24
 -15 7 0 4.76 0.29
 17 -7 0 0.22 0.1
 17 -7 0 0.24 0.09
 -17 -7 0 0.13 0.07
 17 7 0 0.19 0.07
 17 7 0 0.17 0.07
 -17 7 0 0.19 0.1
 19 -7 0 0.1 0.09
 -19 -7 0 0.04 0.07
 19 -7 0 0.02 0.09
 19 7 0 0.04 0.06
 -19 7 0 -0.01 0.1
 19 7 0 0.04 0.07
 21 -7 0 0.26 0.13
 21 -7 0 0.17 0.11
 -21 -7 0 0.12 0.09
 21 7 0 0.09 0.07
 21 7 0 0.12 0.07
 -21 7 0 0.16 0.13
 0 -8 0 5.94 0.26
 0 8 0 5.53 0.27
 0 8 0 6.01 0.27
 0 8 0 5.68 0.27
 -2 -8 0 3.12 0.18
 2 -8 0 2.87 0.18
 -2 8 0 3.25 0.2
 2 8 0 2.97 0.2
 2 8 0 2.78 0.18
 -2 8 0 3.09 0.21
 -2 8 0 2.89 0.19
 2 8 0 2.77 0.19
 4 -8 0 7.31 0.31
 -4 -8 0 7.49 0.29
 -4 8 0 7.52 0.34
 -4 8 0 7.24 0.32
 4 8 0 7.2 0.3
 4 8 0 7.1 0.29
 4 8 0 7.06 0.31
 6 -8 0 0.09 0.07
 -6 -8 0 0.12 0.06
 6 8 0 0.24 0.07
 -6 8 0 0.14 0.07
 6 8 0 0.14 0.07
 -6 8 0 0.17 0.09
 6 8 0 0.25 0.07
 8 -8 0 2.52 0.19
 -8 -8 0 2.85 0.17
 8 -8 0 3.08 0.21
 8 8 0 2.99 0.18
 -8 8 0 3.02 0.21
 8 8 0 2.84 0.17
 10 -8 0 0.2 0.09
 10 -8 0 -0.01 0.07
 -10 -8 0 0.1 0.06
 10 8 0 0.12 0.06
 -10 8 0 0.04 0.09
 10 8 0 0.07 0.07
 12 -8 0 0.3 0.1
 12 -8 0 0.22 0.08
 -12 -8 0 0.08 0.06
 12 8 0 0.07 0.06
 -12 8 0 0.11 0.1
 12 8 0 0.13 0.07
 14 -8 0 -0.01 0.08
 -14 -8 0 0.25 0.08
 14 -8 0 0.19 0.11
 -14 8 0 0.1 0.1
 14 8 0 0.14 0.08
 14 8 0 0.03 0.06
 16 -8 0 1.13 0.17
 16 -8 0 1.46 0.18
 -16 -8 0 1.57 0.15
 -16 8 0 1.62 0.2
 16 8 0 1.86 0.14
 16 8 0 1.56 0.16
 -18 -8 0 0.3 0.09
 18 -8 0 0.37 0.13
 18 -8 0 0.51 0.13
 18 8 0 0.44 0.11
 -18 8 0 0.48 0.15
 18 8 0 0.28 0.09
 -1 -9 0 0.41 0.09
 1 -9 0 0.43 0.1
 1 9 0 0.58 0.11
 -1 9 0 0.64 0.11
 -1 9 0 0.5 0.11
 -1 9 0 0.43 0.11
 1 9 0 0.38 0.09
 1 9 0 0.5 0.11
 3 -9 0 6.58 0.31
 -3 -9 0 6.13 0.28
 -3 9 0 6.18 0.33
 -3 9 0 5.73 0.3
 3 9 0 6.42 0.31
 3 9 0 6.19 0.3
 3 9 0 5.58 0.27
 -5 -9 0 5.56 0.26
 5 -9 0 5.23 0.28
 5 9 0 5.14 0.27
 -5 9 0 5.53 0.29
 5 9 0 5.28 0.28
 5 9 0 5.11 0.25
 -5 9 0 5.13 0.31
 7 -9 0 0.88 0.15
 -7 -9 0 1.17 0.12
 7 -9 0 0.95 0.14
 -7 9 0 1.1 0.16
 7 9 0 0.91 0.12
 7 9 0 0.68 0.12
 7 9 0 1.09 0.14
 9 -9 0 1.87 0.2
 -9 -9 0 1.99 0.16
 9 -9 0 2.27 0.21
 9 9 0 2.04 0.18
 9 9 0 1.87 0.16
 9 9 0 2.04 0.19
 -9 9 0 2.09 0.21
 11 -9 0 7.41 0.38
 11 -9 0 7.5 0.36
 -11 -9 0 8.12 0.33
 11 9 0 7.69 0.34
 11 9 0 7.71 0.32
 -11 9 0 7.97 0.4
 -13 -9 0 6.76 0.3
 13 -9 0 7.15 0.38
 13 -9 0 7.11 0.36
 -13 9 0 6.66 0.38
 13 9 0 7.65 0.34
 13 9 0 7.05 0.3
 15 -9 0 0.94 0.16
 15 -9 0 0.95 0.17
 -15 -9 0 0.75 0.12
 -15 9 0 0.87 0.17
 15 9 0 0.95 0.14
 15 9 0 0.92 0.12
 0 -10 0 16.86 0.59
 0 10 0 17.45 0.61
 0 10 0 16.79 0.62
 2 -10 0 10.05 0.42
 -2 -10 0 9.56 0.4
 -2 10 0 9.65 0.44
 -2 10 0 9.08 0.42
 2 10 0 10.22 0.44
 2 10 0 9.85 0.44
 2 10 0 9.45 0.41
 4 -10 0 4.98 0.29
 -4 -10 0 4.66 0.26
 4 10 0 4.9 0.27
 4 10 0 5.15 0.31
 -4 10 0 4.7 0.29
 4 10 0 4.99 0.3
 -4 10 0 4.51 0.31
 6 -10 0 0.86 0.15
 -6 -10 0 0.56 0.12
 6 -10 0 0.5 0.13
 6 10 0 0.5 0.12
 -6 10 0 0.71 0.15
 6 10 0 0.7 0.12
 6 10 0 0.8 0.14
 8 -10 0 2.62 0.24
 8 -10 0 3.04 0.24
 -8 -10 0 2.7 0.19
 8 10 0 2.79 0.23
 8 10 0 2.89 0.24
 -8 10 0 2.49 0.25
 8 10 0 3.21 0.21
 30 0 -1 0.04 0.08
 -30 0 1 0.13 0.12
 28 0 -1 -0.08 0.06
 28 0 -1 -0.06 0.09
 28 0 -1 0.03 0.08
 -28 0 1 0.17 0.12
 26 0 -1 -0.08 0.09
 26 0 -1 0.1 0.07
 -26 0 1 -0.02 0.09
 26 0 -1 -0.04 0.07
 24 0 -1 0.01 0.07
 24 0 -1 -0.05 0.08
 24 0 -1 0.03 0.07
 -24 0 1 -0.02 0.09
 22 0 -1 0.06 0.06
 22 0 -1 0.03 0.07
 -22 0 1 0.05 0.07
 22 0 -1 0.11 0.08
 20 0 -1 -0.04 0.06
 20 0 -1 0.06 0.05
 -20 0 1 -0.1 0.06
 20 0 -1 -0.1 0.04
 18 0 -1 0.05 0.05
 -18 0 1 0.01 0.05
 18 0 -1 -0.03 0.06
 18 0 -1 -0.06 0.06
 18 0 -1 0 0.03
 16 0 -1 0.06 0.05
 16 0 -1 -0.04 0.06
 16 0 -1 0.07 0.05
 -16 0 1 -0.04 0.04
 16 0 -1 0.02 0.03
 16 0 -1 0.04 0.04
 14 0 -1 0.01 0.05
 14 0 -1 -0.04 0.05
 -14 0 1 0.03 0.04
 14 0 -1 -0.01 0.03
 14 0 -1 0.01 0.03
 14 0 -1 -0.04 0.04
 -14 0 1 0 0.04
 -12 0 1 0.04 0.04
 -12 0 1 0.07 0.04
 12 0 -1 0.03 0.05
 12 0 -1 0.01 0.03
 12 0 -1 0.05 0.05
 12 0 -1 0 0.02
 12 0 -1 -0.04 0.03
 -10 0 1 0.07 0.04
 10 0 -1 0.12 0.04
 10 0 -1 0 0.04
 10 0 -1 -0.01 0.04
 10 0 -1 0.07 0.05
 10 0 -1 0.02 0.03
 8 0 -1 0.01 0.03
 8 0 -1 0.01 0.02
 8 0 -1 0.01 0.03
 8 0 -1 -0.02 0.01
 -8 0 1 0.03 0.02
 6 0 -1 -0.01 0.01
 6 0 -1 0.02 0.03
 -6 0 1 -0.01 0.02
 6 0 -1 -0.02 0.02
 4 0 -1 0.01 0.01
 4 0 -1 0.01 0.01
 4 0 -1 0.02 0.02
 -4 0 1 -0.01 0.01
 4 0 -1 -0.02 0.01
 4 0 -1 0.01 0.01
 4 0 -1 0.02 0.02
 2 0 -1 0.01 0.01
 2 0 -1 0 0.01
 2 0 -1 0.01 0.01
 2 0 -1 -0.01 0.01
 2 0 -1 0 0.01
 0 0 -1 0.04 0.01
 -2 0 -1 2.89 0.11
 -2 0 -1 3.1 0.11
 2 0 1 2.78 0.12
 -2 0 -1 2.68 0.12
 4 0 1 0.14 0.02
 -4 0 -1 0.06 0.03
 4 0 1 0.11 0.03
 -4 0 -1 0.06 0.03
 -6 0 -1 -0.01 0.02
 -6 0 -1 -0.04 0.02
 6 0 1 0.02 0.02
 6 0 1 0.02 0.02
 -6 0 -1 0.04 0.02
 -8 0 -1 0.01 0.02
 -8 0 -1 0.03 0.04
 8 0 1 0 0.02
 -8 0 -1 0.07 0.03
 8 0 1 -0.01 0.02
 -10 0 -1 0.03 0.04
 -10 0 -1 0.01 0.03
 10 0 1 -0.02 0.02
 10 0 1 0.08 0.04
 -10 0 -1 0.12 0.03
 10 0 1 -0.01 0.03
 -12 0 -1 0.02 0.04
 -12 0 -1 0.25 0.06
 12 0 1 -0.04 0.04
 -12 0 -1 0.01 0.03
 12 0 1 -0.03 0.03
 12 0 1 0.02 0.03
 14 0 1 0.06 0.05
 -14 0 -1 0 0.04
 14 0 1 -0.01 0.04
 14 0 1 -0.03 0.05
 -14 0 -1 -0.04 0.05
 -14 0 -1 -0.06 0.04
 16 0 1 -0.03 0.04
 -16 0 -1 0.06 0.04
 -16 0 -1 0.03 0.04
 16 0 1 0.03 0.04
 16 0 1 -0.03 0.04
 -18 0 -1 -0.06 0.04
 18 0 1 0.03 0.04
 18 0 1 0.01 0.05
 18 0 1 0.06 0.05
 -18 0 -1 0.07 0.05
 20 0 1 0.01 0.05
 20 0 1 -0.02 0.06
 20 0 1 -0.06 0.05
 -20 0 -1 -0.03 0.06
 -22 0 -1 0.02 0.07
 22 0 1 0.02 0.06
 22 0 1 0.04 0.07
 22 0 1 0.06 0.06
 24 0 1 -0.03 0.06
 -24 0 -1 0.11 0.09
 24 0 1 0.02 0.06
 24 0 1 0.11 0.08
 -26 0 -1 0.02 0.09
 26 0 1 0.02 0.09
 26 0 1 0.1 0.07
 -28 0 -1 0.09 0.11
 28 0 1 0.07 0.09
 28 0 1 -0.05 0.08
 30 0 1 0.02 0.08
 30 0 1 0.01 0.1
 -30 0 -1 -0.06 0.1
 -29 -1 1 0.98 0.16
 29 -1 -1 1.22 0.15
 29 -1 -1 0.99 0.17
 29 1 -1 0.83 0.12
 -29 1 1 1 0.18
 27 -1 -1 -0.11 0.06
 -27 -1 1 -0.01 0.1
 27 -1 -1 0.14 0.11
 27 -1 -1 0.03 0.07
 27 1 -1 -0.01 0.07
 27 1 -1 0.02 0.07
 -27 1 1 -0.04 0.09
 25 -1 -1 24.46 0.77
 25 -1 -1 25.38 0.74
 25 -1 -1 24.28 0.74
 -25 -1 1 24.9 0.79
 25 1 -1 24.25 0.74
 25 1 -1 24.99 0.74
 -25 1 1 23.68 0.8
 25 1 -1 24.67 0.73
 23 -1 -1 0.12 0.09
 23 -1 -1 0.1 0.07
 23 -1 -1 -0.02 0.05
 -23 -1 1 0.03 0.07
 23 1 -1 0.03 0.06
 -23 1 1 -0.03 0.08
 23 1 -1 0.01 0.06
 23 1 -1 0.09 0.08
 -21 -1 1 2.49 0.18
 21 -1 -1 2.94 0.19
 21 -1 -1 2.57 0.16
 21 -1 -1 2.88 0.15
 -21 1 1 2.66 0.2
 21 1 -1 2.72 0.16
 21 1 -1 2.97 0.17
 21 1 -1 2.54 0.17
 19 -1 -1 3.95 0.17
 19 -1 -1 3.13 0.18
 19 -1 -1 3.4 0.2
 19 -1 -1 3.59 0.22
 -19 -1 1 3.56 0.21
 19 1 -1 3.62 0.18
 -19 1 1 3.15 0.21
 -19 1 1 3.37 0.21
 19 1 -1 3.96 0.2
 19 1 -1 3.55 0.17
 19 1 -1 3.85 0.23
 17 -1 -1 0.6 0.1
 17 -1 -1 0.61 0.09
 17 -1 -1 0.41 0.07
 -17 -1 1 0.59 0.09
 17 -1 -1 0.57 0.06
 -17 1 1 0.63 0.09
 -17 1 1 0.56 0.09
 17 1 -1 0.52 0.08
 17 1 -1 0.51 0.07
 17 1 -1 0.53 0.09
 17 1 -1 0.57 0.07
 15 -1 -1 16.24 0.49
 15 -1 -1 17.36 0.49
 15 -1 -1 17.27 0.53
 15 -1 -1 16.77 0.5
 -15 -1 1 15.98 0.51
 15 -1 -1 15.45 0.57
 15 1 -1 17.12 0.5
 15 1 -1 17.04 0.52
 15 1 -1 16.4 0.48
 -15 1 1 16.98 0.52
 15 1 -1 16.83 0.48
 15 1 -1 17.4 0.58
 13 -1 -1 42.49 1.14
 13 -1 -1 43.6 1.09
 13 -1 -1 44.13 1.23
 -13 -1 1 43.03 1.12
 13 -1 -1 41.91 1.1
 13 1 -1 43.13 1.15
 13 1 -1 42.41 1.07
 -13 1 1 41.47 1.12
 13 1 -1 44.28 1.12
 13 1 -1 42.53 1.09
 13 1 -1 44.21 1.22
 11 -1 -1 8.98 0.27
 11 -1 -1 9.19 0.29
 11 -1 -1 8.68 0.34
 11 -1 -1 9.18 0.29
 -11 -1 1 9.38 0.3
 11 1 -1 9.41 0.3
 11 1 -1 8.73 0.28
 11 1 -1 9.02 0.34
 -11 1 1 9.67 0.3
 11 1 -1 9.32 0.28
 11 1 -1 9.08 0.28
 9 -1 -1 41.24 1.05
 9 -1 -1 37.5 0.93
 9 -1 -1 36.99 0.95
 -9 -1 1 38.77 0.96
 9 -1 -1 35.9 0.98
 9 1 -1 37.65 0.94
 9 1 -1 38.48 1.03
 9 1 -1 35.36 0.95
 -9 1 1 35.88 0.96
 9 1 -1 36.95 0.92
 9 1 -1 38.3 0.99
 7 -1 -1 43.41 1.15
 7 -1 -1 43.01 1.06
 -7 -1 1 42.95 1.07
 7 -1 -1 41.95 1.11
 7 -1 -1 42.95 1.03
 7 1 -1 43.26 1.14
 7 1 -1 44.17 1.06
 7 1 -1 42.45 1.02
 7 1 -1 43.1 1.12
 -7 1 1 40.75 1.06
 7 1 -1 42.75 1.05
 5 -1 -1 27.98 0.69
 5 -1 -1 28.2 0.76
 5 -1 -1 27.85 0.73
 5 -1 -1 28.79 0.76
 -5 -1 1 29.03 0.71
 5 -1 -1 28.18 0.7
 5 1 -1 28.53 0.68
 5 1 -1 29.24 0.7
 5 1 -1 27.27 0.68
 -5 1 1 27.28 0.7
 5 1 -1 28.81 0.69
 5 1 -1 28.51 0.7
 5 1 -1 26.94 0.76
 3 -1 -1 28.2 0.69
 3 -1 -1 28.23 0.67
 3 -1 -1 28.2 0.66
 3 -1 -1 28.61 0.68
 -3 -1 1 27.27 0.7
 3 -1 -1 27.88 0.74
 3 -1 -1 28.54 0.68
 3 1 -1 28.28 0.69
 3 1 -1 29.02 0.67
 3 1 -1 29.28 0.74
 3 1 -1 28.41 0.68
 3 1 -1 27.66 0.67
 -3 1 1 27.8 0.66
 -3 1 1 28.47 0.69
 -3 1 1 28.27 0.67
 1 -1 -1 181.45 4.26
 -1 -1 1 213.12 4.52
 1 -1 -1 204.25 4.49
 1 -1 -1 187.2 4.5
 1 -1 -1 163.52 4.41
 1 1 -1 162.57 4.47
 1 1 -1 191.33 4.38
 1 1 -1 199.77 4.5
 -1 1 1 169.53 4.78
 1 1 -1 205.52 4.73
 -1 1 1 173.97 4.48
 -1 1 1 196.26 4.35
 -1 1 1 193.79 4.22
 -1 -1 -1 4.91 0.15
 -1 -1 -1 5.03 0.14
 1 -1 1 4.79 0.12
 -1 -1 -1 5.05 0.13
 1 -1 1 4.8 0.13
 -1 -1 -1 4.79 0.13
 -1 -1 -1 5.1 0.14
 -1 -1 -1 4.87 0.13
 -1 1 -1 4.86 0.14
 1 1 1 4.72 0.13
 -1 1 -1 4.81 0.15
 -1 1 -1 4.76 0.13
 -1 1 -1 4.84 0.14
 3 -1 1 9.68 0.26
 -3 -1 -1 9.99 0.26
 -3 -1 -1 10.42 0.27
 -3 -1 -1 10.23 0.29
 -3 -1 -1 9.87 0.25
 -3 -1 -1 10.27 0.27
 -3 1 -1 10.1 0.29
 -3 1 -1 9.85 0.27
 3 1 1 9.62 0.26
 -5 -1 -1 223.48 5.23
 -5 -1 -1 230.94 5.53
 5 -1 1 214.69 5.23
 -5 -1 -1 214.52 4.95
 -5 -1 -1 229.96 5.16
 -5 1 -1 210.04 5.23
 5 1 1 213.56 4.97
 5 1 1 214.82 5.23
 -7 -1 -1 2.43 0.1
 -7 -1 -1 2.51 0.09
 -7 -1 -1 2.52 0.12
 -7 -1 -1 2.79 0.14
 7 -1 1 2.47 0.1
 7 -1 1 2.44 0.11
 -7 1 -1 2.52 0.11
 -7 1 -1 2.29 0.12
 7 1 1 2.43 0.1
 7 1 1 2.52 0.09
 -9 -1 -1 30.83 0.84
 -9 -1 -1 28.02 0.75
 -9 -1 -1 28.14 0.69
 9 -1 1 28.97 0.71
 9 -1 1 29.56 0.76
 -9 1 -1 29.02 0.83
 9 1 1 28.39 0.7
 -9 1 -1 28.33 0.76
 9 1 1 26.56 0.79
 9 1 1 29.71 0.76
 9 1 1 30.59 0.77
 11 -1 1 6.61 0.22
 -11 -1 -1 6.37 0.19
 -11 -1 -1 6.49 0.23
 -11 -1 -1 6.21 0.28
 11 -1 1 6.53 0.23
 11 1 1 6.85 0.23
 11 1 1 6.35 0.2
 11 1 1 6.25 0.23
 11 1 1 6.43 0.25
 -11 1 -1 6.51 0.24
 -11 1 -1 5.85 0.26
 13 -1 1 11.32 0.34
 -13 -1 -1 10.5 0.35
 13 -1 1 11.14 0.36
 -13 -1 -1 10.85 0.3
 -13 -1 -1 10.68 0.42
 13 1 1 10.84 0.35
 13 1 1 10.59 0.37
 -13 1 -1 10.76 0.36
 -13 1 -1 10.77 0.41
 13 1 1 10.83 0.35
 -13 1 -1 10.43 0.36
 13 1 1 11.1 0.32
 15 -1 1 3.48 0.17
 -15 -1 -1 3.63 0.24
 -15 -1 -1 3.71 0.14
 15 -1 1 3.56 0.18
 -15 -1 -1 3.57 0.18
 15 1 1 3.6 0.16
 -15 1 -1 3.56 0.18
 -15 1 -1 3.59 0.18
 15 1 1 3.6 0.17
 15 1 1 3.85 0.21
 15 1 1 3.36 0.17
 -15 1 -1 3.53 0.23
 17 -1 1 19.35 0.6
 17 -1 1 20.27 0.57
 -17 -1 -1 19.68 0.51
 -17 -1 -1 19.09 0.59
 17 1 1 20.13 0.6
 -17 1 -1 19.09 0.6
 17 1 1 19.52 0.59
 17 1 1 19.47 0.54
 -19 -1 -1 3.95 0.21
 19 -1 1 3.95 0.19
 19 -1 1 4.34 0.21
 19 -1 1 4.1 0.22
 -19 1 -1 4 0.22
 19 1 1 3.92 0.19
 19 1 1 4.1 0.2
 -19 1 -1 3.87 0.19
 19 1 1 4.22 0.21
 21 -1 1 -0.01 0.06
 21 -1 1 -0.01 0.06
 -21 -1 -1 0.06 0.07
 21 -1 1 0.17 0.06
 -21 1 -1 0.03 0.06
 21 1 1 0.05 0.06
 21 1 1 0.05 0.06
 -21 1 -1 0.01 0.07
 21 1 1 0.05 0.06
 23 -1 1 0.25 0.09
 -23 -1 -1 0.11 0.08
 23 -1 1 0.2 0.08
 23 -1 1 0.19 0.08
 23 1 1 0.23 0.07
 -23 1 -1 0.1 0.09
 23 1 1 0.31 0.08
 25 -1 1 0.54 0.12
 -25 -1 -1 0.59 0.12
 25 -1 1 0.59 0.12
 25 -1 1 0.58 0.1
 25 1 1 0.46 0.09
 -25 1 -1 0.59 0.13
 25 1 1 0.64 0.11
 -27 -1 -1 0.11 0.1
 27 -1 1 0.06 0.08
 27 -1 1 0.18 0.11
 27 1 1 0.08 0.09
 -27 1 -1 -0.1 0.09
 27 1 1 0.06 0.08
 29 -1 1 13.65 0.52
 29 -1 1 13.57 0.48
 -29 -1 -1 12.7 0.52
 29 1 1 13.06 0.5
 29 1 1 13.64 0.49
 -29 1 -1 13.69 0.55
 30 -2 -1 -0.03 0.12
 30 -2 -1 0.21 0.1
 -30 -2 1 0.18 0.11
 30 2 -1 0 0.08
 -30 2 1 0.03 0.12
 28 -2 -1 0.09 0.12
 -28 -2 1 0.03 0.1
 28 -2 -1 0.08 0.09
 -28 2 1 0.09 0.12
 28 2 -1 0.01 0.07
 26 -2 -1 1.67 0.19
 26 -2 -1 1.69 0.16
 -26 -2 1 1.26 0.17
 -26 2 1 2.06 0.21
 26 2 -1 1.71 0.14
 26 2 -1 1.53 0.14
 24 -2 -1 3.77 0.18
 24 -2 -1 3.91 0.24
 -24 -2 1 3.19 0.23
 24 -2 -1 3.18 0.21
 24 2 -1 3.38 0.19
 24 2 -1 3.55 0.19
 24 2 -1 3.5 0.19
 -24 2 1 3.56 0.24
 -24 2 1 3.75 0.25
 24 2 -1 4.04 0.22
 22 -2 -1 0.08 0.07
 22 -2 -1 0.06 0.07
 22 -2 -1 0.08 0.05
 -22 -2 1 0.02 0.08
 22 2 -1 0.09 0.07
 -22 2 1 0.1 0.08
 22 2 -1 -0.04 0.04
 22 2 -1 0.05 0.05
 -22 2 1 0.02 0.08
 20 -2 -1 4.21 0.21
 20 -2 -1 4.12 0.23
 -20 -2 1 4.04 0.22
 20 -2 -1 4.07 0.18
 20 2 -1 4.21 0.2
 -20 2 1 4.17 0.24
 20 2 -1 4.24 0.21
 20 2 -1 4.07 0.19
 18 -2 -1 4 0.17
 18 -2 -1 4.32 0.2
 18 -2 -1 4.25 0.22
 -18 -2 1 3.78 0.21
 -18 2 1 3.82 0.22
 18 2 -1 4.12 0.19
 18 2 -1 4.34 0.19
 18 2 -1 4.46 0.2
 18 2 -1 4.18 0.23
 16 -2 -1 1.08 0.12
 16 -2 -1 1.13 0.14
 -16 -2 1 0.95 0.11
 16 -2 -1 0.96 0.1
 16 -2 -1 1.04 0.08
 16 2 -1 1.02 0.11
 -16 2 1 0.91 0.11
 16 2 -1 1.09 0.09
 16 2 -1 1.09 0.09
 16 2 -1 1.07 0.1
 14 -2 -1 0.07 0.07
 14 -2 -1 0.05 0.03
 -14 -2 1 0.12 0.05
 14 -2 -1 0.05 0.05
 14 -2 -1 0.09 0.06
 14 -2 -1 0.09 0.04
 -14 2 1 0.12 0.05
 14 2 -1 0.11 0.05
 14 2 -1 0.05 0.03
 14 2 -1 0.08 0.04
 14 2 -1 0.05 0.06
 14 2 -1 0.05 0.04
 12 -2 -1 3.49 0.16
 12 -2 -1 3.82 0.18
 -12 -2 1 3.77 0.17
 12 -2 -1 4.22 0.22
 12 -2 -1 3.9 0.2
 12 2 -1 3.75 0.2
 12 2 -1 3.66 0.15
 12 2 -1 4.01 0.16
 -12 2 1 3.78 0.17
 12 2 -1 3.74 0.15
 12 2 -1 3.74 0.15
 12 2 -1 3.61 0.17
 10 -2 -1 17.44 0.56
 10 -2 -1 18.25 0.5
 10 -2 -1 18.83 0.56
 -10 -2 1 18.4 0.5
 10 -2 -1 17.21 0.5
 10 2 -1 17.94 0.47
 -10 2 1 17.34 0.51
 10 2 -1 18.29 0.51
 10 2 -1 18.16 0.48
 10 2 -1 17.63 0.5
 10 2 -1 16.89 0.55
 10 2 -1 17.8 0.48
 8 -2 -1 1.18 0.08
 -8 -2 1 1.26 0.08
 8 -2 -1 1.13 0.09
 8 -2 -1 1.2 0.08
 8 -2 -1 1.13 0.1
 8 -2 -1 1.15 0.08
 8 2 -1 1.08 0.09
 8 2 -1 1.19 0.07
 8 2 -1 1.14 0.07
 8 2 -1 1.18 0.07
 -8 2 1 1.11 0.08
 8 2 -1 1.18 0.08
 6 -2 -1 32.71 0.76
 6 -2 -1 31.91 0.8
 6 -2 -1 32.55 0.82
 6 -2 -1 31.9 0.79
 -6 -2 1 32.55 0.81
 6 -2 -1 32.66 0.87
 6 2 -1 30 0.8
 6 2 -1 33.42 0.8
 -6 2 1 31.56 0.81
 6 2 -1 29.67 0.86
 6 2 -1 32.56 0.77
 6 2 -1 32.87 0.78
 4 -2 -1 9.98 0.26
 4 -2 -1 9.34 0.29
 4 -2 -1 9.48 0.27
 4 -2 -1 9.72 0.27
 -4 -2 1 9.59 0.27
 4 2 -1 9.5 0.26
 -4 2 1 9.64 0.27
 4 2 -1 9.47 0.29
 -4 2 1 9.47 0.26
 -4 2 1 9.45 0.26
 4 2 -1 9.99 0.26
 4 2 -1 10.32 0.26
 2 -2 -1 3.71 0.14
 -2 -2 1 3.89 0.12
 2 -2 -1 4.13 0.13
 2 -2 -1 4.01 0.13
 2 2 -1 4.02 0.12
 2 2 -1 4.02 0.12
 2 2 -1 4.31 0.13
 -2 2 1 3.91 0.12
 -2 2 1 3.78 0.12
 2 2 -1 3.87 0.14
 -2 2 1 4.04 0.13
 0 -2 -1 0.25 0.03
 0 -2 -1 0.22 0.03
 0 -2 1 0.28 0.03
 0 -2 -1 0.24 0.02
 0 2 1 0.28 0.02
 0 2 -1 0.24 0.02
 0 2 -1 0.22 0.03
 0 2 -1 0.21 0.03
 0 2 1 0.25 0.02
 0 2 -1 0.2 0.02
 0 2 -1 0.27 0.03
 -2 -2 -1 12.61 0.31
 -2 -2 -1 12.14 0.35
 2 -2 1 11.99 0.32
 -2 -2 -1 12.2 0.32
 -2 -2 -1 12.15 0.32
 -2 2 -1 11.66 0.32
 2 2 1 11.79 0.31
 2 2 1 11.58 0.31
 -2 2 -1 11.42 0.32
 -2 2 -1 11.76 0.31
 2 2 1 11.59 0.33
 -2 2 -1 11.91 0.35
 4 -2 1 1.67 0.08
 -4 -2 -1 1.51 0.07
 -4 -2 -1 1.53 0.06
 -4 -2 -1 1.56 0.09
 4 -2 1 1.47 0.08
 -4 -2 -1 1.4 0.08
 -4 2 -1 1.54 0.09
 -4 2 -1 1.48 0.07
 4 2 1 1.48 0.07
 4 2 1 1.49 0.07
 4 2 1 1.64 0.07
 6 -2 1 14.38 0.4
 -6 -2 -1 14.42 0.38
 6 -2 1 14.01 0.43
 -6 -2 -1 12.78 0.43
 -6 -2 -1 14.56 0.41
 6 2 1 13.8 0.4
 6 2 1 14.55 0.39
 -6 2 -1 14.55 0.4
 -8 -2 -1 5.31 0.21
 -8 -2 -1 5.5 0.18
 8 -2 1 5.07 0.22
 -8 -2 -1 5.63 0.16
 -8 -2 -1 5.16 0.23
 8 -2 1 5.54 0.18
 8 -2 1 5.56 0.2
 8 2 1 5.47 0.19
 8 2 1 5.51 0.19
 -8 2 -1 5.06 0.19
 8 2 1 5.23 0.15
 10 -2 1 -0.03 0.03
 10 -2 1 0.1 0.04
 -10 -2 -1 0.12 0.05
 -10 -2 -1 0.04 0.02
 -10 -2 -1 0 0.04
 -10 -2 -1 0.03 0.03
 -10 2 -1 0.06 0.03
 10 2 1 0.33 0.06
 10 2 1 0.05 0.02
 10 2 1 0.01 0.03
 10 2 1 -0.01 0.02
 -12 -2 -1 4.47 0.24
 -12 -2 -1 4.88 0.22
 -12 -2 -1 4.44 0.19
 12 -2 1 4.61 0.2
 -12 -2 -1 4.63 0.14
 12 -2 1 4.12 0.22
 12 -2 1 4.37 0.18
 12 2 1 4.54 0.18
 12 2 1 4.37 0.2
 12 2 1 4.51 0.18
 12 2 1 4.2 0.15
 -12 2 -1 4.34 0.2
 14 -2 1 15.31 0.54
 -14 -2 -1 15.11 0.56
 -14 -2 -1 15.72 0.39
 14 -2 1 15.31 0.48
 14 -2 1 15.82 0.46
 -14 -2 -1 15.47 0.47
 -14 2 -1 14.88 0.49
 14 2 1 16.54 0.5
 14 2 1 15.5 0.42
 14 2 1 15.15 0.48
 14 2 1 15.51 0.47
 16 -2 1 0.56 0.08
 -16 -2 -1 0.53 0.09
 -16 -2 -1 0.55 0.05
 16 -2 1 0.36 0.07
 -16 2 -1 0.49 0.08
 16 2 1 0.54 0.07
 16 2 1 0.46 0.06
 16 2 1 0.5 0.08
 18 -2 1 3.47 0.2
 -18 -2 -1 3.3 0.19
 18 -2 1 3.37 0.19
 -18 2 -1 3.31 0.2
 18 2 1 3.35 0.15
 -18 2 -1 3.25 0.2
 18 2 1 3.19 0.18
 18 2 1 3.58 0.19
 20 -2 1 0.39 0.1
 -20 -2 -1 0.29 0.09
 20 -2 1 0.18 0.08
 20 2 1 0.3 0.07
 20 2 1 0.34 0.08
 -20 2 -1 0.42 0.1
 20 2 1 0.42 0.07
 -20 2 -1 0.43 0.1
 22 -2 1 0.08 0.07
 22 -2 1 0.16 0.08
 22 -2 1 0.05 0.06
 -22 -2 -1 0.13 0.07
 22 2 1 0.07 0.06
 22 2 1 0.12 0.07
 -22 2 -1 0.11 0.08
 24 -2 1 0.14 0.09
 -24 -2 -1 0.17 0.09
 24 -2 1 0.06 0.07
 24 -2 1 0.13 0.09
 24 2 1 0.12 0.06
 24 2 1 0.1 0.07
 -24 2 -1 0.15 0.1
 26 -2 1 0.25 0.08
 -26 -2 -1 0.03 0.09
 26 -2 1 0.11 0.1
 26 -2 1 0.12 0.09
 26 2 1 0.18 0.08
 26 2 1 0.3 0.08
 -26 2 -1 0.09 0.1
 28 -2 1 2.85 0.23
 -28 -2 -1 3.25 0.24
 28 -2 1 2.95 0.2
 28 2 1 3.12 0.22
 28 2 1 3.45 0.22
 -28 2 -1 2.89 0.25
 -29 -3 1 0.05 0.1
 29 -3 -1 -0.07 0.11
 29 -3 -1 0.02 0.09
 -29 3 1 0.02 0.12
 29 3 -1 -0.02 0.07
 -27 -3 1 2.03 0.2
 27 -3 -1 2.41 0.19
 27 -3 -1 2.31 0.23
 -27 3 1 1.97 0.23
 27 3 -1 2.35 0.17
 27 3 -1 2.1 0.16
 25 -3 -1 0.09 0.08
 -25 -3 1 0.11 0.08
 25 -3 -1 -0.03 0.09
 -25 3 1 0.2 0.11
 25 3 -1 0.18 0.08
 -25 3 1 0.13 0.1
 25 3 -1 0.17 0.07
 23 -3 -1 3.83 0.25
 -23 -3 1 4.03 0.24
 23 -3 -1 4.26 0.23
 23 3 -1 4.03 0.21
 -23 3 1 4.29 0.26
 23 3 -1 4.16 0.21
 23 3 -1 4.48 0.22
 -21 -3 1 2.81 0.19
 21 -3 -1 2.64 0.17
 21 -3 -1 2.73 0.21
 -21 3 1 2.63 0.2
 21 3 -1 2.55 0.16
 21 3 -1 2.45 0.15
 21 3 -1 3.09 0.17
 19 -3 -1 1.08 0.09
 -19 -3 1 0.96 0.12
 19 -3 -1 0.95 0.13
 19 -3 -1 0.98 0.11
 19 3 -1 0.91 0.09
 19 3 -1 0.98 0.1
 19 3 -1 1.08 0.1
 -19 3 1 1.15 0.14
 17 -3 -1 1.2 0.13
 17 -3 -1 0.89 0.08
 17 -3 -1 1.11 0.11
 -17 -3 1 1.11 0.12
 17 3 -1 1.23 0.1
 17 3 -1 1.07 0.09
 -17 3 1 0.82 0.11
 17 3 -1 1.15 0.1
 15 -3 -1 12.17 0.44
 -15 -3 1 11.36 0.38
 15 -3 -1 10.76 0.38
 15 -3 -1 10.95 0.39
 15 -3 -1 10.84 0.37
 15 3 -1 11.21 0.34
 15 3 -1 10.51 0.34
 15 3 -1 10.27 0.34
 -15 3 1 10.69 0.39
 15 3 -1 10.79 0.37
 13 -3 -1 24.81 0.76
 13 -3 -1 25.4 0.69
 -13 -3 1 24.59 0.69
 13 -3 -1 23.94 0.78
 13 -3 -1 25.65 0.62
 13 -3 -1 24.04 0.68
 13 -3 -1 25.27 0.69
 13 3 -1 24.52 0.66
 13 3 -1 25.67 0.66
 13 3 -1 24.2 0.68
 13 3 -1 22.18 0.74
 -13 3 1 24.71 0.71
 11 -3 -1 4.61 0.19
 11 -3 -1 4.56 0.15
 11 -3 -1 4.29 0.24
 11 -3 -1 4.87 0.2
 11 -3 -1 4.79 0.19
 11 -3 -1 4.67 0.22
 -11 -3 1 4.89 0.19
 11 3 -1 4.82 0.19
 11 3 -1 4.55 0.17
 -11 3 1 4.54 0.2
 11 3 -1 4.94 0.18
 11 3 -1 4.98 0.18
 11 3 -1 4.8 0.22
 9 -3 -1 0.26 0.06
 9 -3 -1 0.3 0.03
 9 -3 -1 0.33 0.05
 9 -3 -1 0.25 0.05
 -9 -3 1 0.26 0.04
 9 -3 -1 0.4 0.06
 9 3 -1 0.3 0.06
 9 3 -1 0.22 0.04
 -9 3 1 0.22 0.05
 9 3 -1 0.27 0.05
 9 3 -1 0.28 0.04
 7 -3 -1 0.02 0.03
 7 -3 -1 0.04 0.03
 7 -3 -1 0.08 0.03
 -7 -3 1 0.06 0.03
 7 -3 -1 0.14 0.03
 7 3 -1 0.09 0.04
 7 3 -1 0.05 0.03
 7 3 -1 0.04 0.02
 7 3 -1 0.03 0.02
 -7 3 1 0.18 0.04
 -5 -3 1 0.06 0.03
 5 -3 -1 0.1 0.03
 5 -3 -1 0.06 0.03
 5 -3 -1 0.1 0.03
 5 -3 -1 0.17 0.03
 5 3 -1 0.19 0.04
 5 3 -1 0.09 0.02
 5 3 -1 0.15 0.03
 -5 3 1 0.12 0.03
 -5 3 1 0.04 0.02
 -5 3 1 0.09 0.03
 5 3 -1 0.12 0.02
 3 -3 -1 42.73 1.08
 -3 -3 1 43.52 1.07
 3 -3 -1 44.99 1.14
 3 -3 -1 45.51 1.06
 3 3 -1 42.73 1.05
 -3 3 1 43.24 1.07
 3 3 -1 43.13 1.14
 3 3 -1 43.42 1.06
 3 3 -1 41.3 1.06
 -3 3 1 42.78 1.04
 -3 3 1 42.17 1.03
 -1 -3 1 22.38 0.57
 1 -3 -1 22.25 0.57
 1 -3 -1 21.79 0.57
 1 -3 -1 23.27 0.62
 1 3 -1 22.15 0.57
 1 3 -1 22.87 0.57
 1 3 -1 21.86 0.56
 1 3 -1 21.75 0.62
 -1 3 1 22.22 0.56
 -1 3 1 21.89 0.56
 -1 3 1 21.61 0.56
 1 -3 1 20.67 0.58
 1 -3 1 20.23 0.54
 -1 -3 -1 21.26 0.54
 -1 -3 -1 20.5 0.54
 -1 -3 -1 22.02 0.59
 1 3 1 20.51 0.53
 1 3 1 20.75 0.53
 -1 3 -1 21.24 0.59
 -1 3 -1 20.37 0.54
 -1 3 -1 20.93 0.54
 -1 3 -1 20.51 0.54
 -1 3 -1 21.11 0.52
 3 -3 1 23.43 0.62
 -3 -3 -1 24.01 0.67
 3 -3 1 23.04 0.66
 -3 -3 -1 24.18 0.62
 -3 -3 -1 23.75 0.61
 -3 -3 -1 23.26 0.62
 -3 3 -1 23.39 0.62
 3 3 1 23.13 0.6
 3 3 1 23.36 0.64
 -3 3 -1 23.26 0.6
 -3 3 -1 24.93 0.67
 3 3 1 24.52 0.61
 -3 3 -1 23.76 0.62
 5 -3 1 0.02 0.03
 -5 -3 -1 0.05 0.03
 5 -3 1 0.05 0.03
 -5 -3 -1 0 0.02
 -5 -3 -1 0.05 0.02
 -5 -3 -1 0.05 0.04
 5 3 1 0.05 0.03
 5 3 1 0.01 0.02
 -5 3 -1 0.07 0.03
 5 3 1 0.05 0.02
 -7 -3 -1 1.3 0.06
 7 -3 1 1.44 0.09
 7 -3 1 1.34 0.1
 -7 -3 -1 1.15 0.11
 -7 -3 -1 1.27 0.07
 -7 -3 -1 1.32 0.1
 7 3 1 1.21 0.08
 -7 3 -1 1.26 0.09
 7 3 1 1.32 0.08
 7 3 1 1.31 0.08
 9 -3 1 29.68 0.8
 -9 -3 -1 29.31 0.77
 -9 -3 -1 30.16 0.88
 9 -3 1 29.8 0.86
 -9 -3 -1 30.45 0.81
 9 3 1 30.25 0.82
 9 3 1 28.88 0.78
 9 3 1 29.46 0.77
 9 3 1 29.88 0.78
 -9 3 -1 29.8 0.8
 -11 -3 -1 19 0.54
 -11 -3 -1 19.4 0.58
 11 -3 1 19.51 0.57
 -11 -3 -1 20.24 0.65
 11 -3 1 19.9 0.62
 11 -3 1 19.46 0.54
 11 3 1 19.11 0.54
 11 3 1 19.49 0.56
 11 3 1 18.9 0.56
 -11 3 -1 19.07 0.57
 -13 -3 -1 3.66 0.17
 13 -3 1 4.11 0.2
 -13 -3 -1 4.27 0.26
 13 -3 1 3.81 0.18
 13 3 1 4.01 0.18
 -13 3 -1 3.76 0.19
 13 3 1 4.02 0.17
 15 -3 1 3.32 0.18
 15 -3 1 2.91 0.18
 -15 -3 -1 3.18 0.17
 15 3 1 3.28 0.16
 15 3 1 3.19 0.16
 -15 3 -1 3.47 0.19
 -17 -3 -1 3.62 0.19
 17 -3 1 3.75 0.21
 17 -3 1 3.63 0.2
 17 3 1 3.7 0.15
 17 3 1 3.53 0.18
 17 3 1 3.58 0.18
 -17 3 -1 3.45 0.21
 19 -3 1 0.05 0.07
 19 -3 1 0.04 0.06
 -19 -3 -1 -0.06 0.05
 -19 3 -1 -0.03 0.07
 19 3 1 -0.05 0.06
 19 3 1 0 0.05
 -21 -3 -1 1.92 0.16
 21 -3 1 2.18 0.18
 21 -3 1 1.97 0.19
 -21 3 -1 2.24 0.19
 21 3 1 2.07 0.15
 21 3 1 2.03 0.16
 -21 3 -1 2.32 0.19
 23 -3 1 1.08 0.15
 -23 -3 -1 0.89 0.13
 23 -3 1 1.12 0.12
 23 -3 1 0.82 0.14
 23 3 1 0.76 0.12
 -23 3 -1 0.92 0.15
 -23 3 -1 1.09 0.16
 23 3 1 0.71 0.1
 25 -3 1 0.55 0.13
 25 -3 1 0.57 0.13
 -25 -3 -1 0.5 0.11
 -25 3 -1 0.37 0.12
 25 3 1 0.44 0.1
 25 3 1 0.46 0.11
 25 3 1 0.66 0.1
 27 -3 1 1.45 0.19
 -27 -3 -1 1.66 0.18
 27 -3 1 1.71 0.19
 27 3 1 2 0.18
 27 3 1 1.52 0.16
 27 3 1 1.86 0.18
 -27 3 -1 1.52 0.2
 29 -3 1 0.29 0.13
 -29 -3 -1 0.4 0.12
 29 3 1 0.43 0.12
 -29 3 -1 0.66 0.15
 29 3 1 0.48 0.11
 29 3 1 0.37 0.12
 -28 -4 1 1.96 0.2
 28 -4 -1 1.63 0.18
 28 -4 -1 2.29 0.25
 -28 4 1 2.04 0.24
 28 4 -1 1.9 0.16
 -28 4 1 1.95 0.24
 28 4 -1 1.79 0.15
 -26 -4 1 0.62 0.13
 26 -4 -1 0.82 0.13
 26 -4 -1 0.54 0.14
 -26 4 1 0.68 0.16
 26 4 -1 0.72 0.11
 26 4 -1 0.72 0.1
 -26 4 1 0.71 0.16
 -24 -4 1 3.84 0.24
 24 -4 -1 4.25 0.24
 24 -4 -1 3.97 0.29
 24 4 -1 4.18 0.22
 24 4 -1 4.13 0.2
 -24 4 1 3.52 0.26
 22 -4 -1 12.12 0.45
 -22 -4 1 12.85 0.46
 22 -4 -1 11.31 0.48
 22 4 -1 12.24 0.41
 22 4 -1 11.92 0.4
 -22 4 1 12.29 0.5
 -20 -4 1 1.77 0.15
 20 -4 -1 1.55 0.15
 20 -4 -1 1.66 0.18
 20 4 -1 1.65 0.13
 -20 4 1 2 0.19
 20 4 -1 1.68 0.13
 -18 -4 1 1.14 0.12
 18 -4 -1 1.18 0.15
 18 -4 -1 1.4 0.14
 -18 4 1 1.27 0.15
 18 4 -1 1.25 0.11
 18 4 -1 1.21 0.1
 16 -4 -1 26.86 0.79
 -16 -4 1 27.57 0.78
 16 -4 -1 26.94 0.78
 16 4 -1 27.5 0.74
 16 4 -1 27.34 0.74
 -16 4 1 26.94 0.81
 14 -4 -1 38.57 1.03
 14 -4 -1 38.21 1.11
 14 -4 -1 38.86 0.92
 14 -4 -1 37.99 1.04
 -14 -4 1 38.17 1.02
 14 4 -1 37.24 0.99
 -14 4 1 38.81 1.06
 14 4 -1 37.86 0.98
 12 -4 -1 0.13 0.06
 12 -4 -1 0.1 0.06
 12 -4 -1 0.11 0.05
 -12 -4 1 0.12 0.05
 12 -4 -1 0.18 0.04
 12 -4 -1 0.17 0.06
 -12 4 1 0.04 0.05
 12 4 -1 0.1 0.05
 12 4 -1 0.1 0.05
 12 4 -1 0.15 0.04
 10 -4 -1 3.55 0.17
 10 -4 -1 3.9 0.18
 -10 -4 1 3.6 0.16
 10 -4 -1 3.63 0.19
 10 -4 -1 3.62 0.16
 10 4 -1 3.69 0.14
 10 4 -1 3.35 0.16
 -10 4 1 3.63 0.18
 10 4 -1 3.9 0.16
 10 4 -1 3.31 0.18
 8 -4 -1 1.68 0.12
 8 -4 -1 1.75 0.12
 -8 -4 1 1.65 0.1
 8 -4 -1 2.41 0.12
 8 -4 -1 1.77 0.11
 8 4 -1 1.86 0.1
 8 4 -1 1.78 0.11
 8 4 -1 1.73 0.12
 -8 4 1 2 0.12
 8 4 -1 1.73 0.09
 6 -4 -1 21.39 0.58
 6 -4 -1 21.4 0.57
 -6 -4 1 20.91 0.64
 -6 -4 1 21.34 0.57
 6 -4 -1 20.46 0.62
 6 4 -1 20.81 0.57
 6 4 -1 20.12 0.62
 6 4 -1 21.3 0.56
 -6 4 1 21.24 0.58
 -6 4 1 21.7 0.58
 6 4 -1 21.31 0.56
 4 -4 -1 15.08 0.46
 4 -4 -1 15.49 0.42
 -4 -4 1 15.26 0.42
 4 -4 -1 15.25 0.43
 -4 -4 1 15.04 0.47
 -4 4 1 15.13 0.43
 -4 4 1 15.17 0.42
 4 4 -1 15.41 0.41
 4 4 -1 14.7 0.46
 4 4 -1 15.25 0.43
 4 4 -1 15.27 0.42
 -4 4 1 15.39 0.42
 2 -4 -1 24.65 0.68
 -2 -4 1 26.4 0.73
 2 -4 -1 26.67 0.67
 2 -4 -1 26.91 0.73
 -2 -4 1 25.82 0.67
 2 4 -1 25.76 0.67
 -2 4 1 26.12 0.67
 -2 4 1 25.9 0.66
 2 4 -1 25.34 0.67
 2 4 -1 25.66 0.67
 2 4 -1 26.09 0.73
 -2 4 1 25.88 0.67
 0 -4 -1 9.04 0.28
 0 -4 -1 9.22 0.31
 0 -4 1 8.52 0.3
 0 -4 -1 9 0.27
 0 -4 1 8.87 0.27
 0 4 -1 9.07 0.28
 0 4 1 8.87 0.27
 0 4 1 9.25 0.28
 0 4 -1 9.1 0.28
 0 4 -1 8.98 0.27
 0 4 1 9.21 0.26
 0 4 -1 8.77 0.28
 -2 -4 -1 248.15 5.77
 -2 -4 -1 247.03 5.85
 2 -4 1 253.23 6.18
 2 -4 1 242.65 5.86
 -2 -4 -1 259.48 6.18
 -2 4 -1 233.83 5.72
 2 4 1 239.2 5.84
 -2 4 -1 245.26 5.55
 -2 4 -1 233.61 5.86
 -2 4 -1 244.48 5.78
 2 4 1 242.94 5.7
 -4 -4 -1 0.32 0.04
 4 -4 1 0.31 0.06
 4 -4 1 0.29 0.05
 -4 -4 -1 0.21 0.05
 -4 -4 -1 0.29 0.05
 -4 -4 -1 0.24 0.04
 -4 4 -1 0.4 0.05
 -4 4 -1 0.36 0.06
 4 4 1 0.24 0.04
 -4 4 -1 0.33 0.06
 4 4 1 0.28 0.04
 -6 -4 -1 2.26 0.15
 -6 -4 -1 2.38 0.1
 6 -4 1 2.25 0.12
 -6 -4 -1 2.42 0.11
 -6 -4 -1 2.39 0.14
 6 -4 1 2.39 0.14
 6 4 1 2.42 0.12
 -6 4 -1 2.33 0.13
 6 4 1 2.18 0.1
 -8 -4 -1 7.6 0.29
 -8 -4 -1 7.25 0.25
 -8 -4 -1 8.51 0.23
 8 -4 1 7.98 0.28
 -8 -4 -1 7.93 0.32
 8 -4 1 7.8 0.29
 8 4 1 7.34 0.25
 8 4 1 7.61 0.25
 -8 4 -1 7.61 0.28
 8 4 1 8.26 0.27
 8 4 1 7.74 0.26
 10 -4 1 61.95 1.72
 -10 -4 -1 67.89 1.78
 -10 -4 -1 65.06 1.6
 10 -4 1 63.25 1.63
 -10 -4 -1 63.18 1.64
 10 4 1 63.48 1.69
 10 4 1 63.16 1.57
 -10 4 -1 63.97 1.64
 10 4 1 62.97 1.59
 -12 -4 -1 3.52 0.16
 12 -4 1 3.65 0.18
 12 -4 1 3.18 0.18
 -12 4 -1 3.36 0.19
 12 4 1 3.31 0.16
 12 4 1 3.51 0.16
 12 4 1 3.23 0.16
 14 -4 1 2.36 0.16
 -14 -4 -1 2.24 0.13
 14 -4 1 2.14 0.15
 14 4 1 2.13 0.14
 14 4 1 2.34 0.13
 14 4 1 2.4 0.14
 -14 4 -1 2.19 0.16
 16 -4 1 0.54 0.1
 16 -4 1 0.61 0.1
 -16 -4 -1 0.36 0.08
 16 4 1 0.31 0.08
 -16 4 -1 0.52 0.1
 16 4 1 0.54 0.08
 16 4 1 0.4 0.07
 18 -4 1 7.27 0.32
 -18 -4 -1 7.33 0.29
 18 -4 1 7.1 0.32
 18 4 1 6.88 0.29
 -18 4 -1 6.85 0.32
 18 4 1 7.65 0.3
 18 4 1 7.37 0.29
 20 -4 1 2.53 0.19
 -20 -4 -1 2.29 0.17
 20 -4 1 2.34 0.21
 20 4 1 2.31 0.16
 20 4 1 2.17 0.16
 20 4 1 2.06 0.16
 -20 4 -1 2.22 0.2
 22 -4 1 8.8 0.39
 22 -4 1 8.86 0.39
 -22 -4 -1 8.95 0.36
 22 4 1 8.77 0.35
 22 4 1 8.58 0.34
 -22 4 -1 8.95 0.4
 22 4 1 8.62 0.35
 -24 -4 -1 0.52 0.11
 24 -4 1 0.58 0.13
 24 -4 1 0.45 0.12
 24 4 1 0.39 0.1
 -24 4 -1 0.49 0.14
 -24 4 -1 0.36 0.12
 24 4 1 0.3 0.08
 24 4 1 0.48 0.1
 -26 -4 -1 8.98 0.39
 26 -4 1 9.31 0.44
 26 -4 1 9.35 0.42
 26 4 1 9.57 0.39
 26 4 1 9.98 0.38
 -26 4 -1 9.16 0.44
 28 -4 1 1.77 0.2
 28 -4 1 1.32 0.2
 -28 -4 -1 1.5 0.16
 28 4 1 1.4 0.16
 -28 4 -1 1.48 0.21
 28 4 1 1.4 0.15
 27 -5 -1 2.48 0.27
 -27 -5 1 2.42 0.21
 27 -5 -1 3.06 0.22
 -27 5 1 2.8 0.28
 27 5 -1 2.65 0.18
 27 5 -1 2.72 0.19
 -25 -5 1 2.4 0.2
 25 -5 -1 2.5 0.2
 25 -5 -1 2.08 0.24
 25 5 -1 2.13 0.17
 25 5 -1 2.03 0.15
 -25 5 1 2.5 0.25
 23 -5 -1 -0.02 0.08
 23 -5 -1 -0.01 0.11
 -23 -5 1 -0.04 0.07
 23 5 -1 0.09 0.07
 23 5 -1 0.11 0.07
 -23 5 1 0.15 0.11
 21 -5 -1 0 0.08
 -21 -5 1 -0.1 0.07
 21 -5 -1 0.08 0.07
 21 5 -1 0.09 0.06
 -21 5 1 0.11 0.1
 21 5 -1 0.03 0.05
 19 -5 -1 2.16 0.17
 -19 -5 1 2.24 0.16
 19 -5 -1 1.98 0.2
 19 5 -1 2.08 0.15
 -19 5 1 2.02 0.2
 19 5 -1 2.04 0.14
 17 -5 -1 11.42 0.42
 -17 -5 1 11.5 0.4
 17 -5 -1 10.94 0.43
 17 5 -1 11.31 0.38
 17 5 -1 11.53 0.37
 -17 5 1 10.78 0.44
 -15 -5 1 0.19 0.07
 15 -5 -1 0.3 0.09
 15 -5 -1 0.26 0.08
 15 5 -1 0.31 0.06
 -15 5 1 0.22 0.08
 15 5 -1 0.29 0.06
 13 -5 -1 3.11 0.19
 -13 -5 1 3.27 0.18
 13 -5 -1 3.29 0.2
 13 5 -1 3.07 0.15
 13 5 -1 3.13 0.16
 -13 5 1 3.41 0.2
 -11 -5 1 131.98 3.22
 11 -5 -1 131.22 3.12
 11 -5 -1 129.1 3.24
 11 5 -1 133.64 3.13
 -11 5 1 129.56 3.25
 9 -5 -1 64.81 1.57
 9 -5 -1 61.32 1.61
 9 -5 -1 61.26 1.56
 -9 -5 1 62.73 1.59
 9 -5 -1 64.62 1.7
 9 5 -1 62.31 1.57
 -9 5 1 62.89 1.62
 9 5 -1 61.48 1.56
 9 5 -1 64.63 1.55
 -7 -5 1 6.68 0.23
 7 -5 -1 6.6 0.25
 7 -5 -1 6.81 0.24
 7 -5 -1 5.72 0.26
 7 -5 -1 6.28 0.25
 -7 5 1 6.33 0.26
 7 5 -1 6.53 0.22
 7 5 -1 6.62 0.24
 7 5 -1 6.88 0.24
 -7 5 1 6.39 0.25
 5 -5 -1 7.75 0.29
 5 -5 -1 7.72 0.26
 -5 -5 1 7.51 0.26
 5 -5 -1 7.65 0.27
 -5 5 1 7.45 0.26
 -5 5 1 7.48 0.26
 5 5 -1 7.3 0.25
 -5 5 1 7.63 0.28
 5 5 -1 7.52 0.26
 5 5 -1 7.67 0.25
 3 -5 -1 8.81 0.33
 3 -5 -1 9.58 0.31
 -3 -5 1 9.36 0.3
 3 -5 -1 9.65 0.3
 -3 -5 1 9.25 0.34
 -3 5 1 9.55 0.31
 -3 5 1 9.46 0.3
 3 5 -1 9.36 0.29
 3 5 -1 9.39 0.31
 -3 5 1 9.61 0.3
 3 5 -1 9.98 0.31
 1 -5 -1 17.47 0.49
 1 -5 -1 16.91 0.54
 -1 -5 1 17.85 0.49
 -1 -5 1 17.69 0.54
 1 -5 -1 17.84 0.49
 -1 5 1 17.29 0.48
 -1 5 1 17.78 0.49
 1 5 -1 17.64 0.49
 1 5 -1 17.38 0.49
 1 5 -1 17.09 0.49
 -1 5 1 17.46 0.5
 1 5 -1 17.48 0.5
 1 -5 1 4.57 0.18
 1 -5 1 4.38 0.2
 -1 -5 -1 4.2 0.2
 -1 -5 -1 4.54 0.17
 -1 -5 -1 5.03 0.19
 -1 5 -1 4.69 0.18
 -1 5 -1 4.36 0.19
 1 5 1 4.72 0.18
 -1 5 -1 4.45 0.19
 -1 5 -1 4.72 0.19
 1 5 1 4.42 0.17
 3 -5 1 0.61 0.08
 -3 -5 -1 0.77 0.07
 3 -5 1 0.52 0.07
 -3 -5 -1 0.53 0.08
 -3 -5 -1 0.57 0.07
 -3 5 -1 0.59 0.07
 3 5 1 0.52 0.06
 -3 5 -1 0.63 0.08
 -3 5 -1 0.57 0.07
 3 5 1 0.53 0.06
 -5 -5 -1 0.08 0.06
 5 -5 1 0.2 0.05
 -5 -5 -1 0.2 0.04
 -5 -5 -1 0.13 0.03
 -5 -5 -1 0.23 0.06
 -5 5 -1 0.2 0.06
 5 5 1 0.11 0.04
 5 5 1 0.09 0.04
 -5 5 -1 0.13 0.05
 7 -5 1 5.89 0.24
 -7 -5 -1 5.76 0.28
 -7 -5 -1 5.88 0.21
 -7 -5 -1 5.84 0.2
 7 5 1 5.87 0.22
 -7 5 -1 5.66 0.24
 7 5 1 5.73 0.21
 -9 -5 -1 3.88 0.17
 9 -5 1 3.85 0.19
 9 5 1 4.06 0.18
 -9 5 -1 3.92 0.2
 9 5 1 4.14 0.17
 11 -5 1 2.26 0.16
 11 -5 1 2.32 0.16
 -11 -5 -1 2.36 0.13
 -11 5 -1 2.39 0.17
 11 5 1 2.18 0.13
 11 5 1 2.72 0.15
 13 -5 1 76.76 1.89
 -13 -5 -1 75.89 1.91
 13 -5 1 75.55 1.97
 13 5 1 76.44 1.88
 -13 5 -1 76.21 1.98
 13 5 1 76.17 1.91
 15 -5 1 79.94 1.99
 15 -5 1 80.4 2.08
 -15 -5 -1 77 2.02
 -15 5 -1 80.62 2.09
 15 5 1 81.82 1.99
 15 5 1 80.27 2.01
 17 -5 1 0.4 0.1
 17 -5 1 0.3 0.09
 -17 -5 -1 0.36 0.09
 17 5 1 0.26 0.07
 17 5 1 0.5 0.09
 -17 5 -1 0.5 0.11
 19 -5 1 6.7 0.33
 19 -5 1 6.9 0.33
 -19 -5 -1 6.59 0.28
 -19 5 -1 6.26 0.33
 19 5 1 7.08 0.3
 19 5 1 6.98 0.28
 -21 -5 -1 0.3 0.09
 21 -5 1 0.37 0.11
 21 -5 1 0.08 0.11
 -21 5 -1 0.35 0.11
 21 5 1 0.37 0.09
 21 5 1 0.3 0.07
 23 -5 1 0.33 0.12
 23 -5 1 0.36 0.11
 -23 -5 -1 0.43 0.1
 23 5 1 0.39 0.1
 23 5 1 0.36 0.09
 -23 5 -1 0.24 0.11
 25 -5 1 0.44 0.12
 -25 -5 -1 0.62 0.12
 25 -5 1 0.47 0.14
 -25 5 -1 0.31 0.14
 25 5 1 0.69 0.12
 25 5 1 0.46 0.1
 -25 5 -1 0.49 0.15
 24 -6 -1 0.06 0.13
 -24 -6 1 0.15 0.09
 24 -6 -1 -0.02 0.09
 -24 6 1 0.02 0.12
 24 6 -1 0.14 0.08
 24 6 -1 0.09 0.07
 22 -6 -1 0.04 0.09
 -22 -6 1 0.09 0.08
 22 -6 -1 0.07 0.1
 22 6 -1 0.16 0.06
 -22 6 1 0.05 0.11
 22 6 -1 0.1 0.07
 20 -6 -1 0.01 0.08
 20 -6 -1 0.03 0.09
 -20 -6 1 0.07 0.08
 20 6 -1 0.11 0.06
 -20 6 1 0.19 0.1
 20 6 -1 0.23 0.08
 -18 -6 1 5.27 0.25
 18 -6 -1 5.59 0.31
 18 -6 -1 5.25 0.28
 18 6 -1 5.46 0.25
 -18 6 1 5.4 0.31
 18 6 -1 5.26 0.22
 -16 -6 1 0.13 0.07
 16 -6 -1 0.27 0.09
 16 -6 -1 0.43 0.1
 -16 6 1 0.18 0.09
 16 6 -1 -0.03 0.06
 16 6 -1 0.15 0.06
 14 -6 -1 11.39 0.43
 14 -6 -1 12.14 0.45
 -14 -6 1 11.97 0.4
 -14 6 1 11.87 0.45
 14 6 -1 12.06 0.4
 12 -6 -1 1.61 0.15
 -12 -6 1 1.38 0.12
 12 -6 -1 1.7 0.16
 -12 6 1 1.61 0.16
 12 6 -1 1.26 0.11
 12 6 -1 1.38 0.12
 10 -6 -1 68.66 1.72
 -10 -6 1 67.81 1.74
 10 -6 -1 67.86 1.77
 10 6 -1 68.38 1.7
 -10 6 1 70.22 1.79
 8 -6 -1 0.42 0.09
 -8 -6 1 0.4 0.06
 8 -6 -1 0.53 0.08
 8 6 -1 0.51 0.07
 -8 6 1 0.36 0.08
 -8 6 1 0.49 0.09
 8 6 -1 0.47 0.07
 6 -6 -1 2.37 0.15
 -6 -6 1 2.24 0.13
 -6 6 1 2.21 0.16
 6 6 -1 2.27 0.14
 6 6 -1 2.38 0.13
 -6 6 1 2.29 0.15
 4 -6 -1 4.28 0.19
 -4 -6 1 3.94 0.18
 -4 6 1 4.07 0.21
 4 6 -1 4.29 0.19
 4 6 -1 4.06 0.17
 -4 6 1 4.02 0.19
 -4 6 1 3.74 0.18
 4 6 -1 4.46 0.19
 2 -6 -1 0.06 0.04
 -2 -6 1 -0.03 0.03
 -2 6 1 0.02 0.04
 2 6 -1 0.02 0.05
 2 6 -1 0.04 0.04
 2 6 -1 0.04 0.04
 -2 6 1 -0.07 0.04
 -2 6 1 0.04 0.04
 0 -6 -1 5.09 0.2
 0 -6 1 5.09 0.21
 0 6 1 5.07 0.21
 0 6 1 5.06 0.2
 0 6 -1 5.24 0.21
 0 6 -1 5.22 0.22
 0 6 -1 5 0.22
 0 6 1 4.82 0.22
 2 -6 1 1.42 0.11
 -2 -6 -1 1.46 0.1
 2 6 1 1.46 0.1
 2 6 1 1.44 0.12
 -2 6 -1 1.41 0.12
 2 6 1 1.4 0.1
 -2 6 -1 1.39 0.11
 -2 6 -1 1.51 0.12
 4 -6 1 -0.02 0.04
 -4 -6 -1 0.09 0.05
 -4 -6 -1 0.05 0.04
 4 6 1 0.02 0.04
 -4 6 -1 -0.01 0.05
 -4 6 -1 0.02 0.05
 4 6 1 0.05 0.04
 -6 -6 -1 12.46 0.37
 6 -6 1 12.2 0.41
 -6 -6 -1 11.3 0.37
 -6 6 -1 12.12 0.41
 6 6 1 11.51 0.36
 6 6 1 11.91 0.37
 -6 6 -1 12.25 0.42
 8 -6 1 4.32 0.21
 -8 -6 -1 4.06 0.18
 8 6 1 3.81 0.17
 -8 6 -1 3.89 0.21
 8 6 1 3.98 0.19
 10 -6 1 2.36 0.16
 -10 -6 -1 2.52 0.14
 10 6 1 2.39 0.13
 10 6 1 2.18 0.14
 -10 6 -1 2.15 0.17
 12 -6 1 4.58 0.24
 12 -6 1 4.53 0.24
 12 6 1 4.65 0.21
 -12 6 -1 4.03 0.24
 12 6 1 4.59 0.2
 14 -6 1 42.91 1.2
 14 -6 1 42.82 1.16
 -14 -6 -1 43.61 1.14
 -14 6 -1 41.47 1.21
 14 6 1 43.13 1.13
 16 -6 1 2.57 0.2
 -16 -6 -1 2.91 0.18
 16 -6 1 2.68 0.21
 16 6 1 2.77 0.17
 16 6 1 2.9 0.18
 -16 6 -1 3.02 0.23
 -18 -6 -1 1.92 0.15
 18 -6 1 1.73 0.19
 18 -6 1 2.13 0.2
 18 6 1 1.92 0.15
 18 6 1 2.02 0.15
 -18 6 -1 1.83 0.2
 -20 -6 -1 2.42 0.17
 20 -6 1 2.39 0.23
 20 -6 1 2.26 0.21
 -20 6 -1 2.6 0.23
 20 6 1 2.28 0.17
 20 6 1 2.2 0.16
 22 -6 1 0.07 0.1
 22 -6 1 -0.08 0.08
 -22 -6 -1 0.07 0.08
 22 6 1 0.06 0.07
 22 6 1 0.03 0.07
 -22 6 -1 0.05 0.11
 -24 -6 -1 0.65 0.12
 24 -6 1 0.75 0.17
 24 -6 1 0.5 0.13
 24 6 1 0.85 0.13
 24 6 1 0.48 0.11
 -24 6 -1 0.76 0.16
 23 -7 -1 6.23 0.39
 23 -7 -1 6.42 0.34
 -23 -7 1 6.85 0.32
 23 7 -1 7.35 0.32
 -23 7 1 6.83 0.41
 -21 -7 1 3.04 0.21
 21 -7 -1 2.81 0.23
 21 -7 -1 2.75 0.27
 21 7 -1 3.03 0.2
 21 7 -1 2.75 0.17
 -21 7 1 3 0.27
 -19 -7 1 0.06 0.07
 19 -7 -1 0.08 0.1
 19 -7 -1 0.02 0.09
 -19 7 1 -0.06 0.1
 19 7 -1 0.07 0.07
 19 7 -1 0.05 0.06
 -17 -7 1 0.79 0.11
 17 -7 -1 1.03 0.16
 17 -7 -1 0.76 0.13
 17 7 -1 0.79 0.11
 17 7 -1 0.75 0.1
 -17 7 1 1.03 0.16
 15 -7 -1 3.79 0.24
 15 -7 -1 4.17 0.26
 -15 -7 1 3.84 0.21
 15 7 -1 3.64 0.21
 -15 7 1 3.87 0.25
 15 7 -1 4.08 0.19
 13 -7 -1 2.87 0.2
 13 -7 -1 2.68 0.21
 -13 -7 1 2.89 0.17
 13 7 -1 3.06 0.18
 -13 7 1 2.92 0.22
 11 -7 -1 0.47 0.1
 11 -7 -1 0.36 0.09
 -11 -7 1 0.24 0.07
 11 7 -1 0.14 0.06
 -11 7 1 0.43 0.1
 11 7 -1 0.29 0.06
 9 -7 -1 0.57 0.1
 9 -7 -1 0.55 0.09
 -9 -7 1 0.48 0.08
 -9 7 1 0.47 0.09
 9 7 -1 0.46 0.07
 9 7 -1 0.53 0.08
 7 -7 -1 0 0.06
 7 -7 -1 0.06 0.06
 -7 -7 1 0.03 0.05
 -7 7 1 0.04 0.06
 7 7 -1 0.03 0.04
 -7 7 1 0.04 0.06
 7 7 -1 0.12 0.05
 5 -7 -1 0.11 0.06
 -5 -7 1 0.07 0.05
 -5 7 1 0.08 0.05
 5 7 -1 0.07 0.05
 -5 7 1 0.01 0.06
 5 7 -1 0.05 0.05
 5 7 -1 0.11 0.05
 3 -7 -1 2.8 0.16
 -3 -7 1 2.91 0.16
 3 7 -1 2.73 0.17
 3 7 -1 2.72 0.17
 3 7 -1 2.79 0.15
 -3 7 1 2.82 0.19
 -3 7 1 2.71 0.16
 -3 7 1 3.13 0.18
 1 -7 -1 1.27 0.11
 -1 -7 1 1.52 0.12
 -1 7 1 1.52 0.14
 -1 7 1 1.48 0.12
 -1 7 1 1.32 0.11
 1 7 -1 1.8 0.13
 1 7 -1 1.6 0.13
 1 7 -1 1.57 0.14
 -1 -7 -1 8.74 0.31
 1 -7 1 8.95 0.32
 -1 7 -1 8.65 0.33
 -1 7 -1 8.91 0.34
 1 7 1 8.91 0.32
 1 7 1 9.57 0.35
 1 7 1 8.67 0.31
 -1 7 -1 8.63 0.34
 -3 -7 -1 13.67 0.43
 3 -7 1 13.54 0.45
 3 7 1 13.64 0.42
 -3 7 -1 14.03 0.47
 3 7 1 13.46 0.43
 -3 7 -1 13.84 0.46
 3 7 1 13.36 0.45
 5 -7 1 0.06 0.05
 -5 -7 -1 0.04 0.04
 5 7 1 0.04 0.05
 5 7 1 0.08 0.05
 -5 7 -1 0.1 0.07
 -5 7 -1 0.04 0.06
 7 -7 1 1.35 0.14
 -7 -7 -1 1.24 0.11
 7 7 1 1.1 0.11
 -7 7 -1 1.23 0.13
 7 7 1 1.32 0.11
 9 -7 1 7.04 0.32
 -9 -7 -1 7.06 0.27
 -9 7 -1 7.06 0.32
 9 7 1 7.41 0.29
 11 -7 1 1.6 0.16
 11 -7 1 1.68 0.16
 -11 -7 -1 1.65 0.12
 11 7 1 1.69 0.12
 11 7 1 1.75 0.14
 -11 7 -1 1.51 0.17
 13 -7 1 0.2 0.09
 13 -7 1 0.32 0.1
 -13 -7 -1 0.16 0.06
 -13 7 -1 0.1 0.09
 13 7 1 0.22 0.07
 13 7 1 0.17 0.06
 -15 -7 -1 0.11 0.06
 15 -7 1 -0.01 0.08
 15 -7 1 0.15 0.09
 15 7 1 0.03 0.06
 15 7 1 0.16 0.07
 -15 7 -1 0.15 0.1
 -17 -7 -1 0.45 0.09
 17 -7 1 0.5 0.13
 17 -7 1 0.28 0.11
 -17 7 -1 0.45 0.13
 17 7 1 0.58 0.09
 17 7 1 0.46 0.1
 -19 -7 -1 0.03 0.07
 19 -7 1 -0.07 0.1
 19 -7 1 -0.1 0.09
 19 7 1 0.09 0.07
 -19 7 -1 0.1 0.11
 19 7 1 0 0.07
 21 -7 1 0.59 0.14
 21 -7 1 0.63 0.15
 -21 -7 -1 0.33 0.09
 21 7 1 0.68 0.12
 -21 7 -1 0.36 0.13
 21 7 1 0.47 0.09
 20 -8 -1 -0.01 0.11
 20 8 -1 0.09 0.09
 -18 -8 1 1.96 0.17
 18 -8 -1 1.88 0.2
 18 -8 -1 1.85 0.23
 18 8 -1 2.29 0.18
 18 8 -1 1.85 0.15
 -18 8 1 1.6 0.21
 16 -8 -1 0.02 0.09
 -16 -8 1 0.04 0.07
 16 -8 -1 0.01 0.09
 16 8 -1 0 0.07
 16 8 -1 -0.04 0.06
 -16 8 1 -0.03 0.09
 14 -8 -1 2.91 0.24
 -14 -8 1 3.11 0.2
 14 -8 -1 3.51 0.23
 14 8 -1 3.22 0.18
 -14 8 1 3.2 0.24
 14 8 -1 3.02 0.2
 12 -8 -1 0.35 0.1
 -12 -8 1 0.14 0.07
 12 -8 -1 0.33 0.1
 12 8 -1 0.31 0.09
 12 8 -1 0.17 0.06
 -12 8 1 0.08 0.09
 -10 -8 1 1.79 0.15
 10 -8 -1 2.22 0.18
 10 -8 -1 2.05 0.2
 10 8 -1 2.32 0.17
 10 8 -1 2.35 0.15
 -10 8 1 2.12 0.2
 -8 -8 1 1.23 0.12
 8 -8 -1 1.45 0.15
 8 -8 -1 1.25 0.15
 8 8 -1 1.07 0.11
 -8 8 1 0.99 0.14
 8 8 -1 1.24 0.13
 -8 8 1 1.16 0.16
 8 8 -1 1.29 0.13
 -6 -8 1 6.61 0.28
 6 -8 -1 6.39 0.29
 6 -8 -1 6.4 0.31
 -6 8 1 6.86 0.31
 6 8 -1 6.33 0.29
 6 8 -1 6.87 0.3
 -6 8 1 6.67 0.32
 6 8 -1 6.99 0.28
 4 -8 -1 0.93 0.12
 -4 -8 1 0.89 0.11
 -4 8 1 1 0.14
 4 8 -1 0.68 0.1
 -4 8 1 0.9 0.12
 4 8 -1 0.88 0.12
 4 8 -1 0.92 0.12
 -4 8 1 0.82 0.12
 2 -8 -1 0.09 0.06
 -2 -8 1 0.12 0.06
 -2 8 1 0.17 0.07
 2 8 -1 0.02 0.06
 -2 8 1 0.03 0.06
 2 8 -1 -0.01 0.07
 2 8 -1 0.27 0.07
 -2 8 1 0.09 0.07
 0 -8 1 3.4 0.19
 0 -8 -1 3.36 0.19
 0 8 1 3.5 0.19
 0 8 1 3.24 0.21
 0 8 -1 3.6 0.2
 0 8 1 3.57 0.2
 0 8 -1 3.17 0.2
 0 8 -1 3.4 0.21
 2 -8 1 2.87 0.19
 -2 -8 -1 2.89 0.17
 -2 8 -1 3.15 0.21
 -2 8 -1 3.19 0.2
 2 8 1 3.45 0.21
 2 8 1 3.16 0.18
 2 8 1 3.31 0.19
 -4 -8 -1 0.84 0.1
 4 -8 1 0.65 0.11
 4 8 1 0.68 0.1
 4 8 1 0.86 0.11
 -4 8 -1 0.95 0.13
 4 8 1 1.04 0.13
 -4 8 -1 0.9 0.12
 -6 -8 -1 0.56 0.09
 6 -8 1 0.71 0.12
 -6 8 -1 0.67 0.12
 6 8 1 0.62 0.09
 6 8 1 0.45 0.09
 6 8 1 0.44 0.1
 -6 8 -1 0.58 0.11
 -8 -8 -1 0.54 0.08
 8 -8 1 0.74 0.12
 8 8 1 0.81 0.1
 8 8 1 0.58 0.09
 -8 8 -1 0.71 0.12
 -10 -8 -1 1.22 0.12
 10 -8 1 1.46 0.17
 10 -8 1 1.11 0.14
 10 8 1 1.38 0.14
 -10 8 -1 1.26 0.16
 10 8 1 1.11 0.12
 12 -8 1 0.05 0.09
 -12 -8 -1 0.03 0.06
 12 -8 1 -0.01 0.08
 12 8 1 -0.02 0.05
 12 8 1 0 0.06
 -12 8 -1 0.05 0.09
 14 -8 1 2.18 0.21
 -14 -8 -1 1.97 0.15
 14 -8 1 2.35 0.22
 14 8 1 2.02 0.16
 -14 8 -1 2.05 0.21
 14 8 1 1.86 0.15
 -16 -8 -1 0.07 0.07
 16 -8 1 0.16 0.11
 16 -8 1 0.11 0.11
 16 8 1 -0.16 0.07
 -16 8 -1 -0.15 0.09
 16 8 1 0.11 0.07
 18 -8 1 4.45 0.29
 18 -8 1 4.54 0.32
 18 8 1 4.36 0.23
 18 8 1 4.35 0.26
 -18 8 -1 5.08 0.32
 15 -9 -1 0.07 0.11
 15 -9 -1 0.16 0.11
 -15 -9 1 0.07 0.08
 15 9 -1 0.05 0.08
 -15 9 1 0.12 0.12
 15 9 -1 0.01 0.07
 13 -9 -1 5.04 0.32
 13 -9 -1 4.88 0.29
 -13 -9 1 5.18 0.26
 13 9 -1 4.91 0.25
 -13 9 1 4.89 0.32
 13 9 -1 5.03 0.28
 11 -9 -1 2.17 0.2
 11 -9 -1 2.1 0.22
 -11 -9 1 2.25 0.17
 -11 9 1 2.36 0.23
 11 9 -1 2.09 0.19
 11 9 -1 1.87 0.15
 11 9 -1 1.96 0.19
 9 -9 -1 0.61 0.12
 9 -9 -1 0.57 0.13
 -9 -9 1 0.36 0.09
 -9 9 1 0.81 0.14
 9 9 -1 0.66 0.12
 9 9 -1 0.69 0.12
 9 9 -1 0.75 0.11
 7 -9 -1 3.14 0.23
 -7 -9 1 2.92 0.19
 7 -9 -1 3.92 0.23
 -7 9 1 3.26 0.25
 -7 9 1 3.2 0.24
 7 9 -1 3.42 0.2
 7 9 -1 2.87 0.21
 7 9 -1 3.61 0.24
 5 -9 -1 6.63 0.32
 -5 -9 1 6.59 0.29
 5 -9 -1 6.09 0.3
 5 9 -1 5.88 0.28
 5 9 -1 6.85 0.32
 5 9 -1 6.28 0.32
 -5 9 1 6.52 0.34
 -5 9 1 6.92 0.33
 -3 -9 1 0.77 0.11
 3 -9 -1 0.74 0.12
 -3 9 1 0.57 0.12
 3 9 -1 0.63 0.12
 3 9 -1 0.7 0.12
 -3 9 1 0.56 0.13
 3 9 -1 0.61 0.11
 1 -9 -1 0.02 0.07
 -1 -9 1 0.09 0.07
 -1 9 1 0.15 0.09
 1 9 -1 0.07 0.06
 1 9 -1 0.1 0.08
 -1 9 1 0.03 0.08
 -1 9 1 0.21 0.08
 1 9 -1 0.08 0.07
 1 -9 1 0.24 0.08
 -1 -9 -1 0.07 0.07
 1 9 1 0.28 0.09
 -1 9 -1 0.21 0.09
 1 9 1 0.19 0.07
 -1 9 -1 0.29 0.09
 1 9 1 0.06 0.08
 3 -9 1 -0.03 0.07
 -3 -9 -1 0.07 0.06
 -3 9 -1 0 0.07
 3 9 1 0.03 0.08
 -3 9 -1 -0.1 0.08
 3 9 1 0.02 0.06
 3 9 1 -0.08 0.06
 -5 -9 -1 0.77 0.11
 5 -9 1 0.85 0.13
 -5 9 -1 0.6 0.12
 5 9 1 0.88 0.14
 5 9 1 0.72 0.11
 -5 9 -1 0.9 0.15
 5 9 1 0.93 0.13
 7 -9 1 1.81 0.18
 -7 -9 -1 1.83 0.15
 7 9 1 1.87 0.17
 7 9 1 1.73 0.18
 7 9 1 1.79 0.15
 -7 9 -1 1.49 0.18
 -9 -9 -1 2.57 0.17
 9 -9 1 2.44 0.21
 9 -9 1 3.03 0.23
 9 9 1 2.12 0.19
 9 9 1 2.72 0.18
 9 9 1 2.45 0.19
 -9 9 -1 2.43 0.23
 11 -9 1 4.3 0.28
 11 -9 1 4.3 0.28
 -11 -9 -1 4.51 0.23
 -11 9 -1 4.71 0.3
 11 9 1 4.5 0.23
 11 9 1 4.26 0.25
 13 -9 1 0.8 0.16
 13 -9 1 0.63 0.14
 -13 -9 -1 0.5 0.09
 13 9 1 0.41 0.09
 -13 9 -1 0.57 0.14
 13 9 1 0.63 0.11
 -15 -9 -1 2.18 0.17
 15 -9 1 2.32 0.23
 15 -9 1 1.89 0.22
 15 9 1 2.24 0.17
 15 9 1 2.03 0.19
 -15 9 -1 2.23 0.25
 8 -10 -1 0.32 0.11
 8 -10 -1 0.29 0.13
 -8 -10 1 0.29 0.1
 8 10 -1 0.12 0.09
 8 10 -1 0.22 0.1
 -8 10 1 0.12 0.12
 8 10 -1 0.22 0.11
 -6 -10 1 0.29 0.1
 6 -10 -1 0.32 0.12
 6 -10 -1 0.34 0.13
 6 10 -1 0.38 0.11
 6 10 -1 0.22 0.1
 -6 10 1 0.28 0.12
 6 10 -1 0.2 0.1
 -6 10 1 0.22 0.12
 4 -10 -1 1.23 0.16
 4 -10 -1 1.27 0.17
 -4 -10 1 1.42 0.16
 4 10 -1 1.22 0.16
 4 10 -1 1.64 0.2
 4 10 -1 1.36 0.17
 -4 10 1 1.05 0.17
 -4 10 1 1.26 0.16
 -2 -10 1 8.29 0.37
 2 -10 -1 8.76 0.38
 2 -10 -1 8.24 0.38
 -2 10 1 8.35 0.42
 2 10 -1 8.32 0.38
 2 10 -1 8 0.39
 2 10 -1 8.39 0.4
 -2 10 1 8.25 0.39
 0 -10 1 11.74 0.46
 0 -10 -1 11.74 0.46
 0 10 1 11.49 0.49
 0 10 -1 11.45 0.48
 0 10 1 11.51 0.47
 0 10 -1 11.95 0.48
 0 10 1 11.52 0.46
 2 -10 1 1.65 0.19
 -2 -10 -1 1.56 0.17
 2 10 1 1.44 0.18
 -2 10 -1 1.65 0.19
 2 10 1 1.85 0.2
 -2 10 -1 1.39 0.19
 2 10 1 1.42 0.17
 -4 -10 -1 10.6 0.42
 4 -10 1 11.19 0.46
 4 10 1 10.68 0.43
 4 10 1 11.46 0.46
 -4 10 -1 10.84 0.47
 -4 10 -1 10.21 0.47
 4 10 1 10.6 0.45
 6 -10 1 5.84 0.32
 -6 -10 -1 5.25 0.28
 -6 10 -1 6.02 0.34
 6 10 1 5.65 0.33
 6 10 1 5.39 0.3
 6 10 1 5.58 0.29
 8 -10 1 2.4 0.23
 -8 -10 -1 2 0.18
 8 -10 1 2.15 0.23
 8 10 1 1.74 0.2
 -8 10 -1 1.99 0.22
 8 10 1 2.26 0.2
 8 10 1 2.06 0.18
 30 0 -2 3 0.18
 -30 0 2 3.18 0.26
 30 0 -2 2.55 0.24
 28 0 -2 1.88 0.2
 -28 0 2 1.68 0.2
 28 0 -2 1.7 0.15
 -26 0 2 5.22 0.3
 26 0 -2 4.87 0.28
 26 0 -2 4.78 0.23
 -24 0 2 6.86 0.34
 24 0 -2 7.37 0.29
 24 0 -2 7.59 0.29
 24 0 -2 7.17 0.34
 22 0 -2 31.87 0.91
 -22 0 2 31 0.94
 22 0 -2 31.8 0.87
 22 0 -2 32.63 0.9
 20 0 -2 99.32 2.44
 -20 0 2 101.47 2.55
 20 0 -2 100.27 2.53
 20 0 -2 98.2 2.48
 20 0 -2 101.8 2.62
 18 0 -2 19.21 0.55
 -18 0 2 19 0.6
 18 0 -2 19.04 0.56
 18 0 -2 20.75 0.61
 18 0 -2 19.18 0.59
 16 0 -2 0 0.05
 16 0 -2 0.02 0.03
 16 0 -2 0.02 0.04
 16 0 -2 0.01 0.06
 16 0 -2 0.02 0.05
 -16 0 2 0.02 0.04
 -16 0 2 0 0.04
 -14 0 2 20.1 0.56
 14 0 -2 18.95 0.56
 14 0 -2 18.83 0.52
 14 0 -2 18.19 0.55
 14 0 -2 19.46 0.54
 14 0 -2 18.25 0.62
 -14 0 2 19.74 0.56
 12 0 -2 17.89 0.51
 12 0 -2 17.75 0.52
 12 0 -2 17.84 0.48
 12 0 -2 18.23 0.57
 12 0 -2 17.9 0.5
 -12 0 2 18.27 0.52
 10 0 -2 3.72 0.18
 10 0 -2 3.52 0.16
 10 0 -2 3.9 0.13
 -10 0 2 3.82 0.15
 10 0 -2 3.88 0.13
 10 0 -2 4.02 0.17
 8 0 -2 13.42 0.38
 -8 0 2 13.09 0.37
 8 0 -2 13.31 0.42
 8 0 -2 13.06 0.38
 8 0 -2 13.26 0.35
 8 0 -2 13.13 0.36
 6 0 -2 127.53 2.97
 6 0 -2 135.36 3.07
 6 0 -2 125.75 3.04
 6 0 -2 130.92 3.07
 -6 0 2 132.87 3.09
 6 0 -2 118.21 3.26
 6 0 -2 130.78 2.98
 4 0 -2 3.05 0.09
 4 0 -2 3.09 0.11
 4 0 -2 3.17 0.11
 -4 0 2 3.11 0.08
 -4 0 2 3.09 0.09
 4 0 -2 3.12 0.08
 4 0 -2 3.09 0.09
 4 0 -2 3.07 0.11
 2 0 -2 136.21 3.25
 -2 0 2 127.92 2.95
 2 0 -2 129.24 3
 2 0 -2 126.92 3.29
 2 0 -2 133.15 2.99
 2 0 -2 137.32 3.01
 2 0 -2 130.74 2.97
 0 0 -2 0.8 0.05
 0 0 -2 0.73 0.03
 0 0 -2 0.73 0.05
 0 0 -2 0.8 0.04
 -2 0 -2 49.4 1.27
 -2 0 -2 49.49 1.16
 2 0 2 49.36 1.19
 4 0 2 833.8 21.89
 -4 0 -2 1000 20.81
 6 0 2 8.64 0.22
 -6 0 -2 8.69 0.25
 -6 0 -2 8.2 0.25
 6 0 2 8.49 0.25
 -6 0 -2 8.54 0.29
 -8 0 -2 105.41 2.42
 -8 0 -2 98.2 2.7
 8 0 2 106.31 2.39
 8 0 2 105.79 2.54
 -8 0 -2 106.06 2.54
 10 0 2 1.35 0.09
 10 0 2 1.04 0.07
 -10 0 -2 1.21 0.11
 -10 0 -2 1.15 0.08
 -10 0 -2 0.93 0.08
 -12 0 -2 24.89 0.75
 12 0 2 23.96 0.66
 -12 0 -2 23.38 0.66
 -12 0 -2 23.42 0.62
 12 0 2 23.38 0.6
 -14 0 -2 1.22 0.14
 -14 0 -2 1.2 0.1
 14 0 2 1.01 0.1
 14 0 2 1.3 0.09
 -14 0 -2 1.16 0.09
 -16 0 -2 2.1 0.13
 16 0 2 2.24 0.13
 -16 0 -2 2.58 0.16
 16 0 2 2.35 0.16
 -16 0 -2 2.11 0.2
 -18 0 -2 3.45 0.17
 -18 0 -2 3.27 0.19
 18 0 2 3.05 0.19
 18 0 2 3.34 0.17
 -20 0 -2 0.14 0.06
 -20 0 -2 -0.02 0.06
 20 0 2 0.11 0.07
 20 0 2 0.17 0.07
 20 0 2 0.08 0.06
 22 0 2 0.71 0.11
 -22 0 -2 0.69 0.11
 22 0 2 0.63 0.12
 24 0 2 7.1 0.31
 -24 0 -2 6.71 0.32
 24 0 2 6.97 0.32
 -26 0 -2 0.17 0.09
 26 0 2 0.07 0.09
 26 0 2 0.08 0.08
 -28 0 -2 35.32 1.09
 28 0 2 37.64 1.1
 28 0 2 37.67 1.11
 -30 0 -2 6.51 0.36
 30 0 2 7.2 0.34
 -31 -1 2 0.61 0.16
 31 -1 -2 0.76 0.17
 31 -1 -2 0.71 0.12
 31 1 -2 0.73 0.11
 -31 1 2 0.47 0.16
 29 -1 -2 0.48 0.14
 -29 -1 2 0.38 0.13
 29 -1 -2 0.42 0.1
 29 1 -2 0.28 0.09
 -29 1 2 0.34 0.13
 27 -1 -2 0.19 0.08
 -27 -1 2 0.2 0.1
 27 -1 -2 0.11 0.11
 27 1 -2 0.34 0.11
 -27 1 2 0.21 0.11
 27 1 -2 0.28 0.08
 25 -1 -2 10.29 0.37
 25 -1 -2 9.29 0.41
 25 -1 -2 10 0.35
 -25 -1 2 10.38 0.43
 25 1 -2 10.1 0.4
 25 1 -2 10.16 0.35
 -25 1 2 9.83 0.43
 -23 -1 2 0.45 0.11
 23 -1 -2 0.51 0.12
 23 -1 -2 0.49 0.09
 -23 1 2 0.3 0.1
 23 1 -2 0.67 0.09
 23 1 -2 0.32 0.09
 21 -1 -2 25.97 0.8
 21 -1 -2 25.95 0.78
 -21 -1 2 26.34 0.79
 21 -1 -2 25.83 0.74
 21 -1 -2 26.8 0.74
 21 1 -2 24.87 0.75
 21 1 -2 25.99 0.76
 21 1 -2 26.25 0.73
 -21 1 2 27.03 0.8
 -21 1 2 25.93 0.8
 19 -1 -2 7.76 0.34
 19 -1 -2 7.99 0.29
 19 -1 -2 7.84 0.27
 19 -1 -2 7.91 0.33
 -19 -1 2 7.93 0.33
 19 1 -2 8.62 0.34
 19 1 -2 7.71 0.28
 19 1 -2 8.04 0.32
 -19 1 2 8.07 0.33
 -19 1 2 8.35 0.33
 19 1 -2 8.4 0.29
 17 -1 -2 0.33 0.08
 -17 -1 2 0.26 0.07
 17 -1 -2 0.34 0.11
 17 -1 -2 0.32 0.08
 17 -1 -2 0.32 0.06
 17 -1 -2 0.37 0.05
 17 1 -2 0.33 0.06
 17 1 -2 0.33 0.08
 17 1 -2 0.67 0.1
 -17 1 2 0.34 0.08
 17 1 -2 0.38 0.05
 15 -1 -2 6.91 0.32
 15 -1 -2 7.06 0.25
 -15 -1 2 7.44 0.28
 15 -1 -2 7.53 0.29
 15 -1 -2 7.03 0.28
 15 -1 -2 7.2 0.23
 15 1 -2 6.82 0.28
 15 1 -2 7.45 0.25
 -15 1 2 7.36 0.28
 15 1 -2 7.35 0.24
 15 1 -2 7.25 0.27
 15 1 -2 6.8 0.31
 13 -1 -2 0.06 0.05
 13 -1 -2 0.1 0.04
 13 -1 -2 0.2 0.03
 13 -1 -2 0.08 0.06
 13 -1 -2 0.16 0.05
 -13 -1 2 0.21 0.05
 13 1 -2 0.09 0.05
 13 1 -2 0.04 0.04
 -13 1 2 -0.02 0.04
 13 1 -2 0.06 0.03
 13 1 -2 0.04 0.03
 13 1 -2 0.07 0.04
 11 -1 -2 6.77 0.25
 11 -1 -2 6.77 0.21
 11 -1 -2 7.33 0.28
 11 -1 -2 6.44 0.25
 -11 -1 2 6.86 0.24
 11 -1 -2 6.83 0.22
 11 1 -2 6.72 0.24
 11 1 -2 7.04 0.21
 11 1 -2 7.08 0.21
 11 1 -2 6.94 0.24
 -11 1 2 6.9 0.24
 11 1 -2 6.74 0.27
 9 -1 -2 29.2 0.76
 -9 -1 2 29.01 0.76
 9 -1 -2 30.02 0.82
 9 -1 -2 28.6 0.73
 9 -1 -2 28.93 0.75
 9 1 -2 28.43 0.74
 9 1 -2 28.88 0.71
 9 1 -2 29.54 0.74
 9 1 -2 29.19 0.72
 -9 1 2 29.06 0.75
 9 1 -2 28.37 0.81
 9 1 -2 28.34 0.73
 7 -1 -2 0.28 0.05
 7 -1 -2 0.17 0.02
 -7 -1 2 0.1 0.03
 7 -1 -2 0.08 0.03
 7 1 -2 0.06 0.03
 7 1 -2 0.1 0.03
 7 1 -2 0.13 0.01
 7 1 -2 0.13 0.02
 7 1 -2 0.1 0.03
 7 1 -2 0.09 0.02
 -7 1 2 0.12 0.03
 5 -1 -2 117.54 3.15
 5 -1 -2 117.47 2.96
 5 -1 -2 126.62 3.15
 5 -1 -2 126.08 2.85
 5 -1 -2 125.3 2.93
 -5 -1 2 124.61 2.98
 5 -1 -2 122 2.86
 5 -1 -2 123.07 2.96
 5 1 -2 127.9 2.97
 5 1 -2 126.79 2.82
 5 1 -2 121.94 3.15
 5 1 -2 121.21 2.86
 5 1 -2 125.59 2.89
 5 1 -2 127.29 3.07
 5 1 -2 130.22 2.96
 -5 1 2 123.4 2.97
 5 1 -2 125.87 2.92
 3 -1 -2 8.53 0.22
 -3 -1 2 8.92 0.23
 3 -1 -2 8.71 0.24
 3 -1 -2 8.52 0.24
 3 -1 -2 8.58 0.23
 3 1 -2 8.42 0.24
 3 1 -2 8.65 0.22
 3 1 -2 8.66 0.23
 -3 1 2 8.45 0.21
 3 1 -2 8.57 0.22
 -3 1 2 8.33 0.23
 3 1 -2 8.83 0.25
 3 1 -2 8.61 0.25
 -3 1 2 8.47 0.22
 3 1 -2 8.66 0.22
 3 1 -2 8.48 0.22
 1 -1 -2 126.49 3.2
 1 -1 -2 127.88 2.99
 1 -1 -2 131.45 3.16
 -1 -1 2 122.23 3.04
 1 -1 -2 126.81 2.91
 1 -1 -2 128.85 2.91
 1 1 -2 128.19 3.2
 1 1 -2 122.5 2.91
 1 1 -2 129.22 2.99
 1 1 -2 130.43 2.86
 1 1 -2 130.86 2.92
 -1 -1 -2 46.68 1.17
 -1 -1 -2 47.02 1.06
 -1 -1 -2 45.19 1.18
 -1 -1 -2 46.48 1.08
 1 -1 2 45.51 1.11
 -1 -1 -2 46.53 1.1
 -1 1 -2 47.08 1.11
 -1 1 -2 45.73 1.1
 1 1 2 45.2 1.11
 -1 1 -2 45.87 1.18
 -3 -1 -2 193.27 4.52
 -3 -1 -2 182.22 4.36
 -3 -1 -2 184.37 4.4
 -3 -1 -2 184.32 4.16
 3 -1 2 171.62 4.36
 -3 -1 -2 185.33 4.31
 -3 -1 -2 191.53 4.61
 -3 1 -2 161.85 4.36
 -3 1 -2 190.01 4.37
 3 1 2 186.77 4.37
 5 -1 2 154.09 3.77
 -5 -1 -2 157.02 3.75
 -5 -1 -2 155.71 3.99
 -5 -1 -2 156.33 3.58
 5 1 2 165.34 3.77
 -5 1 -2 154.01 3.77
 -7 -1 -2 0.06 0.03
 7 -1 2 0.07 0.03
 -7 -1 -2 0.06 0.03
 -7 -1 -2 0.03 0.04
 -7 1 -2 0.01 0.03
 -7 1 -2 0.01 0.03
 7 1 2 0.03 0.03
 7 1 2 0.02 0.01
 -7 1 -2 0.04 0.03
 -9 -1 -2 2.82 0.12
 -9 -1 -2 2.36 0.11
 -9 -1 -2 2.54 0.15
 9 -1 2 2.51 0.11
 9 -1 2 2.61 0.13
 9 1 2 2.76 0.09
 -9 1 -2 2.63 0.15
 9 1 2 2.46 0.12
 -9 1 -2 2.62 0.12
 -9 1 -2 2.57 0.12
 -11 -1 -2 18.55 0.6
 11 -1 2 18.43 0.53
 11 -1 2 18.26 0.48
 -11 -1 -2 18.42 0.48
 -11 -1 -2 18.01 0.51
 11 1 2 17.94 0.52
 -11 1 -2 19.03 0.59
 -11 1 -2 18.19 0.52
 11 1 2 18 0.46
 -13 -1 -2 0.08 0.07
 13 -1 2 0.03 0.04
 13 -1 2 0.04 0.04
 -13 -1 -2 0.11 0.04
 -13 -1 -2 0.05 0.04
 13 1 2 0.15 0.05
 -13 1 -2 0.13 0.04
 -13 1 -2 0.12 0.06
 13 1 2 0.21 0.04
 15 -1 2 4.46 0.19
 -15 -1 -2 4.29 0.2
 -15 -1 -2 4.45 0.18
 15 -1 2 4.24 0.21
 -15 -1 -2 4.31 0.26
 -15 1 -2 4.62 0.21
 15 1 2 4.37 0.2
 -15 1 -2 4.27 0.19
 15 1 2 4.35 0.16
 -15 1 -2 4.47 0.26
 15 1 2 4.54 0.21
 -17 -1 -2 2.73 0.14
 -17 -1 -2 2.65 0.16
 17 -1 2 2.58 0.17
 17 -1 2 2.94 0.16
 17 1 2 2.79 0.17
 -17 1 -2 2.87 0.18
 -17 1 -2 2.59 0.15
 17 1 2 2.68 0.14
 17 1 2 3.24 0.17
 -19 -1 -2 15.48 0.51
 19 -1 2 16 0.49
 19 -1 2 15.42 0.52
 19 1 2 15.99 0.52
 -19 1 -2 15.83 0.53
 19 1 2 15.34 0.45
 -19 1 -2 15.92 0.48
 19 1 2 15.31 0.51
 21 -1 2 6.49 0.27
 21 -1 2 6.43 0.3
 -21 -1 -2 6.08 0.28
 21 -1 2 6.21 0.28
 21 1 2 5.84 0.28
 -21 1 -2 5.79 0.29
 -21 1 -2 5.83 0.26
 21 1 2 6.44 0.28
 -23 -1 -2 1.06 0.13
 23 -1 2 1.08 0.14
 23 -1 2 1.08 0.12
 23 -1 2 0.97 0.13
 -23 1 -2 1.09 0.14
 23 1 2 1.2 0.14
 23 1 2 1.21 0.13
 25 -1 2 3.37 0.24
 -25 -1 -2 3.92 0.24
 25 -1 2 3.4 0.21
 25 1 2 3.41 0.21
 -25 1 -2 3.14 0.23
 25 1 2 3.62 0.23
 27 -1 2 1.3 0.15
 -27 -1 -2 1.4 0.17
 27 -1 2 1.15 0.16
 27 1 2 1.19 0.16
 27 1 2 1.27 0.15
 -27 1 -2 1.53 0.19
 29 -1 2 6.69 0.35
 -29 -1 -2 6.89 0.35
 29 -1 2 6.48 0.32
 -29 1 -2 6.42 0.35
 29 1 2 6.34 0.34
 29 1 2 7.01 0.33
 30 -2 -2 0.88 0.18
 -30 -2 2 0.89 0.16
 30 -2 -2 0.86 0.12
 -30 2 2 0.96 0.18
 30 2 -2 0.81 0.11
 -28 -2 2 0.88 0.16
 28 -2 -2 1.18 0.14
 28 -2 -2 1.01 0.16
 28 2 -2 0.86 0.11
 -28 2 2 0.97 0.17
 26 -2 -2 -0.12 0.09
 26 -2 -2 0.04 0.06
 -26 -2 2 0.04 0.08
 26 2 -2 0.02 0.06
 -26 2 2 0.06 0.09
 26 2 -2 0.03 0.08
 24 -2 -2 1.59 0.14
 -24 -2 2 1.68 0.18
 24 -2 -2 1.78 0.19
 24 2 -2 1.79 0.13
 24 2 -2 1.61 0.16
 24 2 -2 1.61 0.13
 -24 2 2 2 0.2
 -24 2 2 1.61 0.18
 22 -2 -2 0.08 0.04
 -22 -2 2 0.19 0.09
 22 -2 -2 -0.03 0.05
 22 -2 -2 0.05 0.07
 22 2 -2 -0.03 0.06
 -22 2 2 0.03 0.07
 22 2 -2 0.07 0.05
 22 2 -2 0.07 0.06
 20 -2 -2 5.22 0.27
 20 -2 -2 5.67 0.24
 -20 -2 2 5.42 0.26
 20 -2 -2 5.63 0.29
 20 -2 -2 5.27 0.2
 20 2 -2 5.45 0.22
 20 2 -2 5.58 0.22
 20 2 -2 5.45 0.25
 -20 2 2 5.47 0.27
 18 -2 -2 1.76 0.16
 -18 -2 2 1.74 0.14
 18 -2 -2 1.86 0.16
 18 -2 -2 1.89 0.19
 18 -2 -2 1.72 0.13
 18 -2 -2 1.72 0.1
 18 2 -2 1.65 0.11
 -18 2 2 1.72 0.15
 18 2 -2 1.68 0.15
 18 2 -2 1.69 0.11
 18 2 -2 1.73 0.14
 -16 -2 2 2.26 0.15
 16 -2 -2 2.14 0.13
 16 -2 -2 2.39 0.1
 16 -2 -2 1.91 0.15
 16 -2 -2 2 0.18
 16 -2 -2 1.99 0.19
 16 2 -2 2.17 0.09
 16 2 -2 2.29 0.14
 16 2 -2 2.12 0.11
 16 2 -2 1.99 0.11
 16 2 -2 2.17 0.14
 -16 2 2 1.98 0.14
 14 -2 -2 0.1 0.07
 14 -2 -2 0.12 0.05
 14 -2 -2 0.11 0.04
 -14 -2 2 0.04 0.04
 14 -2 -2 0.09 0.07
 14 -2 -2 0.12 0.03
 14 2 -2 0.11 0.03
 14 2 -2 0.13 0.05
 14 2 -2 0.05 0.05
 14 2 -2 0.15 0.07
 14 2 -2 0.08 0.04
 -14 2 2 0.16 0.05
 12 -2 -2 5.94 0.21
 12 -2 -2 6.04 0.27
 12 -2 -2 5.84 0.25
 12 -2 -2 5.8 0.18
 12 -2 -2 5.87 0.22
 -12 -2 2 6.16 0.23
 12 -2 -2 5.78 0.24
 12 2 -2 6.19 0.2
 12 2 -2 5.71 0.17
 -12 2 2 6.07 0.23
 12 2 -2 5.61 0.19
 12 2 -2 5.75 0.22
 12 2 -2 6 0.22
 12 2 -2 6.31 0.26
 10 -2 -2 39.05 1.01
 10 -2 -2 39.8 1.01
 -10 -2 2 40.25 1.03
 10 -2 -2 40.6 1.02
 10 -2 -2 41.63 1.13
 10 -2 -2 40.69 1.11
 10 -2 -2 41.1 0.97
 10 -2 -2 38.21 1.04
 10 2 -2 40.15 0.99
 10 2 -2 40.14 1
 -10 2 2 39.17 1.03
 10 2 -2 40.86 1.11
 10 2 -2 39.64 1.01
 10 2 -2 41.01 0.98
 10 2 -2 40.2 1
 8 -2 -2 245.48 6.27
 8 -2 -2 276.26 6.18
 8 -2 -2 247.87 6.01
 8 -2 -2 255.95 6.62
 -8 -2 2 244.35 6.28
 8 -2 -2 276.76 5.99
 8 -2 -2 247.87 6.63
 8 -2 -2 264.95 6.68
 8 2 -2 264.07 5.92
 8 2 -2 275.23 6.26
 8 2 -2 272.95 6.1
 -8 2 2 263.25 6.28
 8 2 -2 261.26 6.17
 8 2 -2 286.1 6.63
 8 2 -2 255.9 6.43
 8 2 -2 262.84 6
 6 -2 -2 26.57 0.68
 6 -2 -2 25.94 0.67
 6 -2 -2 27.07 0.65
 6 -2 -2 27.86 0.67
 6 -2 -2 27.22 0.73
 -6 -2 2 27.41 0.69
 6 2 -2 26.66 0.65
 6 2 -2 27.68 0.73
 6 2 -2 25.6 0.67
 6 2 -2 26.41 0.66
 6 2 -2 25.74 0.66
 -6 2 2 26.24 0.66
 -6 2 2 26.36 0.67
 4 -2 -2 30.29 0.75
 4 -2 -2 29.87 0.74
 4 -2 -2 31.3 0.8
 4 -2 -2 30.49 0.73
 4 -2 -2 30.57 0.74
 -4 -2 2 29.09 0.75
 -4 2 2 29.78 0.73
 4 2 -2 29.91 0.73
 -4 2 2 28.74 0.72
 4 2 -2 31.15 0.74
 4 2 -2 29.53 0.8
 -4 2 2 29.21 0.74
 4 2 -2 30 0.74
 2 -2 -2 49.73 1.14
 2 -2 -2 47.77 1.22
 2 -2 -2 48.08 1.15
 -2 -2 2 48.73 1.16
 2 -2 -2 50.28 1.14
 2 -2 -2 47.06 1.12
 2 2 -2 47.29 1.13
 -2 2 2 46.59 1.11
 -2 2 2 46.74 1.21
 2 2 -2 44.8 1.22
 2 2 -2 46.97 1.15
 -2 2 2 46.79 1.14
 2 2 -2 46.16 1.14
 -2 2 2 46.01 1.12
 0 -2 -2 28.55 0.76
 0 -2 2 29.85 0.71
 0 -2 -2 29.65 0.71
 0 -2 -2 29.08 0.68
 0 -2 -2 29.93 0.75
 0 -2 -2 28.03 0.71
 0 -2 -2 28.71 0.71
 0 2 2 27.92 0.75
 0 2 -2 29.19 0.68
 0 2 -2 28.48 0.71
 0 2 2 28.81 0.71
 0 2 -2 28.16 0.72
 0 2 -2 27.64 0.76
 0 2 -2 28.78 0.68
 0 2 2 28.59 0.7
 -2 -2 -2 0 0.02
 2 -2 2 0.02 0.01
 -2 -2 -2 -0.02 0.02
 -2 -2 -2 0 0.02
 -2 -2 -2 0 0.01
 -2 2 -2 0 0.02
 -2 2 -2 -0.01 0.02
 2 2 2 0 0.02
 2 2 2 0.03 0.02
 -4 -2 -2 63.46 1.54
 -4 -2 -2 64.04 1.47
 -4 -2 -2 66.78 1.6
 -4 -2 -2 65.49 1.65
 -4 -2 -2 62.14 1.53
 4 -2 2 61.9 1.55
 -4 2 -2 63.56 1.65
 4 2 2 61.89 1.54
 -4 2 -2 63.34 1.56
 4 2 2 60.22 1.65
 -6 -2 -2 4.41 0.19
 -6 -2 -2 4.22 0.14
 -6 -2 -2 3.98 0.16
 -6 -2 -2 4.61 0.15
 -6 -2 -2 4.23 0.14
 6 -2 2 4.07 0.16
 -6 2 -2 3.99 0.16
 6 2 2 4.47 0.15
 6 2 2 4.04 0.16
 -8 -2 -2 5.54 0.19
 -8 -2 -2 6.26 0.25
 -8 -2 -2 5.65 0.22
 8 -2 2 5.72 0.21
 -8 -2 -2 5.92 0.18
 8 2 2 5.91 0.2
 8 2 2 5.32 0.2
 -8 2 -2 5.45 0.21
 10 -2 2 4.79 0.2
 -10 -2 -2 5.14 0.18
 10 -2 2 5.29 0.18
 -10 -2 -2 5.22 0.22
 -10 -2 -2 5.14 0.17
 -10 -2 -2 5.4 0.25
 10 2 2 4.94 0.19
 10 2 2 5.18 0.2
 -10 2 -2 4.8 0.2
 12 -2 2 0.93 0.09
 12 -2 2 0.96 0.1
 -12 -2 -2 1.02 0.12
 -12 -2 -2 1.04 0.09
 -12 -2 -2 1.02 0.07
 12 2 2 1.04 0.09
 -12 2 -2 0.96 0.1
 12 2 2 1.09 0.09
 12 2 2 1.05 0.06
 -14 -2 -2 0.33 0.06
 -14 -2 -2 0.28 0.09
 14 -2 2 0.41 0.08
 -14 -2 -2 0.34 0.05
 14 -2 2 0.21 0.05
 -14 2 -2 0.37 0.07
 14 2 2 0.26 0.06
 14 2 2 0.27 0.06
 14 2 2 0.22 0.04
 -14 2 -2 0.25 0.06
 -16 -2 -2 57.32 1.34
 16 -2 2 54.91 1.49
 16 -2 2 57.15 1.41
 -16 -2 -2 57.9 1.46
 16 2 2 56.02 1.47
 -16 2 -2 56.25 1.49
 16 2 2 55.62 1.54
 -16 2 -2 57.09 1.49
 18 -2 2 12 0.43
 18 -2 2 12.24 0.4
 -18 -2 -2 11.47 0.4
 18 2 2 11.41 0.41
 18 2 2 11.19 0.4
 -18 2 -2 12.29 0.43
 20 -2 2 0.33 0.1
 -20 -2 -2 0.44 0.09
 20 -2 2 0.34 0.09
 -20 2 -2 0.49 0.11
 20 2 2 0.37 0.1
 20 2 2 0.41 0.08
 -22 -2 -2 4.7 0.24
 22 -2 2 4.49 0.26
 22 -2 2 4.29 0.25
 -22 2 -2 4.3 0.24
 22 2 2 4.64 0.23
 22 2 2 4.18 0.23
 -22 2 -2 4.15 0.25
 24 -2 2 2.18 0.19
 24 -2 2 2.02 0.19
 -24 -2 -2 1.97 0.17
 24 -2 2 1.8 0.17
 -24 2 -2 2.05 0.2
 24 2 2 2.01 0.16
 24 2 2 1.8 0.17
 26 -2 2 0.24 0.09
 -26 -2 -2 0.31 0.1
 26 -2 2 0.17 0.1
 -26 2 -2 0.17 0.1
 26 2 2 0.23 0.08
 26 2 2 0.25 0.1
 28 -2 2 0.13 0.11
 28 -2 2 0.25 0.09
 -28 -2 -2 0.13 0.09
 28 2 2 0.16 0.1
 28 2 2 0.21 0.08
 -28 2 -2 0.26 0.12
 29 -3 -2 1.08 0.18
 -29 -3 2 1.02 0.16
 29 -3 -2 0.99 0.13
 29 3 -2 0.81 0.11
 -29 3 2 0.91 0.18
 -27 -3 2 1 0.15
 27 -3 -2 0.93 0.16
 27 -3 -2 0.74 0.12
 -27 3 2 0.77 0.15
 27 3 -2 0.45 0.08
 -27 3 2 1.1 0.18
 25 -3 -2 0.88 0.11
 -25 -3 2 1.1 0.15
 25 -3 -2 0.66 0.15
 25 3 -2 0.59 0.09
 25 3 -2 0.66 0.09
 25 3 -2 0.8 0.12
 -25 3 2 0.95 0.16
 -25 3 2 0.65 0.14
 23 -3 -2 4.12 0.27
 23 -3 -2 4.28 0.22
 -23 -3 2 4.66 0.26
 23 3 -2 4.17 0.22
 23 3 -2 3.86 0.2
 -23 3 2 4.57 0.28
 23 3 -2 4.3 0.2
 -21 -3 2 0.86 0.12
 21 -3 -2 1.19 0.11
 21 -3 -2 1.06 0.15
 21 -3 -2 1.05 0.11
 21 3 -2 1.01 0.1
 21 3 -2 1.04 0.1
 -21 3 2 0.94 0.14
 21 3 -2 0.89 0.11
 19 -3 -2 3.97 0.18
 19 -3 -2 4.27 0.24
 -19 -3 2 3.97 0.22
 19 -3 -2 3.8 0.2
 19 3 -2 3.79 0.17
 19 3 -2 4.1 0.17
 19 3 -2 4.27 0.21
 -19 3 2 3.86 0.23
 17 -3 -2 9.26 0.41
 17 -3 -2 11.11 0.33
 17 -3 -2 10.2 0.36
 17 -3 -2 10.43 0.4
 -17 -3 2 10.42 0.38
 17 3 -2 10.74 0.35
 17 3 -2 11.08 0.33
 17 3 -2 10.27 0.37
 -17 3 2 10.15 0.39
 17 3 -2 10.52 0.33
 15 -3 -2 0.95 0.09
 15 -3 -2 0.82 0.11
 -15 -3 2 0.95 0.1
 15 -3 -2 0.82 0.1
 15 -3 -2 0.8 0.12
 15 -3 -2 0.69 0.05
 15 -3 -2 0.9 0.08
 15 3 -2 0.87 0.09
 -15 3 2 0.79 0.1
 15 3 -2 0.9 0.08
 15 3 -2 0.77 0.09
 15 3 -2 0.78 0.07
 13 -3 -2 1.17 0.06
 13 -3 -2 1.26 0.14
 -13 -3 2 1.06 0.1
 13 -3 -2 1.17 0.1
 13 -3 -2 1.11 0.1
 13 -3 -2 1.32 0.08
 13 -3 -2 1.15 0.11
 13 -3 -2 1.35 0.13
 13 3 -2 1.25 0.08
 -13 3 2 1.1 0.1
 13 3 -2 1.53 0.13
 13 3 -2 1.29 0.1
 13 3 -2 0.93 0.09
 13 3 -2 1.28 0.09
 11 -3 -2 2.15 0.08
 11 -3 -2 2.16 0.12
 11 -3 -2 2.17 0.12
 -11 -3 2 2.19 0.13
 11 -3 -2 2.31 0.16
 11 -3 -2 2.06 0.13
 11 -3 -2 2.12 0.1
 11 -3 -2 1.96 0.14
 -11 3 2 2.13 0.12
 11 3 -2 2.22 0.1
 11 3 -2 2.25 0.11
 11 3 -2 2.25 0.12
 11 3 -2 2.15 0.14
 11 3 -2 2.33 0.12
 -9 -3 2 1 0.08
 9 -3 -2 1.03 0.1
 9 -3 -2 1 0.09
 9 -3 -2 0.99 0.06
 9 -3 -2 1.01 0.08
 9 -3 -2 1.04 0.08
 9 3 -2 1.08 0.06
 9 3 -2 1.08 0.09
 9 3 -2 1 0.08
 9 3 -2 1 0.08
 9 3 -2 0.86 0.06
 -9 3 2 1.11 0.08
 7 -3 -2 26.21 0.71
 7 -3 -2 24.95 0.65
 7 -3 -2 25.19 0.66
 7 -3 -2 26.07 0.66
 -7 -3 2 24.55 0.66
 7 3 -2 24.01 0.65
 7 3 -2 25.68 0.64
 -7 3 2 25.46 0.66
 7 3 -2 25 0.71
 -7 3 2 24.29 0.65
 7 3 -2 25.86 0.64
 5 -3 -2 38.05 0.99
 5 -3 -2 37.33 0.94
 5 -3 -2 37.99 0.92
 5 -3 -2 36.85 0.92
 -5 -3 2 36.81 0.93
 5 3 -2 38.18 1
 -5 3 2 36.39 0.91
 -5 3 2 36.08 0.93
 5 3 -2 37.49 0.92
 5 3 -2 37.26 0.92
 -5 3 2 35.99 0.9
 5 3 -2 36.37 0.91
 3 -3 -2 2.66 0.12
 3 -3 -2 2.66 0.1
 3 -3 -2 2.52 0.11
 3 -3 -2 2.51 0.1
 -3 -3 2 2.47 0.1
 -3 3 2 2.54 0.11
 3 3 -2 2.46 0.1
 -3 3 2 2.71 0.1
 3 3 -2 2.42 0.1
 3 3 -2 2.69 0.12
 -3 3 2 2.38 0.09
 3 3 -2 2.6 0.11
 1 -3 -2 3.39 0.14
 1 -3 -2 3.47 0.12
 -1 -3 2 3.23 0.12
 1 -3 -2 3.15 0.11
 1 3 -2 3.23 0.13
 -1 3 2 3.01 0.11
 1 3 -2 3.17 0.14
 -1 3 2 3.13 0.11
 1 3 -2 3.18 0.13
 1 3 -2 3.19 0.12
 1 3 -2 3.06 0.12
 -1 -3 -2 59.09 1.56
 1 -3 2 60.29 1.47
 -1 -3 -2 61.83 1.45
 -1 -3 -2 58.99 1.46
 -1 -3 -2 61.23 1.53
 -1 3 -2 58.98 1.56
 -1 3 -2 58.05 1.46
 -1 3 -2 60.36 1.4
 1 3 2 60.4 1.46
 1 3 2 59.86 1.43
 -1 3 -2 60.58 1.38
 1 3 2 58.69 1.54
 -1 3 -2 60.13 1.47
 -3 -3 -2 1.78 0.11
 -3 -3 -2 1.8 0.08
 -3 -3 -2 1.83 0.1
 3 -3 2 1.83 0.09
 -3 -3 -2 1.77 0.09
 -3 3 -2 1.87 0.11
 -3 3 -2 1.98 0.12
 -3 3 -2 1.68 0.1
 -3 3 -2 1.71 0.09
 3 3 2 1.78 0.08
 3 3 2 1.6 0.09
 3 3 2 1.75 0.08
 -5 -3 -2 2.17 0.13
 -5 -3 -2 2.02 0.12
 5 -3 2 2.19 0.1
 -5 -3 -2 1.82 0.08
 -5 -3 -2 1.96 0.1
 5 3 2 1.89 0.09
 5 3 2 1.94 0.1
 -5 3 -2 1.7 0.12
 -5 3 -2 1.84 0.1
 5 3 2 1.81 0.09
 -7 -3 -2 75.51 1.85
 7 -3 2 73.41 1.88
 -7 -3 -2 77.45 1.88
 -7 -3 -2 77.79 2.02
 -7 -3 -2 78.35 1.91
 7 3 2 75.32 1.87
 7 3 2 74.55 1.98
 -7 3 -2 74.04 1.89
 -7 3 -2 76.37 2.02
 -9 -3 -2 8.24 0.33
 9 -3 2 7.73 0.27
 -9 -3 -2 7.76 0.24
 -9 -3 -2 7.44 0.29
 9 3 2 7.66 0.26
 9 3 2 7.47 0.26
 -9 3 -2 8 0.28
 11 -3 2 2.56 0.14
 -11 -3 -2 2.7 0.13
 -11 -3 -2 2.75 0.17
 -11 -3 -2 2.83 0.2
 11 -3 2 2.93 0.15
 -11 3 -2 2.8 0.16
 11 3 2 2.84 0.14
 11 3 2 2.74 0.14
 13 -3 2 2.22 0.14
 -13 -3 -2 1.72 0.17
 13 -3 2 1.82 0.12
 -13 -3 -2 1.77 0.11
 -13 -3 -2 1.86 0.15
 13 3 2 1.89 0.12
 -13 3 -2 1.67 0.13
 13 3 2 1.99 0.12
 15 -3 2 0.26 0.07
 15 -3 2 0.24 0.06
 -15 -3 -2 0.34 0.07
 -15 3 -2 0.32 0.07
 15 3 2 0.22 0.05
 15 3 2 0.24 0.06
 17 -3 2 0.43 0.09
 17 -3 2 0.44 0.08
 -17 -3 -2 0.41 0.07
 17 3 2 0.33 0.08
 -17 3 -2 0.33 0.09
 17 3 2 0.26 0.07
 19 -3 2 0.49 0.1
 19 -3 2 0.78 0.12
 -19 -3 -2 0.6 0.09
 19 3 2 0.6 0.1
 -19 3 -2 0.51 0.11
 -19 3 -2 0.58 0.11
 19 3 2 0.54 0.08
 21 -3 2 1.02 0.14
 21 -3 2 0.96 0.13
 -21 -3 -2 0.86 0.11
 21 3 2 0.84 0.11
 -21 3 -2 1.25 0.15
 21 3 2 1.06 0.13
 23 -3 2 1.03 0.15
 23 -3 2 1.1 0.15
 -23 -3 -2 0.89 0.13
 23 3 2 1.03 0.13
 23 3 2 0.86 0.11
 -23 3 -2 0.98 0.15
 25 -3 2 0.77 0.15
 25 -3 2 0.79 0.15
 -25 -3 -2 0.68 0.12
 25 -3 2 0.99 0.13
 25 3 2 0.81 0.13
 25 3 2 0.64 0.11
 -25 3 -2 0.77 0.14
 27 -3 2 -0.05 0.1
 -27 -3 -2 0.04 0.09
 27 3 2 -0.02 0.09
 -27 3 -2 -0.08 0.1
 27 3 2 0.05 0.07
 28 -4 -2 0.51 0.11
 -28 -4 2 0.51 0.14
 28 -4 -2 0.54 0.14
 28 4 -2 0.31 0.08
 -28 4 2 0.29 0.14
 -28 4 2 0.57 0.15
 -26 -4 2 0 0.09
 26 -4 -2 -0.05 0.1
 26 -4 -2 0.16 0.09
 26 4 -2 -0.05 0.06
 26 4 -2 -0.02 0.06
 -26 4 2 0.06 0.11
 24 -4 -2 0.11 0.08
 24 -4 -2 0.1 0.11
 -24 -4 2 0.26 0.1
 24 4 -2 0.1 0.06
 -24 4 2 0.17 0.1
 24 4 -2 0.05 0.05
 22 -4 -2 2.19 0.22
 22 -4 -2 1.88 0.16
 -22 -4 2 2.41 0.18
 22 4 -2 2.32 0.16
 22 4 -2 2.08 0.14
 -22 4 2 2.36 0.21
 22 4 -2 2.25 0.15
 20 -4 -2 4.7 0.23
 -20 -4 2 4.97 0.25
 20 -4 -2 4.46 0.27
 20 4 -2 4.63 0.21
 20 4 -2 4.73 0.2
 -20 4 2 4.5 0.26
 20 4 -2 4.48 0.22
 -18 -4 2 0.36 0.09
 18 -4 -2 0.49 0.11
 18 -4 -2 0.46 0.09
 18 4 -2 0.52 0.07
 -18 4 2 0.32 0.09
 18 4 -2 0.58 0.08
 16 -4 -2 2.93 0.2
 16 -4 -2 3.09 0.14
 -16 -4 2 2.97 0.17
 16 -4 -2 3.2 0.18
 -16 4 2 3.37 0.2
 16 4 -2 3.05 0.14
 16 4 -2 3.08 0.15
 16 4 -2 2.84 0.17
 14 -4 -2 1.9 0.14
 14 -4 -2 2.06 0.11
 14 -4 -2 2.2 0.16
 14 -4 -2 1.8 0.13
 -14 -4 2 1.91 0.14
 14 -4 -2 2.15 0.16
 -14 4 2 2.23 0.15
 14 4 -2 2.06 0.12
 14 4 -2 1.68 0.1
 14 4 -2 2.05 0.13
 12 -4 -2 17.9 0.63
 12 -4 -2 19.2 0.59
 12 -4 -2 18.76 0.53
 12 -4 -2 18.99 0.57
 12 -4 -2 18.5 0.54
 -12 -4 2 17.99 0.54
 12 4 -2 18.81 0.53
 12 4 -2 18.01 0.5
 12 4 -2 18.9 0.51
 -12 4 2 18.42 0.56
 10 -4 -2 10.2 0.35
 10 -4 -2 9.96 0.33
 10 -4 -2 10.51 0.32
 10 -4 -2 10.06 0.35
 -10 -4 2 10.12 0.32
 10 4 -2 10.39 0.31
 10 4 -2 10.29 0.3
 10 4 -2 9.23 0.31
 -10 4 2 9.59 0.33
 10 4 -2 9.6 0.35
 8 -4 -2 2 0.12
 8 -4 -2 1.67 0.11
 -8 -4 2 1.68 0.1
 8 -4 -2 1.74 0.12
 8 -4 -2 1.67 0.1
 -8 4 2 1.75 0.11
 8 4 -2 1.7 0.1
 8 4 -2 1.84 0.09
 -8 4 2 1.64 0.12
 8 4 -2 1.8 0.12
 8 4 -2 1.79 0.11
 6 -4 -2 15.78 0.45
 6 -4 -2 15.96 0.45
 -6 -4 2 15.83 0.44
 6 -4 -2 15.56 0.48
 6 -4 -2 15.58 0.43
 6 4 -2 15.42 0.42
 6 4 -2 15.4 0.48
 -6 4 2 15.36 0.43
 -6 4 2 15.1 0.45
 -6 4 2 15.92 0.44
 6 4 -2 15.74 0.44
 6 4 -2 15.95 0.43
 -4 -4 2 11.05 0.33
 4 -4 -2 11.28 0.34
 4 -4 -2 11.51 0.37
 4 -4 -2 11.2 0.34
 4 -4 -2 11.74 0.33
 4 4 -2 11.29 0.32
 -4 4 2 11.17 0.34
 4 4 -2 12.17 0.38
 -4 4 2 11.87 0.33
 4 4 -2 11.42 0.33
 4 4 -2 11.15 0.34
 -4 4 2 10.97 0.32
 2 -4 -2 0.25 0.05
 2 -4 -2 0.06 0.03
 2 -4 -2 0.05 0.03
 -2 -4 2 0.05 0.03
 -2 4 2 0.03 0.02
 2 4 -2 0.04 0.03
 2 4 -2 0.05 0.04
 -2 4 2 0.09 0.03
 2 4 -2 0 0.03
 2 4 -2 0.16 0.03
 -2 4 2 0.08 0.04
 2 4 -2 0.09 0.03
 0 -4 -2 0.17 0.03
 0 -4 -2 0.18 0.04
 0 -4 -2 0.14 0.04
 0 -4 2 0.12 0.03
 0 4 2 0.35 0.04
 0 4 -2 0.16 0.04
 0 4 -2 0.14 0.04
 0 4 -2 0.38 0.05
 0 4 -2 0.25 0.04
 0 4 -2 0.22 0.05
 0 4 2 0.24 0.03
 -2 -4 -2 0.35 0.05
 -2 -4 -2 0.43 0.06
 2 -4 2 0.47 0.05
 -2 -4 -2 0.46 0.06
 -2 -4 -2 0.4 0.05
 -2 4 -2 0.4 0.07
 2 4 2 0.37 0.05
 -2 4 -2 0.42 0.07
 -2 4 -2 0.44 0.05
 2 4 2 0.34 0.04
 -2 4 -2 0.36 0.05
 4 -4 2 35.78 0.92
 -4 -4 -2 35.97 0.94
 -4 -4 -2 35.53 0.9
 -4 -4 -2 36.77 1
 -4 -4 -2 35.53 0.93
 4 4 2 34.51 0.9
 4 4 2 35.06 0.89
 -4 4 -2 35.8 0.9
 4 4 2 35.11 0.95
 -4 4 -2 36.87 1.01
 -4 4 -2 34.86 0.94
 -4 4 -2 35.68 0.93
 -6 -4 -2 3.01 0.16
 -6 -4 -2 3.09 0.13
 -6 -4 -2 3.03 0.13
 -6 -4 -2 3.24 0.18
 6 -4 2 2.79 0.14
 6 4 2 3.25 0.14
 6 4 2 3.11 0.13
 6 4 2 3.01 0.13
 -6 4 -2 3.37 0.16
 -6 4 -2 3.41 0.19
 -8 -4 -2 0.34 0.05
 8 -4 2 0.36 0.06
 -8 -4 -2 0.41 0.08
 -8 -4 -2 0.2 0.06
 -8 -4 -2 0.33 0.05
 8 4 2 0.27 0.05
 -8 4 -2 0.34 0.06
 8 4 2 0.32 0.05
 -8 4 -2 0.35 0.09
 8 4 2 0.43 0.06
 -10 -4 -2 4.55 0.17
 10 -4 2 4.64 0.21
 -10 -4 -2 4.34 0.22
 -10 -4 -2 4.06 0.24
 10 4 2 4.16 0.18
 10 4 2 4.53 0.18
 10 4 2 4.06 0.18
 -10 4 -2 4.22 0.2
 12 -4 2 3.5 0.19
 12 -4 2 3.29 0.17
 -12 -4 -2 3.34 0.24
 -12 -4 -2 3.48 0.16
 12 4 2 3.74 0.17
 -12 4 -2 3.66 0.2
 12 4 2 3.66 0.17
 12 4 2 3.35 0.18
 -14 -4 -2 1.94 0.12
 14 -4 2 1.78 0.14
 14 -4 2 1.75 0.15
 14 4 2 1.86 0.13
 14 4 2 1.4 0.13
 14 4 2 2.03 0.13
 -14 4 -2 1.77 0.15
 -16 -4 -2 0.68 0.09
 16 -4 2 0.74 0.11
 16 -4 2 0.58 0.1
 16 4 2 0.57 0.08
 16 4 2 0.61 0.1
 16 4 2 0.52 0.08
 -16 4 -2 0.41 0.09
 18 -4 2 10.01 0.39
 -18 -4 -2 10.58 0.37
 18 -4 2 10.18 0.41
 -18 4 -2 9.81 0.41
 18 4 2 10.54 0.38
 18 4 2 10.23 0.38
 18 4 2 10.19 0.38
 20 -4 2 7.5 0.36
 20 -4 2 8.27 0.35
 -20 -4 -2 8.06 0.32
 20 4 2 8.21 0.33
 20 4 2 7.94 0.33
 -20 4 -2 8.04 0.37
 20 4 2 8.28 0.33
 -22 -4 -2 0.19 0.08
 22 -4 2 0.13 0.1
 22 -4 2 0.3 0.11
 -22 4 -2 0.37 0.11
 -22 4 -2 0.17 0.11
 22 4 2 0.33 0.1
 22 4 2 0.09 0.07
 22 4 2 0.25 0.08
 24 -4 2 0.56 0.13
 -24 -4 -2 0.31 0.1
 24 -4 2 0.38 0.12
 24 4 2 0.31 0.1
 24 4 2 0.29 0.1
 24 4 2 0.24 0.08
 -24 4 -2 0.29 0.12
 -26 -4 -2 0.86 0.13
 26 -4 2 0.85 0.17
 26 -4 2 0.88 0.17
 -26 4 -2 0.67 0.15
 26 4 2 0.89 0.13
 26 4 2 0.46 0.11
 26 4 2 0.89 0.15
 27 -5 -2 0.84 0.18
 -27 -5 2 0.85 0.15
 27 -5 -2 0.82 0.13
 27 5 -2 0.92 0.12
 -27 5 2 1.14 0.19
 27 5 -2 0.67 0.1
 25 -5 -2 0.45 0.14
 25 -5 -2 0.67 0.12
 -25 -5 2 0.52 0.12
 -25 5 2 0.59 0.15
 25 5 -2 0.46 0.09
 25 5 -2 0.4 0.08
 23 -5 -2 5.25 0.33
 23 -5 -2 5.52 0.27
 -23 -5 2 4.62 0.26
 23 5 -2 5.53 0.24
 23 5 -2 4.92 0.22
 -23 5 2 4.32 0.29
 21 -5 -2 0.05 0.11
 -21 -5 2 -0.07 0.07
 21 -5 -2 0.23 0.08
 21 5 -2 -0.05 0.05
 -21 5 2 0.01 0.08
 21 5 -2 0.01 0.05
 19 -5 -2 1.24 0.16
 19 -5 -2 1.1 0.12
 -19 -5 2 1.11 0.13
 19 5 -2 1.33 0.12
 -19 5 2 1.29 0.16
 -17 -5 2 0.07 0.07
 17 -5 -2 -0.03 0.06
 17 -5 -2 0.09 0.07
 -17 5 2 0.04 0.06
 17 5 -2 0.03 0.04
 17 5 -2 -0.04 0.04
 15 -5 -2 0.08 0.06
 15 -5 -2 0.1 0.06
 -15 -5 2 0 0.05
 -15 5 2 0 0.06
 15 5 -2 0.01 0.04
 15 5 -2 0.07 0.04
 13 -5 -2 0.91 0.12
 13 -5 -2 0.95 0.1
 -13 -5 2 0.79 0.09
 13 -5 -2 0.82 0.12
 -13 5 2 1.03 0.12
 13 5 -2 0.65 0.07
 13 5 -2 1.08 0.09
 11 -5 -2 50.15 1.32
 11 -5 -2 51.79 1.3
 -11 -5 2 51.9 1.33
 11 -5 -2 50.08 1.34
 11 -5 -2 51.83 1.42
 -11 5 2 52.09 1.36
 11 5 -2 52.14 1.29
 11 5 -2 50.75 1.29
 9 -5 -2 0.04 0.04
 9 -5 -2 0.02 0.05
 9 -5 -2 0.04 0.06
 9 -5 -2 0.22 0.07
 -9 -5 2 0.09 0.05
 9 5 -2 0.06 0.04
 -9 5 2 0.03 0.05
 9 5 -2 0.15 0.05
 -9 5 2 0.35 0.07
 9 5 -2 0 0.04
 7 -5 -2 12.07 0.37
 7 -5 -2 12.09 0.38
 -7 -5 2 11.62 0.37
 7 -5 -2 12.18 0.4
 7 -5 -2 12.3 0.42
 -7 5 2 12.23 0.4
 -7 5 2 12.71 0.39
 7 5 -2 12.06 0.37
 7 5 -2 12.06 0.38
 7 5 -2 12.1 0.36
 5 -5 -2 35.57 0.96
 -5 -5 2 36.59 0.95
 5 -5 -2 36.29 1.02
 5 -5 -2 37.51 0.94
 5 5 -2 36.18 0.94
 -5 5 2 36.24 0.95
 -5 5 2 37.21 0.94
 5 5 -2 37.9 1.03
 5 5 -2 36.68 0.95
 -5 5 2 36.04 0.94
 5 5 -2 36.46 0.94
 3 -5 -2 21.03 0.56
 3 -5 -2 20.13 0.56
 -3 -5 2 20.08 0.56
 3 -5 -2 20.22 0.61
 3 5 -2 20.65 0.55
 3 5 -2 19.69 0.56
 3 5 -2 20.79 0.62
 -3 5 2 20.34 0.55
 -3 5 2 20.46 0.57
 3 5 -2 19.7 0.56
 3 5 -2 19.51 0.55
 -3 5 2 19.81 0.54
 1 -5 -2 3.96 0.17
 1 -5 -2 3.65 0.19
 1 -5 -2 4.23 0.16
 -1 -5 2 3.94 0.16
 -1 5 2 3.94 0.18
 1 5 -2 4.2 0.17
 1 5 -2 4.06 0.17
 1 5 -2 3.8 0.18
 1 5 -2 4.02 0.18
 -1 5 2 3.84 0.16
 1 5 -2 3.75 0.19
 -1 5 2 4.13 0.16
 -1 -5 -2 12.02 0.36
 1 -5 2 11.7 0.35
 -1 -5 -2 12.2 0.35
 -1 -5 -2 11.53 0.39
 -1 5 -2 11.67 0.37
 1 5 2 11.39 0.34
 1 5 2 11.74 0.34
 -1 5 -2 11.69 0.36
 -1 5 -2 11.46 0.36
 -1 5 -2 10.66 0.4
 -1 5 -2 10.92 0.37
 3 -5 2 2.3 0.12
 -3 -5 -2 2.33 0.15
 -3 -5 -2 2.42 0.13
 -3 -5 -2 2.39 0.14
 -3 -5 -2 2.27 0.11
 3 5 2 2.34 0.12
 -3 5 -2 2.35 0.14
 3 5 2 2.57 0.12
 -3 5 -2 2.15 0.15
 -3 5 -2 2.25 0.13
 -5 -5 -2 0.29 0.05
 -5 -5 -2 0.38 0.08
 5 -5 2 0.45 0.07
 -5 -5 -2 0.5 0.06
 -5 -5 -2 0.34 0.07
 5 5 2 0.39 0.05
 5 5 2 0.34 0.06
 -5 5 -2 0.56 0.08
 -7 -5 -2 8.08 0.36
 -7 -5 -2 9.02 0.28
 7 -5 2 8.23 0.31
 -7 -5 -2 8.81 0.28
 -7 -5 -2 9.21 0.34
 7 5 2 8.51 0.28
 7 5 2 8.93 0.29
 -7 5 -2 8.59 0.32
 -9 -5 -2 3.24 0.15
 -9 -5 -2 3.55 0.24
 9 -5 2 3.6 0.19
 9 5 2 3.46 0.16
 9 5 2 3.45 0.15
 9 5 2 3.33 0.17
 -9 5 -2 3.17 0.18
 11 -5 2 4.94 0.24
 -11 -5 -2 4.93 0.2
 11 5 2 4.9 0.21
 -11 5 -2 4.82 0.24
 11 5 2 4.55 0.2
 11 5 2 5.24 0.21
 13 -5 2 17.67 0.58
 13 -5 2 18.33 0.56
 -13 -5 -2 17.85 0.53
 -13 5 -2 18.71 0.6
 13 5 2 18.28 0.56
 13 5 2 18.1 0.54
 13 5 2 17.61 0.53
 15 -5 2 5.83 0.29
 15 -5 2 5.5 0.27
 -15 -5 -2 6.14 0.25
 15 5 2 5.9 0.26
 15 5 2 6.09 0.25
 15 5 2 5.94 0.25
 -15 5 -2 5.78 0.29
 17 -5 2 0.12 0.08
 -17 -5 -2 0.06 0.06
 17 -5 2 0.09 0.08
 17 5 2 0.3 0.09
 17 5 2 0.18 0.08
 -17 5 -2 0.03 0.08
 17 5 2 0.05 0.06
 19 -5 2 17.46 0.61
 -19 -5 -2 17.11 0.55
 19 -5 2 17.67 0.62
 19 5 2 17.77 0.58
 -19 5 -2 17.94 0.63
 19 5 2 18.5 0.58
 19 5 2 17.63 0.56
 21 -5 2 0.82 0.14
 -21 -5 -2 0.6 0.1
 21 -5 2 0.75 0.14
 21 5 2 0.61 0.11
 21 5 2 0.53 0.11
 21 5 2 0.6 0.1
 -21 5 -2 0.74 0.15
 23 -5 2 0.16 0.09
 -23 -5 -2 0.02 0.07
 23 -5 2 0.18 0.11
 -23 5 -2 -0.09 0.09
 23 5 2 0.1 0.07
 23 5 2 0.26 0.09
 23 5 2 -0.11 0.07
 -23 5 -2 0.06 0.1
 25 -5 2 0.01 0.1
 -25 -5 -2 0.27 0.09
 25 -5 2 0.26 0.12
 25 5 2 0.08 0.08
 25 5 2 0.18 0.09
 -25 5 -2 0.33 0.13
 -25 5 -2 0.18 0.12
 24 -6 -2 1.23 0.2
 24 -6 -2 1.62 0.16
 -24 -6 2 1.36 0.17
 24 6 -2 1.4 0.13
 -24 6 2 1.22 0.19
 24 6 -2 1.33 0.14
 22 -6 -2 2.53 0.26
 22 -6 -2 2.29 0.19
 -22 -6 2 2.3 0.19
 -22 6 2 2.64 0.25
 22 6 -2 2.36 0.17
 22 6 -2 2.43 0.15
 -20 -6 2 1.67 0.16
 20 -6 -2 2.23 0.23
 20 -6 -2 2.19 0.18
 20 6 -2 1.97 0.15
 20 6 -2 1.89 0.13
 -20 6 2 2.06 0.21
 18 -6 -2 3.92 0.23
 18 -6 -2 4.32 0.28
 -18 -6 2 4.11 0.22
 -18 6 2 4.12 0.26
 18 6 -2 4.19 0.21
 18 6 -2 3.78 0.18
 16 -6 -2 -0.01 0.07
 16 -6 -2 -0.01 0.06
 -16 -6 2 -0.02 0.06
 16 6 -2 0 0.05
 16 6 -2 0 0.04
 -16 6 2 0.02 0.07
 14 -6 -2 0.55 0.1
 -14 -6 2 0.69 0.09
 14 -6 -2 0.7 0.12
 14 6 -2 0.44 0.07
 14 6 -2 0.62 0.09
 -14 6 2 0.58 0.11
 12 -6 -2 3.66 0.22
 -12 -6 2 3.77 0.19
 12 -6 -2 3.9 0.21
 12 6 -2 3.92 0.19
 -12 6 2 3.55 0.21
 12 6 -2 3.67 0.17
 -10 -6 2 10.18 0.35
 10 -6 -2 10.29 0.37
 10 -6 -2 10.44 0.39
 -10 6 2 9.97 0.37
 10 6 -2 10.14 0.33
 10 6 -2 10.26 0.35
 8 -6 -2 2.17 0.17
 -8 -6 2 1.98 0.13
 8 -6 -2 2.12 0.15
 8 6 -2 2.22 0.13
 -8 6 2 2.21 0.17
 -8 6 2 2.35 0.15
 8 6 -2 2.28 0.15
 6 -6 -2 1.37 0.13
 6 -6 -2 1.3 0.13
 6 -6 -2 1.5 0.12
 -6 -6 2 1.33 0.1
 6 6 -2 1.54 0.12
 -6 6 2 1.36 0.12
 6 6 -2 1.54 0.11
 -6 6 2 1.36 0.13
 -6 6 2 1.43 0.12
 4 -6 -2 6.46 0.24
 -4 -6 2 6.19 0.23
 4 -6 -2 6.26 0.24
 4 -6 -2 6.16 0.27
 4 -6 -2 5.35 0.24
 4 6 -2 6.27 0.25
 -4 6 2 5.93 0.24
 4 6 -2 6.08 0.24
 4 6 -2 6.07 0.23
 4 6 -2 6.04 0.25
 -4 6 2 6.16 0.26
 -4 6 2 6.38 0.24
 -2 -6 2 6.68 0.25
 2 -6 -2 6.79 0.25
 2 -6 -2 6.7 0.28
 2 -6 -2 7.29 0.26
 2 6 -2 6.46 0.26
 -2 6 2 6.66 0.24
 2 6 -2 6.55 0.26
 2 6 -2 6.93 0.25
 2 6 -2 6.71 0.25
 -2 6 2 6.68 0.25
 -2 6 2 6.71 0.27
 0 -6 -2 0.02 0.05
 0 -6 -2 0.3 0.06
 0 -6 2 0.1 0.05
 0 -6 -2 0.04 0.05
 0 6 2 0.09 0.04
 0 6 -2 0.11 0.05
 0 6 2 0.3 0.06
 0 6 -2 0.02 0.06
 0 6 -2 0.07 0.05
 0 6 -2 0.25 0.06
 0 6 2 0.09 0.05
 -2 -6 -2 9.5 0.31
 2 -6 2 9.71 0.33
 -2 -6 -2 9.53 0.33
 -2 -6 -2 9.77 0.38
 -2 6 -2 9.9 0.34
 2 6 2 10.25 0.32
 -2 6 -2 9.47 0.34
 2 6 2 10.25 0.31
 -4 -6 -2 2.97 0.16
 -4 -6 -2 2.67 0.14
 -4 -6 -2 2.89 0.2
 4 -6 2 2.79 0.16
 -4 6 -2 2.71 0.17
 4 6 2 3.1 0.14
 4 6 2 2.81 0.15
 -4 6 -2 3.1 0.17
 6 -6 2 8.53 0.32
 -6 -6 -2 8.08 0.29
 -6 -6 -2 8.03 0.28
 6 6 2 7.99 0.28
 -6 6 -2 8.58 0.33
 6 6 2 8.29 0.29
 8 -6 2 1.15 0.12
 -8 -6 -2 0.77 0.08
 8 6 2 0.83 0.08
 -8 6 -2 0.82 0.11
 8 6 2 0.93 0.1
 10 -6 2 4.18 0.23
 -10 -6 -2 4.78 0.2
 -10 6 -2 4.61 0.24
 10 6 2 4.35 0.2
 -12 -6 -2 0.22 0.06
 12 -6 2 0.36 0.09
 12 6 2 0.7 0.09
 12 6 2 0.35 0.07
 -12 6 -2 0.33 0.09
 14 -6 2 0.1 0.07
 -14 -6 -2 0.08 0.05
 14 -6 2 0 0.06
 -14 6 -2 0 0.07
 14 6 2 0 0.06
 14 6 2 0.06 0.06
 16 -6 2 0.63 0.12
 -16 -6 -2 0.89 0.1
 16 -6 2 0.94 0.14
 -16 6 -2 0.84 0.14
 16 6 2 0.77 0.1
 16 6 2 0.92 0.12
 -18 -6 -2 4.79 0.22
 18 -6 2 4.12 0.27
 18 -6 2 4.85 0.28
 18 6 2 4.6 0.24
 -18 6 -2 4.21 0.28
 20 -6 2 2.74 0.23
 -20 -6 -2 2.96 0.18
 20 -6 2 2.83 0.24
 20 6 2 2.44 0.17
 20 6 2 2.62 0.19
 -20 6 -2 2.63 0.23
 -22 -6 -2 0.31 0.09
 22 -6 2 0.07 0.12
 22 -6 2 0.19 0.12
 22 6 2 0.23 0.09
 22 6 2 0.16 0.09
 -22 6 -2 0.35 0.12
 24 -6 2 0.25 0.13
 24 -6 2 -0.04 0.11
 -24 -6 -2 0.03 0.08
 24 6 2 0.18 0.1
 24 6 2 0.04 0.08
 -24 6 -2 0.04 0.11
 -24 6 -2 0.19 0.13
 -23 -7 2 1.37 0.16
 23 -7 -2 1.37 0.16
 23 -7 -2 1.36 0.2
 23 7 -2 1.18 0.14
 -23 7 2 1.15 0.18
 23 7 -2 1.1 0.12
 21 -7 -2 1.54 0.17
 -21 -7 2 1.66 0.16
 21 -7 -2 1.66 0.23
 21 7 -2 1.48 0.13
 -21 7 2 1.62 0.22
 21 7 -2 1.78 0.16
 19 -7 -2 2.29 0.24
 -19 -7 2 2.24 0.19
 19 -7 -2 2.76 0.2
 19 7 -2 2.57 0.16
 19 7 -2 2.58 0.18
 -19 7 2 2.56 0.24
 17 -7 -2 -0.03 0.08
 -17 -7 2 0.16 0.08
 17 -7 -2 0.18 0.11
 -17 7 2 0.15 0.1
 17 7 -2 0.05 0.06
 17 7 -2 -0.02 0.05
 15 -7 -2 0.6 0.11
 -15 -7 2 0.34 0.09
 15 -7 -2 0.33 0.11
 -15 7 2 0.52 0.11
 15 7 -2 0.46 0.09
 15 7 -2 0.42 0.07
 -13 -7 2 0.3 0.07
 13 -7 -2 0.55 0.1
 13 -7 -2 0.34 0.1
 -13 7 2 0.3 0.09
 13 7 -2 0.43 0.07
 13 7 -2 0.39 0.08
 11 -7 -2 3.42 0.24
 11 -7 -2 3.23 0.2
 -11 -7 2 3.25 0.18
 -11 7 2 3.41 0.22
 11 7 -2 3.38 0.19
 11 7 -2 3.5 0.17
 -9 -7 2 0.28 0.07
 9 -7 -2 0.13 0.07
 9 -7 -2 0.14 0.08
 9 7 -2 0.15 0.05
 -9 7 2 0.41 0.08
 9 7 -2 0.19 0.06
 -9 7 2 0 0.06
 7 -7 -2 0.88 0.11
 -7 -7 2 0.66 0.08
 7 -7 -2 0.92 0.12
 7 7 -2 0.69 0.09
 -7 7 2 0.79 0.11
 -7 7 2 0.7 0.1
 7 7 -2 0.8 0.1
 7 7 -2 0.62 0.08
 5 -7 -2 1.95 0.15
 -5 -7 2 1.81 0.13
 5 -7 -2 2.13 0.15
 -5 7 2 2.07 0.15
 -5 7 2 2 0.16
 5 7 -2 2.02 0.15
 5 7 -2 2.09 0.15
 5 7 -2 2.01 0.13
 -5 7 2 2.02 0.14
 3 -7 -2 1.81 0.13
 -3 -7 2 1.59 0.12
 3 7 -2 1.78 0.14
 -3 7 2 1.53 0.15
 -3 7 2 1.66 0.13
 3 7 -2 1.43 0.12
 -3 7 2 1.89 0.13
 3 7 -2 1.71 0.14
 -1 -7 2 -0.05 0.05
 1 -7 -2 0.03 0.05
 -1 7 2 0.19 0.05
 1 7 -2 0.05 0.05
 -1 7 2 0.04 0.06
 -1 7 2 0.04 0.05
 1 7 -2 -0.05 0.05
 1 7 -2 0.05 0.06
 -1 -7 -2 5.06 0.23
 1 -7 2 4.89 0.23
 -1 -7 -2 4.95 0.22
 1 7 2 5 0.24
 1 7 2 4.98 0.22
 -1 7 -2 5.3 0.24
 1 7 2 5.26 0.21
 -1 7 -2 4.7 0.23
 -3 -7 -2 4.89 0.21
 -3 -7 -2 5.42 0.23
 3 -7 2 5.24 0.24
 3 7 2 4.96 0.21
 -3 7 -2 4.96 0.24
 3 7 2 5.1 0.22
 -3 7 -2 5.09 0.25
 3 7 2 5.04 0.24
 -5 -7 -2 4.01 0.18
 5 -7 2 3.58 0.2
 5 7 2 3.74 0.19
 -5 7 -2 3.67 0.21
 -5 7 -2 3.7 0.22
 -7 -7 -2 0.29 0.06
 7 -7 2 0.34 0.08
 -7 7 -2 0.34 0.09
 7 7 2 0.27 0.06
 7 7 2 0.34 0.07
 9 -7 2 3.28 0.2
 -9 -7 -2 3.15 0.16
 9 7 2 2.84 0.17
 -9 7 -2 2.92 0.2
 9 7 2 2.99 0.16
 11 -7 2 0.2 0.08
 -11 -7 -2 -0.01 0.05
 -11 7 -2 0.07 0.07
 11 7 2 0.01 0.05
 11 7 2 0.15 0.06
 -13 -7 -2 0.02 0.05
 13 -7 2 0.12 0.08
 13 -7 2 0 0.08
 13 7 2 0.02 0.06
 -13 7 -2 0.06 0.08
 13 7 2 -0.02 0.05
 15 -7 2 -0.08 0.07
 -15 -7 -2 0 0.06
 15 -7 2 0.05 0.09
 -15 7 -2 0.04 0.1
 15 7 2 -0.03 0.06
 15 7 2 -0.02 0.07
 -17 -7 -2 0.34 0.08
 17 -7 2 0.46 0.12
 17 -7 2 0.53 0.13
 17 7 2 0.44 0.1
 -17 7 -2 0.41 0.12
 17 7 2 0.37 0.09
 19 -7 2 0.69 0.15
 19 -7 2 1.01 0.16
 -19 -7 -2 0.57 0.1
 19 7 2 0.62 0.1
 19 7 2 0.52 0.12
 -19 7 -2 0.48 0.14
 -21 -7 -2 1.32 0.14
 21 -7 2 1.7 0.21
 21 -7 2 1.3 0.2
 -21 7 -2 1.78 0.21
 21 7 2 1.48 0.15
 21 7 2 1.49 0.16
 20 8 -2 0.41 0.11
 18 -8 -2 0.16 0.12
 18 -8 -2 0.17 0.1
 -18 -8 2 0.05 0.07
 18 8 -2 0.08 0.07
 -18 8 2 0.43 0.14
 18 8 -2 0.09 0.07
 16 -8 -2 1.93 0.22
 16 -8 -2 2.22 0.19
 -16 -8 2 2.28 0.18
 -16 8 2 2.47 0.24
 16 8 -2 2.3 0.16
 16 8 -2 2.58 0.18
 14 -8 -2 1.18 0.18
 14 -8 -2 1.65 0.17
 -14 -8 2 1.71 0.15
 -14 8 2 1.44 0.18
 14 8 -2 1.69 0.16
 14 8 -2 1.56 0.13
 12 -8 -2 0.89 0.13
 12 -8 -2 0.71 0.14
 -12 -8 2 0.71 0.11
 12 8 -2 0.8 0.1
 12 8 -2 1.05 0.13
 -12 8 2 0.94 0.14
 10 -8 -2 2.45 0.18
 10 -8 -2 2.6 0.21
 -10 -8 2 2.09 0.16
 10 8 -2 2.79 0.16
 10 8 -2 2.25 0.17
 -10 8 2 2.29 0.19
 8 -8 -2 4.23 0.25
 8 -8 -2 3.9 0.22
 -8 -8 2 4.14 0.21
 8 8 -2 3.97 0.23
 -8 8 2 4.08 0.24
 8 8 -2 4.01 0.2
 8 8 -2 4.17 0.23
 -8 8 2 3.88 0.25
 6 -8 -2 4.33 0.24
 -6 -8 2 3.84 0.21
 6 -8 -2 4.1 0.22
 -6 8 2 3.98 0.22
 6 8 -2 4 0.2
 6 8 -2 4.23 0.22
 -6 8 2 3.74 0.24
 6 8 -2 3.87 0.23
 4 -8 -2 0.47 0.09
 -4 -8 2 0.28 0.08
 4 -8 -2 0.42 0.09
 4 8 -2 0.28 0.08
 4 8 -2 0.22 0.07
 -4 8 2 0.24 0.08
 -4 8 2 0.46 0.09
 -4 8 2 0.29 0.09
 4 8 -2 0.39 0.09
 2 -8 -2 2.07 0.16
 -2 -8 2 1.85 0.14
 -2 8 2 2.09 0.18
 2 8 -2 2 0.16
 2 8 -2 2.22 0.18
 -2 8 2 2.19 0.15
 2 8 -2 2.02 0.17
 -2 8 2 2.23 0.16
 0 -8 -2 6.83 0.28
 0 -8 -2 6.75 0.3
 0 -8 2 7.11 0.29
 0 8 -2 7.08 0.31
 0 8 2 6.9 0.28
 0 8 2 6.69 0.29
 0 8 2 6.47 0.31
 0 8 -2 6.89 0.3
 2 -8 2 0.45 0.09
 -2 -8 -2 0.49 0.08
 2 8 2 0.4 0.08
 -2 8 -2 0.37 0.1
 2 8 2 0.62 0.09
 2 8 2 0.4 0.1
 -2 8 -2 0.45 0.09
 4 -8 2 0.4 0.09
 -4 -8 -2 0.21 0.07
 4 8 2 0.29 0.08
 -4 8 -2 0.24 0.08
 4 8 2 0.34 0.09
 -4 8 -2 0.21 0.09
 4 8 2 0.14 0.06
 6 -8 2 0.1 0.07
 -6 -8 -2 0.08 0.05
 -6 8 -2 -0.01 0.06
 6 8 2 0.01 0.05
 6 8 2 -0.01 0.05
 -8 -8 -2 0.61 0.09
 8 -8 2 0.75 0.12
 -8 8 -2 0.46 0.1
 8 8 2 0.51 0.09
 8 8 2 0.61 0.1
 -10 -8 -2 0.69 0.09
 10 -8 2 1.04 0.15
 -10 8 -2 1.02 0.15
 10 8 2 0.85 0.1
 10 8 2 0.92 0.11
 12 -8 2 2.08 0.21
 12 -8 2 2.56 0.2
 -12 -8 -2 2.35 0.16
 12 8 2 2.2 0.18
 12 8 2 2.41 0.16
 -12 8 -2 2.43 0.23
 14 -8 2 0.5 0.13
 -14 -8 -2 0.69 0.1
 14 -8 2 0.61 0.14
 -14 8 -2 0.76 0.15
 14 8 2 0.52 0.09
 14 8 2 0.44 0.11
 16 -8 2 2.79 0.23
 -16 -8 -2 1.73 0.15
 16 -8 2 1.75 0.2
 16 8 2 1.39 0.14
 16 8 2 1.83 0.17
 -16 8 -2 1.83 0.21
 18 -8 2 2.49 0.25
 18 -8 2 2.09 0.23
 -18 -8 -2 2.25 0.17
 -18 8 -2 2.25 0.24
 18 8 2 2.16 0.17
 18 8 2 2.65 0.21
 -15 -9 2 0.07 0.08
 15 -9 -2 0.2 0.12
 15 -9 -2 0.06 0.09
 15 9 -2 0.11 0.08
 -15 9 2 0.1 0.12
 15 9 -2 -0.05 0.09
 13 -9 -2 0.45 0.11
 13 -9 -2 0.58 0.16
 -13 -9 2 0.48 0.11
 -13 9 2 0.48 0.13
 13 9 -2 0.37 0.11
 13 9 -2 0.53 0.1
 13 9 -2 0.48 0.11
 11 -9 -2 0.13 0.09
 -11 -9 2 0.18 0.08
 11 -9 -2 0.34 0.12
 11 9 -2 0.26 0.1
 -11 9 2 0.39 0.12
 11 9 -2 0.21 0.07
 11 9 -2 0.21 0.09
 9 -9 -2 3.47 0.23
 9 -9 -2 3.13 0.24
 -9 -9 2 3.69 0.22
 -9 9 2 3.5 0.24
 9 9 -2 3.72 0.25
 9 9 -2 3.51 0.2
 9 9 -2 3.26 0.22
 7 -9 -2 1.17 0.16
 -7 -9 2 0.93 0.12
 7 -9 -2 1.51 0.16
 7 9 -2 1.26 0.14
 -7 9 2 1.18 0.17
 -7 9 2 1.17 0.16
 7 9 -2 1.28 0.15
 7 9 -2 1.34 0.17
 5 -9 -2 0.06 0.07
 -5 -9 2 0.09 0.08
 5 -9 -2 0.06 0.08
 5 9 -2 0.11 0.07
 -5 9 2 0.02 0.08
 -5 9 2 0.13 0.09
 5 9 -2 0.29 0.1
 5 9 -2 0.03 0.07
 3 -9 -2 5.51 0.28
 3 -9 -2 5.58 0.29
 -3 -9 2 5.79 0.27
 3 9 -2 6.13 0.3
 -3 9 2 5.58 0.31
 3 9 -2 5.51 0.3
 -3 9 2 5.73 0.29
 3 9 -2 5.81 0.28
 -3 9 2 5.48 0.28
 1 -9 -2 7.43 0.32
 -1 -9 2 7.11 0.32
 1 -9 -2 7.2 0.32
 -1 9 2 7.56 0.34
 1 9 -2 6.83 0.33
 -1 9 2 6.85 0.35
 -1 9 2 6.88 0.31
 1 9 -2 7.35 0.33
 -1 -9 -2 2.82 0.19
 1 -9 2 2.71 0.2
 -1 9 -2 2.37 0.2
 1 9 2 2.95 0.19
 1 9 2 2.97 0.21
 1 9 2 2.76 0.21
 -1 9 -2 3.05 0.22
 3 -9 2 0.3 0.1
 -3 -9 -2 0.27 0.08
 -3 9 -2 0.56 0.11
 3 9 2 0.21 0.1
 3 9 2 0.28 0.09
 3 9 2 0.37 0.09
 -3 9 -2 0.21 0.1
 -5 -9 -2 1.33 0.13
 5 -9 2 1.1 0.15
 5 9 2 0.97 0.14
 -5 9 -2 1.13 0.15
 5 9 2 1.13 0.13
 5 9 2 1.06 0.12
 -7 -9 -2 0.52 0.09
 7 -9 2 0.7 0.13
 7 9 2 0.36 0.09
 7 9 2 0.51 0.1
 -7 9 -2 0.59 0.13
 7 9 2 0.83 0.13
 -9 -9 -2 0.69 0.1
 9 -9 2 0.58 0.13
 -9 9 -2 0.51 0.13
 9 9 2 0.72 0.12
 9 9 2 0.69 0.11
 11 -9 2 -0.03 0.09
 11 -9 2 0.18 0.1
 -11 -9 -2 -0.01 0.07
 11 9 2 0.03 0.07
 -11 9 -2 -0.07 0.08
 11 9 2 0.08 0.08
 13 -9 2 1.26 0.18
 13 -9 2 1.29 0.18
 -13 -9 -2 1.37 0.14
 -13 9 -2 1.42 0.19
 13 9 2 1.01 0.12
 13 9 2 1.44 0.16
 8 -10 -2 7.92 0.36
 8 -10 -2 7.75 0.4
 -8 -10 2 8.02 0.35
 -8 10 2 8.45 0.41
 8 10 -2 8.45 0.38
 8 10 -2 8.43 0.4
 8 10 -2 8.25 0.36
 -6 -10 2 0.36 0.1
 6 -10 -2 0.63 0.12
 6 -10 -2 0.62 0.14
 6 10 -2 0.39 0.13
 -6 10 2 0.43 0.13
 6 10 -2 0.6 0.14
 -6 10 2 0.53 0.14
 6 10 -2 0.27 0.1
 4 -10 -2 7.52 0.35
 -4 -10 2 7.84 0.36
 4 -10 -2 8.59 0.39
 4 10 -2 7.97 0.36
 -4 10 2 7.8 0.4
 -4 10 2 7.56 0.37
 4 10 -2 8.09 0.38
 2 -10 -2 0.04 0.09
 2 -10 -2 -0.1 0.1
 -2 -10 2 0.06 0.09
 2 10 -2 0.05 0.1
 -2 10 2 0.08 0.08
 -2 10 2 0.1 0.1
 2 10 -2 0.07 0.1
 -2 10 2 0.05 0.1
 0 -10 2 4.23 0.27
 0 -10 -2 5.15 0.28
 0 -10 -2 4.51 0.26
 0 10 2 4.61 0.27
 0 10 -2 5.74 0.32
 0 10 2 4.87 0.31
 0 10 -2 4.77 0.29
 0 10 2 4.97 0.3
 -2 -10 -2 6.75 0.33
 -2 -10 -2 6.7 0.32
 2 -10 2 6.67 0.34
 -2 10 -2 7.91 0.39
 2 10 2 6.88 0.36
 -2 10 -2 6.85 0.36
 2 10 2 6.89 0.33
 2 10 2 7.18 0.35
 4 -10 2 6.98 0.36
 -4 -10 -2 7.28 0.32
 -4 10 -2 6.67 0.37
 4 10 2 7.02 0.37
 4 10 2 7.67 0.34
 4 10 2 7.42 0.36
 -6 -10 -2 1.39 0.15
 6 -10 2 0.88 0.17
 6 10 2 0.95 0.16
 6 10 2 0.98 0.14
 -6 10 -2 1.36 0.19
 6 10 2 1.18 0.15
 30 0 -3 0 0.06
 -30 0 3 -0.15 0.1
 30 0 -3 0.01 0.11
 28 0 -3 0.03 0.06
 28 0 -3 -0.07 0.09
 -28 0 3 0.01 0.1
 26 0 -3 -0.06 0.08
 -26 0 3 0 0.09
 26 0 -3 0.04 0.05
 -24 0 3 0.1 0.09
 24 0 -3 -0.02 0.04
 24 0 -3 0 0.07
 22 0 -3 -0.07 0.07
 -22 0 3 0.04 0.06
 22 0 -3 -0.02 0.07
 22 0 -3 0.03 0.05
 -20 0 3 0.15 0.08
 20 0 -3 0.17 0.09
 20 0 -3 0.14 0.05
 20 0 -3 -0.05 0.07
 -18 0 3 0.1 0.07
 18 0 -3 0.11 0.07
 18 0 -3 0.17 0.1
 18 0 -3 0.13 0.08
 18 0 -3 0.13 0.05
 -18 0 3 0 0.06
 16 0 -3 0.03 0.07
 -16 0 3 -0.03 0.05
 16 0 -3 0.02 0.03
 -16 0 3 0.04 0.05
 16 0 -3 -0.03 0.05
 16 0 -3 -0.05 0.05
 14 0 -3 0.02 0.05
 -14 0 3 0.01 0.04
 14 0 -3 0 0.02
 14 0 -3 0.04 0.04
 14 0 -3 0 0.04
 12 0 -3 0 0.02
 12 0 -3 -0.01 0.02
 -12 0 3 -0.03 0.03
 12 0 -3 -0.01 0.04
 12 0 -3 0.03 0.03
 12 0 -3 0.01 0.04
 10 0 -3 0.02 0.03
 -10 0 3 0.05 0.03
 10 0 -3 0 0.01
 10 0 -3 0.08 0.02
 10 0 -3 0 0.04
 10 0 -3 0.09 0.02
 10 0 -3 0.03 0.03
 8 0 -3 -0.01 0.02
 8 0 -3 0 0.02
 8 0 -3 -0.01 0.03
 8 0 -3 -0.03 0.02
 8 0 -3 0.02 0.01
 -8 0 3 0 0.02
 6 0 -3 0.49 0.07
 6 0 -3 0.14 0.05
 -6 0 3 0.29 0.04
 4 0 -3 0.01 0.02
 4 0 -3 -0.01 0.02
 4 0 -3 0.01 0.02
 4 0 -3 0.01 0.02
 4 0 -3 0.04 0.02
 2 0 -3 0.22 0.03
 2 0 -3 0.1 0.03
 2 0 -3 0.04 0.03
 -2 0 3 0.02 0.01
 2 0 -3 0.02 0.02
 0 0 -3 0.04 0.02
 0 0 -3 0.06 0.03
 0 0 -3 0.03 0.03
 -2 0 -3 0 0.02
 -2 0 -3 0 0.02
 4 0 3 0 0.02
 -4 0 -3 0.03 0.04
 -4 0 -3 0.01 0.01
 -4 0 -3 0.02 0.01
 -4 0 -3 0.02 0.03
 -6 0 -3 0.1 0.07
 -6 0 -3 0.17 0.06
 -6 0 -3 0.44 0.05
 -8 0 -3 0.04 0.03
 -8 0 -3 0.04 0.04
 8 0 3 0.04 0.04
 8 0 3 0.01 0.02
 -8 0 -3 -0.04 0.04
 -10 0 -3 0 0.04
 10 0 3 -0.01 0.02
 -10 0 -3 -0.03 0.05
 -10 0 -3 0 0.03
 10 0 3 0.03 0.04
 -12 0 -3 0 0.04
 -12 0 -3 0 0.05
 12 0 3 0.01 0.03
 -12 0 -3 -0.03 0.04
 12 0 3 -0.03 0.03
 -14 0 -3 0.06 0.06
 14 0 3 -0.01 0.03
 -14 0 -3 -0.06 0.05
 14 0 3 0.07 0.05
 -14 0 -3 -0.01 0.04
 16 0 3 0.07 0.05
 -16 0 -3 0.07 0.05
 -16 0 -3 0.04 0.05
 16 0 3 0.04 0.04
 -16 0 -3 0.02 0.08
 -18 0 -3 0.03 0.06
 18 0 3 -0.01 0.05
 18 0 3 0.11 0.07
 -18 0 -3 0.05 0.06
 -20 0 -3 0.12 0.07
 20 0 3 -0.01 0.07
 -20 0 -3 0.09 0.06
 22 0 3 0.06 0.07
 22 0 3 0.05 0.08
 -22 0 -3 -0.03 0.06
 -24 0 -3 0 0.07
 24 0 3 0.03 0.08
 24 0 3 -0.01 0.07
 -26 0 -3 0.03 0.08
 26 0 3 -0.03 0.09
 26 0 3 0.02 0.07
 -28 0 -3 0.06 0.1
 28 0 3 0.06 0.08
 28 0 3 0.03 0.11
 -31 -1 3 0.38 0.14
 -31 1 3 0.49 0.16
 29 -1 -3 2.35 0.23
 -29 -1 3 2.67 0.25
 29 -1 -3 2.37 0.16
 29 1 -3 2.24 0.22
 -29 1 3 2.15 0.23
 29 1 -3 2.36 0.15
 27 -1 -3 0.18 0.11
 27 -1 -3 0.08 0.06
 -27 -1 3 0.12 0.1
 -27 1 3 0.08 0.1
 27 1 -3 0.04 0.06
 27 1 -3 0.23 0.11
 25 -1 -3 0.4 0.12
 25 -1 -3 0.35 0.07
 -25 -1 3 0.32 0.1
 -25 1 3 0.29 0.1
 25 1 -3 0.26 0.11
 25 1 -3 0.59 0.08
 23 -1 -3 0.99 0.15
 23 -1 -3 0.91 0.1
 23 -1 -3 0.93 0.15
 -23 -1 3 1.18 0.14
 23 1 -3 0.87 0.09
 -23 1 3 0.88 0.14
 -23 1 3 1.06 0.15
 23 1 -3 0.84 0.14
 21 -1 -3 54.77 1.47
 21 -1 -3 55 1.4
 -21 -1 3 55.47 1.48
 21 -1 -3 54.55 1.45
 21 1 -3 55.85 1.35
 -21 1 3 53.42 1.48
 21 1 -3 57.45 1.46
 21 1 -3 54.05 1.38
 -21 1 3 53.75 1.48
 21 1 -3 53.86 1.42
 19 -1 -3 0.6 0.08
 -19 -1 3 0.54 0.09
 19 -1 -3 0.4 0.09
 19 -1 -3 0.66 0.11
 -19 1 3 0.48 0.09
 19 1 -3 0.57 0.07
 19 1 -3 0.55 0.08
 19 1 -3 0.4 0.09
 19 1 -3 0.51 0.1
 19 1 -3 0.64 0.07
 17 -1 -3 8.77 0.33
 -17 -1 3 8.44 0.32
 17 -1 -3 8.18 0.26
 17 -1 -3 8.13 0.37
 17 -1 -3 8.15 0.33
 17 1 -3 8.15 0.27
 -17 1 3 8 0.32
 17 1 -3 7.88 0.25
 17 1 -3 7.85 0.25
 17 1 -3 7.9 0.31
 17 1 -3 8.3 0.36
 17 1 -3 8.17 0.32
 15 -1 -3 5.96 0.2
 15 -1 -3 5.86 0.26
 15 -1 -3 6.02 0.29
 15 -1 -3 6.21 0.25
 -15 -1 3 5.8 0.24
 15 1 -3 6.12 0.19
 15 1 -3 6.11 0.24
 15 1 -3 5.83 0.19
 15 1 -3 6.04 0.21
 15 1 -3 6.12 0.25
 15 1 -3 5.6 0.28
 -15 1 3 5.82 0.24
 -13 -1 3 0.14 0.05
 13 -1 -3 0.22 0.03
 13 -1 -3 0.17 0.06
 13 -1 -3 0.14 0.05
 13 -1 -3 0.29 0.04
 13 -1 -3 0.14 0.06
 13 1 -3 0.22 0.04
 13 1 -3 0.2 0.06
 13 1 -3 0.12 0.05
 13 1 -3 0.2 0.03
 13 1 -3 0.12 0.05
 13 1 -3 0.18 0.03
 -13 1 3 0.14 0.05
 11 -1 -3 9.13 0.25
 11 -1 -3 9.14 0.3
 11 -1 -3 9.05 0.25
 11 -1 -3 8.74 0.31
 -11 -1 3 9.04 0.29
 11 -1 -3 9.22 0.33
 11 1 -3 9.19 0.25
 11 1 -3 9.08 0.3
 11 1 -3 9.19 0.28
 11 1 -3 9.62 0.33
 11 1 -3 8.9 0.28
 -11 1 3 9.03 0.29
 11 1 -3 8.76 0.24
 11 1 -3 9.38 0.27
 9 -1 -3 131.77 3.2
 9 -1 -3 137.85 3.11
 9 -1 -3 131.4 3.13
 9 -1 -3 127.39 3.44
 -9 -1 3 135.96 3.25
 9 -1 -3 136.98 3.2
 9 -1 -3 135.71 3.2
 9 1 -3 136.41 3.2
 -9 1 3 130.89 3.23
 9 1 -3 135.99 3.22
 9 1 -3 134.13 3.13
 9 1 -3 136.46 3.13
 9 1 -3 136.79 3.44
 9 1 -3 131.98 3.18
 9 1 -3 134.3 3.04
 9 1 -3 134.63 3.33
 7 -1 -3 39.21 0.97
 7 -1 -3 38.56 0.94
 7 -1 -3 38.66 0.95
 7 -1 -3 38.09 1.04
 -7 -1 3 38.07 0.97
 -7 -1 3 38.9 0.97
 7 -1 -3 39.27 0.96
 7 1 -3 38.62 0.95
 7 1 -3 39.35 1.01
 -7 1 3 39.32 0.96
 7 1 -3 39.51 1.04
 7 1 -3 39.76 0.93
 7 1 -3 38.89 0.93
 7 1 -3 39.19 0.91
 7 1 -3 38.9 0.96
 7 1 -3 39.62 0.94
 -5 -1 3 69.99 1.65
 5 -1 -3 68.24 1.62
 5 -1 -3 67.17 1.6
 5 -1 -3 64.77 1.75
 5 -1 -3 70.77 1.61
 -5 -1 3 69.32 1.65
 5 -1 -3 69.17 1.73
 5 -1 -3 68.92 1.74
 5 -1 -3 68.49 1.61
 5 1 -3 68.03 1.72
 5 1 -3 67.28 1.6
 -5 1 3 66.8 1.57
 5 1 -3 67.32 1.74
 5 1 -3 68.26 1.61
 -5 1 3 69.36 1.63
 5 1 -3 67.65 1.61
 5 1 -3 68.81 1.58
 3 -1 -3 50.45 1.25
 3 -1 -3 48.75 1.16
 3 -1 -3 50.74 1.27
 3 -1 -3 49.22 1.17
 3 1 -3 48.69 1.17
 3 1 -3 48.48 1.25
 -3 1 3 47.71 1.13
 3 1 -3 50.17 1.26
 3 1 -3 49.45 1.16
 3 1 -3 48.98 1.16
 3 1 -3 49.36 1.16
 -1 -1 3 45.29 1.04
 1 -1 -3 47 1.09
 1 -1 -3 46.59 1.2
 1 -1 -3 46.52 1.1
 1 -1 -3 47.06 1.17
 1 1 -3 46.94 1.09
 1 1 -3 45.58 1.1
 1 1 -3 45.73 1.18
 1 1 -3 46.23 1.09
 1 -1 3 0.85 0.04
 -1 -1 -3 0.86 0.05
 -1 -1 -3 0.86 0.06
 -1 -1 -3 0.77 0.06
 -1 -1 -3 0.83 0.04
 -1 1 -3 0.82 0.06
 -1 1 -3 0.9 0.07
 -3 -1 -3 170.3 3.83
 -3 -1 -3 170.34 3.78
 -3 -1 -3 168.75 4.15
 3 -1 3 159.73 3.99
 -3 -1 -3 174.45 4.23
 -3 1 -3 166.62 3.84
 3 1 3 166.58 4
 -3 1 -3 167.66 3.98
 -3 1 -3 162.01 4.01
 -5 -1 -3 20.56 0.54
 -5 -1 -3 19.36 0.59
 5 -1 3 20.58 0.53
 -5 -1 -3 21.69 0.52
 -5 -1 -3 21.67 0.51
 -5 1 -3 20.27 0.51
 5 1 3 20.21 0.54
 -5 1 -3 20.14 0.53
 -5 1 -3 20.05 0.54
 -7 -1 -3 21.19 0.55
 -7 -1 -3 20.47 0.54
 -7 -1 -3 20.02 0.62
 7 -1 3 20.39 0.56
 -7 1 -3 21.95 0.63
 7 1 3 20.86 0.56
 -7 1 -3 22.01 0.56
 -7 1 -3 21.27 0.56
 -9 -1 -3 102.27 2.44
 -9 -1 -3 99.72 2.34
 9 -1 3 99.41 2.46
 -9 -1 -3 96.97 2.63
 9 1 3 101.82 2.46
 -9 1 -3 100.78 2.36
 -9 1 -3 97.96 2.62
 -9 1 -3 103.79 2.46
 11 -1 3 1.71 0.12
 -11 -1 -3 1.97 0.12
 -11 -1 -3 1.97 0.16
 -11 -1 -3 1.76 0.1
 11 -1 3 2.17 0.1
 -11 1 -3 2.07 0.16
 -11 1 -3 2.07 0.13
 11 1 3 1.94 0.12
 -11 1 -3 1.87 0.11
 11 1 3 1.9 0.07
 -13 -1 -3 2.76 0.14
 -13 -1 -3 2.79 0.14
 13 -1 3 2.66 0.13
 13 -1 3 2.86 0.16
 -13 -1 -3 2.63 0.2
 13 1 3 2.73 0.15
 -13 1 -3 2.77 0.19
 -13 1 -3 2.64 0.15
 -13 1 -3 2.54 0.15
 13 1 3 3.04 0.11
 -15 -1 -3 6.29 0.25
 15 -1 3 6.46 0.27
 -15 -1 -3 6.43 0.24
 15 -1 3 6.43 0.24
 -15 -1 -3 6.77 0.34
 15 1 3 6.46 0.2
 -15 1 -3 6.18 0.26
 -15 1 -3 6.58 0.26
 15 1 3 6.72 0.27
 -15 1 -3 6.53 0.32
 -17 -1 -3 11.07 0.38
 17 -1 3 11.32 0.36
 -17 -1 -3 11.43 0.36
 17 -1 3 11.15 0.41
 -17 1 -3 11.89 0.39
 -17 1 -3 11.62 0.4
 17 1 3 11.28 0.4
 -19 -1 -3 3.77 0.19
 19 -1 3 3.5 0.21
 19 -1 3 3.51 0.19
 -19 -1 -3 4.04 0.21
 19 1 3 3.35 0.21
 -19 1 -3 3.77 0.21
 19 1 3 3.92 0.21
 -19 1 -3 3.52 0.2
 21 -1 3 8.37 0.32
 -21 -1 -3 8.81 0.34
 21 -1 3 8.04 0.36
 -21 1 -3 8.22 0.33
 21 1 3 8.42 0.35
 21 1 3 8.66 0.36
 -21 1 -3 8.36 0.35
 -23 -1 -3 1.8 0.16
 23 -1 3 1.51 0.16
 23 -1 3 1.61 0.17
 23 1 3 1.9 0.18
 23 1 3 1.91 0.17
 -23 1 -3 1.53 0.16
 25 -1 3 0.17 0.08
 25 -1 3 0.14 0.1
 -25 -1 -3 0.13 0.08
 -25 1 -3 0.09 0.08
 25 1 3 0.11 0.08
 25 1 3 0.03 0.08
 27 -1 3 0.47 0.12
 -27 -1 -3 0.67 0.13
 27 -1 3 0.48 0.14
 27 1 3 0.37 0.12
 27 1 3 0.52 0.12
 -27 1 -3 0.58 0.13
 29 -1 3 1.36 0.19
 -29 -1 -3 1.18 0.17
 29 -1 3 1.05 0.15
 -29 1 -3 0.94 0.16
 29 1 3 0.84 0.14
 29 1 3 0.91 0.17
 30 -2 -3 0.47 0.16
 -30 -2 3 0.56 0.14
 30 -2 -3 0.79 0.1
 30 2 -3 0.64 0.09
 -30 2 3 0.71 0.16
 -28 -2 3 1.4 0.18
 28 -2 -3 1.01 0.18
 28 -2 -3 1.03 0.12
 -28 2 3 1.15 0.18
 28 2 -3 1.33 0.11
 28 2 -3 1.11 0.16
 26 -2 -3 0.02 0.06
 26 -2 -3 0.04 0.11
 -26 -2 3 -0.04 0.07
 -26 2 3 -0.14 0.08
 26 2 -3 0.03 0.05
 26 2 -3 0.04 0.09
 -26 2 3 0.09 0.1
 24 -2 -3 2.32 0.15
 24 -2 -3 2.18 0.21
 -24 -2 3 2.41 0.2
 -24 2 3 2.33 0.2
 24 2 -3 2.35 0.14
 24 2 -3 2.57 0.19
 -24 2 3 2.67 0.21
 -22 -2 3 0.19 0.09
 22 -2 -3 0.06 0.08
 22 -2 -3 0.08 0.06
 22 -2 -3 0.1 0.09
 -22 2 3 0.16 0.08
 22 2 -3 0.02 0.04
 22 2 -3 -0.03 0.07
 22 2 -3 0.03 0.05
 20 -2 -3 -0.01 0.07
 20 -2 -3 0.09 0.07
 -20 -2 3 -0.03 0.07
 20 -2 -3 -0.11 0.09
 20 -2 -3 0 0.05
 20 2 -3 0.08 0.05
 20 2 -3 -0.04 0.04
 -20 2 3 -0.1 0.07
 20 2 -3 0.02 0.06
 20 2 -3 -0.02 0.07
 18 -2 -3 3.17 0.24
 18 -2 -3 3.98 0.22
 18 -2 -3 3.7 0.17
 18 -2 -3 4.22 0.23
 -18 -2 3 3.7 0.2
 18 2 -3 3.79 0.2
 -18 2 3 4.13 0.21
 18 2 -3 3.67 0.15
 18 2 -3 3.96 0.2
 18 2 -3 4.01 0.16
 16 -2 -3 8.43 0.33
 16 -2 -3 8.05 0.35
 16 -2 -3 8.25 0.27
 16 -2 -3 8.6 0.33
 -16 -2 3 8.4 0.31
 16 -2 -3 8.04 0.37
 16 2 -3 8.26 0.25
 16 2 -3 8.15 0.35
 -16 2 3 8.07 0.31
 16 2 -3 8.57 0.3
 16 2 -3 8.35 0.26
 16 2 -3 8.35 0.26
 16 2 -3 8.55 0.31
 14 -2 -3 3.87 0.2
 -14 -2 3 3.71 0.18
 14 -2 -3 3.98 0.21
 14 -2 -3 3.61 0.21
 14 -2 -3 3.86 0.15
 14 -2 -3 3.65 0.16
 14 -2 -3 3.56 0.17
 -14 2 3 3.83 0.18
 14 2 -3 3.79 0.21
 14 2 -3 3.59 0.17
 14 2 -3 3.4 0.13
 14 2 -3 3.81 0.14
 14 2 -3 3.37 0.17
 14 2 -3 3.69 0.14
 12 -2 -3 3.11 0.11
 12 -2 -3 3.06 0.17
 12 -2 -3 3.13 0.12
 12 -2 -3 2.93 0.14
 12 -2 -3 3 0.17
 12 -2 -3 3.09 0.14
 -12 -2 3 3.24 0.15
 12 -2 -3 3.13 0.18
 12 2 -3 3.04 0.12
 -12 2 3 3.12 0.15
 12 2 -3 3.08 0.16
 12 2 -3 3.14 0.12
 12 2 -3 3.21 0.17
 12 2 -3 2.97 0.14
 12 2 -3 3.16 0.11
 10 -2 -3 19.54 0.51
 10 -2 -3 19.08 0.59
 10 -2 -3 18.17 0.6
 10 -2 -3 20 0.49
 10 -2 -3 20.34 0.56
 10 -2 -3 20.22 0.53
 -10 -2 3 19.96 0.55
 10 -2 -3 19.69 0.52
 10 2 -3 19.55 0.54
 10 2 -3 19.69 0.46
 10 2 -3 20.19 0.53
 10 2 -3 19.92 0.5
 -10 2 3 19.29 0.54
 10 2 -3 19.43 0.52
 10 2 -3 20.03 0.59
 10 2 -3 19.97 0.5
 8 -2 -3 5.05 0.16
 8 -2 -3 4.87 0.15
 8 -2 -3 4.87 0.19
 8 -2 -3 4.72 0.2
 -8 -2 3 4.92 0.18
 8 -2 -3 4.94 0.2
 8 -2 -3 4.92 0.13
 8 -2 -3 4.77 0.17
 8 2 -3 4.9 0.19
 8 2 -3 4.75 0.16
 8 2 -3 4.76 0.16
 -8 2 3 4.84 0.16
 8 2 -3 4.83 0.15
 8 2 -3 4.78 0.16
 8 2 -3 4.87 0.19
 8 2 -3 4.95 0.14
 8 2 -3 5.09 0.15
 6 -2 -3 1.45 0.07
 6 -2 -3 1.42 0.09
 6 -2 -3 1.55 0.1
 -6 -2 3 1.56 0.08
 6 -2 -3 1.56 0.08
 6 2 -3 1.56 0.08
 6 2 -3 1.65 0.07
 6 2 -3 1.45 0.07
 -6 2 3 1.65 0.09
 6 2 -3 1.5 0.09
 -6 2 3 1.5 0.07
 6 2 -3 1.52 0.09
 6 2 -3 1.55 0.07
 6 2 -3 1.43 0.07
 -6 2 3 1.52 0.06
 6 2 -3 1.52 0.06
 -4 -2 3 12.73 0.34
 4 -2 -3 12.76 0.36
 4 -2 -3 12.82 0.33
 4 -2 -3 13.43 0.39
 4 -2 -3 12.8 0.36
 4 2 -3 12.56 0.34
 4 2 -3 12.62 0.34
 -4 2 3 12.75 0.33
 4 2 -3 12.75 0.33
 -4 2 3 12.62 0.34
 4 2 -3 13.07 0.34
 -4 2 3 12.95 0.32
 4 2 -3 12.77 0.33
 4 2 -3 12.97 0.37
 2 -2 -3 32.1 0.87
 -2 -2 3 33.39 0.81
 2 -2 -3 34.29 0.86
 2 -2 -3 32.44 0.79
 2 -2 -3 32.72 0.8
 2 2 -3 32.7 0.8
 2 2 -3 32.94 0.79
 2 2 -3 31.88 0.86
 2 2 -3 33.53 0.76
 2 2 -3 32.19 0.8
 -2 2 3 33.32 0.8
 -2 2 3 31.82 0.78
 -2 2 3 31.82 0.78
 2 2 -3 32.03 0.8
 0 -2 -3 4.03 0.14
 0 -2 3 4.05 0.13
 0 -2 -3 4.22 0.16
 0 -2 -3 4.06 0.14
 0 -2 -3 4.17 0.13
 0 -2 -3 4 0.13
 0 2 3 4.2 0.13
 0 2 -3 4.01 0.12
 0 2 -3 4.36 0.15
 0 2 -3 4.09 0.13
 0 2 -3 4.12 0.14
 0 2 -3 4.01 0.13
 -2 -2 -3 8.34 0.22
 -2 -2 -3 8.42 0.26
 -2 -2 -3 8.24 0.21
 -2 -2 -3 8.35 0.21
 2 -2 3 8.33 0.23
 -2 -2 -3 8.14 0.24
 -2 -2 -3 8.08 0.27
 -2 -2 -3 8.09 0.24
 2 2 3 8.02 0.23
 -2 2 -3 7.65 0.26
 -2 2 -3 8.4 0.23
 -2 2 -3 8.15 0.22
 -4 -2 -3 19.69 0.58
 -4 -2 -3 20.12 0.47
 -4 -2 -3 19.46 0.55
 -4 -2 -3 20.46 0.51
 -4 -2 -3 19.88 0.5
 -4 -2 -3 19.44 0.51
 -4 -2 -3 20.31 0.53
 4 -2 3 19.51 0.52
 -4 2 -3 19.96 0.52
 4 2 3 19.8 0.52
 -4 2 -3 20.4 0.58
 6 -2 3 7.41 0.24
 -6 -2 -3 7.15 0.28
 -6 -2 -3 8.1 0.24
 -6 -2 -3 7.69 0.25
 -6 -2 -3 7.78 0.22
 -6 -2 -3 7.83 0.26
 6 2 3 8.08 0.25
 -6 2 -3 7.59 0.25
 -8 -2 -3 4.48 0.22
 -8 -2 -3 4.4 0.17
 -8 -2 -3 4.51 0.15
 -8 -2 -3 4.3 0.19
 8 -2 3 4.52 0.18
 -8 2 -3 4.14 0.17
 8 2 3 4.25 0.17
 -10 -2 -3 8.57 0.27
 10 -2 3 8.63 0.29
 -10 -2 -3 8.75 0.35
 -10 -2 -3 8.09 0.26
 10 2 3 8.57 0.29
 -10 2 -3 8.83 0.29
 -10 2 -3 8.47 0.29
 12 -2 3 0.07 0.04
 -12 -2 -3 0.11 0.07
 12 -2 3 0.04 0.03
 -12 -2 -3 0.12 0.04
 -12 -2 -3 0.07 0.04
 -12 2 -3 0.11 0.05
 -12 2 -3 0 0.04
 12 2 3 0.04 0.04
 -14 -2 -3 2.45 0.13
 -14 -2 -3 2.59 0.14
 14 -2 3 2.54 0.16
 -14 -2 -3 2.1 0.19
 14 -2 3 2.72 0.14
 14 2 3 2.71 0.16
 -14 2 -3 2.75 0.16
 14 2 3 2.62 0.15
 16 -2 3 0.73 0.09
 -16 -2 -3 0.62 0.08
 16 -2 3 0.57 0.1
 -16 -2 -3 0.69 0.08
 16 2 3 0.51 0.09
 16 2 3 0.66 0.09
 -16 2 -3 0.59 0.09
 18 -2 3 0.94 0.11
 -18 -2 -3 1.01 0.11
 18 -2 3 1.23 0.13
 -18 2 -3 0.97 0.12
 18 2 3 1.14 0.12
 18 2 3 1.03 0.12
 -18 2 -3 1.45 0.14
 20 -2 3 0.16 0.09
 -20 -2 -3 0.05 0.07
 20 -2 3 0.09 0.07
 -20 2 -3 0.35 0.1
 -20 2 -3 0.1 0.08
 20 2 3 0.28 0.08
 20 2 3 0.2 0.09
 22 -2 3 3.27 0.23
 -22 -2 -3 2.71 0.19
 22 -2 3 3.24 0.2
 -22 2 -3 2.75 0.21
 22 2 3 2.81 0.2
 -22 2 -3 3.15 0.22
 22 2 3 2.92 0.21
 -24 -2 -3 -0.02 0.08
 24 -2 3 -0.06 0.08
 24 2 3 0.01 0.06
 -24 2 -3 -0.03 0.08
 24 2 3 0.13 0.08
 26 -2 3 0.24 0.12
 26 -2 3 0.19 0.1
 -26 -2 -3 0.02 0.08
 -26 2 -3 0.1 0.1
 26 2 3 0.2 0.1
 26 2 3 0.2 0.08
 28 -2 3 0.79 0.13
 28 -2 3 0.78 0.16
 -28 -2 -3 0.62 0.13
 28 2 3 0.46 0.13
 28 2 3 0.5 0.12
 -28 2 -3 0.51 0.14
 -29 -3 3 0.41 0.13
 29 -3 -3 0.51 0.16
 29 -3 -3 0.66 0.11
 -29 3 3 0.57 0.15
 29 3 -3 0.52 0.08
 -29 3 3 0.56 0.15
 27 -3 -3 1.06 0.17
 -27 -3 3 1.21 0.17
 27 -3 -3 1.25 0.12
 27 3 -3 1.06 0.1
 27 3 -3 1.01 0.15
 -27 3 3 0.84 0.15
 -27 3 3 1 0.17
 25 -3 -3 1.97 0.21
 -25 -3 3 2.23 0.2
 25 -3 -3 2.23 0.15
 -25 3 3 1.76 0.2
 25 3 -3 2.07 0.18
 23 -3 -3 0.08 0.09
 -23 -3 3 0.21 0.1
 23 -3 -3 0.11 0.08
 23 -3 -3 0.19 0.06
 -23 3 3 0.18 0.09
 23 3 -3 0.09 0.06
 23 3 -3 0.06 0.05
 23 3 -3 0.09 0.07
 21 -3 -3 5.98 0.24
 -21 -3 3 6.2 0.29
 21 -3 -3 5.36 0.3
 21 -3 -3 6.18 0.32
 21 -3 -3 6.2 0.26
 21 3 -3 6.01 0.22
 21 3 -3 6.16 0.23
 21 3 -3 5.54 0.27
 -21 3 3 6.06 0.3
 -19 -3 3 19.72 0.62
 19 -3 -3 19.69 0.56
 19 -3 -3 20.02 0.65
 19 -3 -3 19.15 0.57
 19 -3 -3 18.99 0.68
 -19 3 3 20.13 0.64
 19 3 -3 19.4 0.59
 19 3 -3 19.68 0.59
 19 3 -3 19.71 0.54
 17 -3 -3 5.66 0.29
 17 -3 -3 6.37 0.26
 17 -3 -3 5.81 0.29
 17 -3 -3 5.92 0.23
 -17 -3 3 6.11 0.27
 17 -3 -3 5.75 0.23
 17 3 -3 6.23 0.22
 -17 3 3 5.96 0.27
 17 3 -3 6.02 0.21
 17 3 -3 5.94 0.25
 17 3 -3 6.37 0.26
 15 -3 -3 1 0.1
 15 -3 -3 1.03 0.14
 15 -3 -3 1.21 0.13
 15 -3 -3 0.76 0.08
 15 -3 -3 0.84 0.08
 -15 -3 3 0.93 0.1
 15 -3 -3 1.09 0.12
 -15 3 3 1.06 0.11
 15 3 -3 0.93 0.07
 15 3 -3 1.01 0.09
 15 3 -3 0.89 0.08
 15 3 -3 0.9 0.1
 13 -3 -3 0.41 0.06
 13 -3 -3 0.41 0.08
 13 -3 -3 0.44 0.06
 13 -3 -3 0.36 0.08
 13 -3 -3 0.35 0.06
 13 -3 -3 0.38 0.08
 -13 -3 3 0.47 0.07
 -13 3 3 0.47 0.07
 13 3 -3 0.44 0.05
 13 3 -3 0.52 0.08
 13 3 -3 0.45 0.07
 13 3 -3 0.33 0.06
 13 3 -3 0.4 0.05
 11 -3 -3 0 0.03
 -11 -3 3 0.04 0.04
 11 -3 -3 0.03 0.04
 11 -3 -3 0.1 0.05
 11 -3 -3 0.07 0.03
 11 -3 -3 0.13 0.04
 11 -3 -3 0.09 0.05
 11 3 -3 0.09 0.02
 11 3 -3 0.05 0.04
 11 3 -3 0.06 0.03
 11 3 -3 0.08 0.05
 -11 3 3 0.07 0.04
 11 3 -3 0.04 0.03
 11 3 -3 0.05 0.04
 9 -3 -3 0.6 0.04
 9 -3 -3 0.54 0.05
 -9 -3 3 0.54 0.06
 9 -3 -3 0.58 0.08
 9 -3 -3 0.58 0.06
 9 -3 -3 0.56 0.05
 9 -3 -3 0.6 0.07
 9 3 -3 0.62 0.05
 9 3 -3 0.49 0.06
 9 3 -3 0.49 0.06
 9 3 -3 0.61 0.05
 -9 3 3 0.52 0.06
 9 3 -3 0.43 0.05
 7 -3 -3 8.45 0.28
 7 -3 -3 8.52 0.23
 7 -3 -3 8.9 0.25
 -7 -3 3 8.45 0.27
 7 -3 -3 8.46 0.25
 7 -3 -3 8.8 0.29
 -7 3 3 8.33 0.28
 7 3 -3 8.43 0.29
 7 3 -3 8.87 0.26
 -7 3 3 8.84 0.26
 7 3 -3 8.49 0.26
 7 3 -3 8.72 0.24
 5 -3 -3 6.38 0.19
 5 -3 -3 6.25 0.18
 5 -3 -3 6.62 0.22
 -5 -3 3 6.37 0.2
 5 -3 -3 6.15 0.22
 5 -3 -3 6.32 0.19
 5 3 -3 5.89 0.2
 5 3 -3 6.33 0.23
 -5 3 3 6.29 0.19
 5 3 -3 6.3 0.19
 5 3 -3 6.34 0.2
 -5 3 3 6.29 0.18
 -5 3 3 6.25 0.21
 -3 -3 3 1.17 0.07
 3 -3 -3 1.25 0.08
 3 -3 -3 1.21 0.07
 3 -3 -3 1.32 0.06
 3 -3 -3 1.25 0.06
 3 -3 -3 1.22 0.08
 3 3 -3 1.06 0.08
 -3 3 3 1.17 0.06
 -3 3 3 1.22 0.06
 3 3 -3 1.12 0.08
 3 3 -3 1.21 0.07
 3 3 -3 1.22 0.06
 3 3 -3 1.17 0.07
 -3 3 3 1.15 0.08
 1 -3 -3 6.02 0.22
 1 -3 -3 6.35 0.18
 1 -3 -3 6.52 0.19
 1 -3 -3 6.72 0.23
 -1 -3 3 6.58 0.2
 1 -3 -3 6.63 0.2
 1 -3 -3 6.55 0.2
 1 3 -3 6.19 0.2
 -1 3 3 6.32 0.19
 1 3 -3 6.29 0.23
 -1 3 3 6.48 0.19
 1 3 -3 6.54 0.19
 1 3 -3 6.13 0.21
 1 3 -3 6.67 0.19
 -1 3 3 6.43 0.19
 -1 -3 -3 0.08 0.02
 -1 -3 -3 0.04 0.03
 -1 -3 -3 -0.02 0.03
 1 -3 3 0.04 0.02
 -1 -3 -3 0 0.03
 -1 -3 -3 0 0.02
 -1 -3 -3 0.06 0.02
 -1 3 -3 0.08 0.03
 1 3 3 0.02 0.03
 -1 3 -3 -0.01 0.03
 -1 3 -3 0.05 0.02
 1 3 3 0 0.02
 1 3 3 0.04 0.02
 -1 3 -3 0.03 0.02
 -1 3 -3 0.06 0.04
 -3 -3 -3 3.54 0.12
 -3 -3 -3 3.63 0.15
 -3 -3 -3 3.56 0.13
 -3 -3 -3 3.52 0.12
 -3 -3 -3 3.48 0.15
 -3 -3 -3 3.68 0.17
 3 -3 3 3.46 0.13
 3 3 3 3.61 0.14
 3 3 3 3.31 0.13
 -3 3 -3 3.65 0.17
 3 3 3 3.45 0.13
 -3 3 -3 3.47 0.14
 -5 -3 -3 90.23 2.26
 -5 -3 -3 94.21 2.37
 -5 -3 -3 97.07 2.29
 5 -3 3 91.33 2.29
 -5 -3 -3 94.76 2.45
 5 3 3 92.74 2.44
 -5 3 -3 92.7 2.3
 5 3 3 95.02 2.29
 -5 3 -3 97.66 2.46
 7 -3 3 50.6 1.28
 -7 -3 -3 51.25 1.28
 -7 -3 -3 50.36 1.3
 -7 -3 -3 50.59 1.38
 -7 -3 -3 50.57 1.24
 -7 3 -3 49.49 1.28
 7 3 3 50.37 1.35
 7 3 3 48.57 1.26
 9 -3 3 2.23 0.13
 -9 -3 -3 2.29 0.11
 -9 -3 -3 2 0.1
 -9 -3 -3 1.83 0.14
 -9 -3 -3 2.04 0.16
 9 3 3 2.03 0.12
 -9 3 -3 2.24 0.13
 9 3 3 1.94 0.12
 -11 -3 -3 0.14 0.07
 -11 -3 -3 0.14 0.04
 -11 -3 -3 0.15 0.04
 -11 -3 -3 0.04 0.07
 11 -3 3 0.15 0.05
 -11 3 -3 0.15 0.05
 11 3 3 0.12 0.05
 11 3 3 0.16 0.05
 -13 -3 -3 2.87 0.13
 13 -3 3 2.73 0.17
 -13 -3 -3 2.94 0.22
 13 -3 3 2.92 0.15
 -13 -3 -3 2.81 0.14
 13 3 3 3.06 0.16
 -13 3 -3 2.84 0.17
 13 3 3 3.15 0.16
 15 -3 3 0.23 0.07
 -15 -3 -3 0.25 0.05
 15 -3 3 0.25 0.07
 -15 -3 -3 0.14 0.05
 15 3 3 0.18 0.07
 -15 3 -3 0.15 0.07
 -15 3 -3 0.19 0.07
 15 3 3 0.21 0.06
 17 -3 3 3.36 0.19
 17 -3 3 3.24 0.21
 -17 -3 -3 3.34 0.17
 -17 3 -3 2.84 0.19
 -17 3 -3 3.32 0.2
 17 3 3 3.55 0.19
 17 3 3 3.12 0.19
 -19 -3 -3 0.2 0.07
 19 -3 3 0.17 0.08
 19 -3 3 0.19 0.09
 -19 3 -3 0.19 0.08
 19 3 3 0.06 0.06
 19 3 3 0.13 0.07
 21 -3 3 0.08 0.08
 -21 -3 -3 0.1 0.07
 21 -3 3 0.18 0.09
 21 3 3 0.03 0.08
 -21 3 -3 0.04 0.09
 -21 3 -3 0.03 0.07
 21 3 3 0.05 0.06
 23 -3 3 0 0.09
 23 -3 3 0.18 0.1
 -23 -3 -3 -0.01 0.07
 -23 3 -3 0.13 0.08
 23 3 3 0.04 0.08
 -23 3 -3 0.1 0.1
 23 3 3 0.09 0.07
 25 -3 3 0.09 0.1
 -25 -3 -3 0 0.07
 -25 3 -3 0.14 0.1
 25 3 3 0.16 0.09
 25 3 3 0.1 0.08
 27 -3 3 0.04 0.11
 -27 -3 -3 0.07 0.09
 27 -3 3 0.18 0.1
 27 3 3 0.21 0.1
 -27 3 -3 0.23 0.12
 27 3 3 0.27 0.11
 -28 -4 3 0.02 0.1
 28 -4 -3 -0.04 0.07
 28 -4 -3 0.07 0.12
 -28 4 3 -0.11 0.11
 -28 4 3 0.16 0.13
 28 4 -3 -0.01 0.06
 26 -4 -3 1.72 0.21
 26 -4 -3 1.62 0.14
 -26 -4 3 1.6 0.18
 -26 4 3 1.88 0.22
 24 -4 -3 0.14 0.11
 -24 -4 3 0.2 0.1
 24 -4 -3 -0.02 0.06
 24 4 -3 -0.1 0.07
 24 4 -3 0.07 0.06
 -24 4 3 0.15 0.1
 24 4 -3 0.08 0.06
 22 -4 -3 9.19 0.42
 -22 -4 3 8.3 0.37
 22 -4 -3 8.65 0.32
 -22 4 3 9.11 0.41
 22 4 -3 8.88 0.34
 22 4 -3 8.69 0.31
 -20 -4 3 0.27 0.09
 20 -4 -3 0.16 0.07
 20 -4 -3 0.11 0.09
 20 4 -3 0.25 0.06
 20 4 -3 0.22 0.08
 20 4 -3 0.31 0.06
 -20 4 3 0.21 0.08
 18 -4 -3 7.35 0.26
 18 -4 -3 7.26 0.27
 18 -4 -3 7.22 0.34
 -18 -4 3 7.52 0.31
 18 4 -3 7.05 0.29
 18 4 -3 7.27 0.26
 18 4 -3 6.85 0.28
 -18 4 3 7.17 0.33
 18 4 -3 7.35 0.25
 16 -4 -3 5.62 0.23
 16 -4 -3 6.03 0.24
 16 -4 -3 6.09 0.22
 16 -4 -3 5.49 0.28
 -16 -4 3 5.9 0.26
 16 -4 -3 5.41 0.28
 16 4 -3 5.86 0.21
 -16 4 3 5.58 0.27
 16 4 -3 6.1 0.24
 16 4 -3 5.64 0.22
 16 4 -3 6.23 0.25
 14 -4 -3 5.75 0.21
 -14 -4 3 6.08 0.25
 14 -4 -3 6.07 0.23
 14 -4 -3 6.18 0.24
 14 -4 -3 5.54 0.27
 14 -4 -3 6.03 0.28
 14 4 -3 6.05 0.24
 14 4 -3 6.11 0.21
 -14 4 3 6.07 0.26
 14 4 -3 6.58 0.22
 12 -4 -3 13.6 0.4
 12 -4 -3 13.27 0.45
 12 -4 -3 13.59 0.45
 12 -4 -3 13.16 0.49
 -12 -4 3 13.49 0.42
 12 -4 -3 13.36 0.4
 12 4 -3 13.11 0.4
 12 4 -3 13.5 0.38
 12 4 -3 13.24 0.39
 -12 4 3 12.87 0.43
 10 -4 -3 5.25 0.2
 -10 -4 3 5.61 0.21
 10 -4 -3 5.27 0.2
 10 -4 -3 5.51 0.24
 10 -4 -3 5.24 0.23
 10 4 -3 5.53 0.2
 10 4 -3 5.33 0.23
 10 4 -3 5.39 0.21
 10 4 -3 5.43 0.18
 -10 4 3 5.49 0.21
 8 -4 -3 22.92 0.62
 8 -4 -3 23.71 0.68
 8 -4 -3 23.66 0.62
 -8 -4 3 23.98 0.64
 8 -4 -3 23.03 0.65
 8 4 -3 23.28 0.61
 -8 4 3 23.17 0.63
 8 4 -3 23.41 0.63
 8 4 -3 23.61 0.62
 8 4 -3 23.51 0.68
 -8 4 3 22.74 0.64
 6 -4 -3 2.97 0.13
 6 -4 -3 2.96 0.15
 6 -4 -3 2.83 0.15
 6 -4 -3 3.05 0.13
 -6 -4 3 3.17 0.14
 6 4 -3 3.06 0.14
 6 4 -3 2.98 0.12
 6 4 -3 3.01 0.13
 -6 4 3 2.88 0.15
 -6 4 3 3 0.12
 6 4 -3 2.8 0.15
 -6 4 3 2.97 0.13
 4 -4 -3 12.37 0.35
 -4 -4 3 12.56 0.35
 4 -4 -3 12.36 0.37
 4 -4 -3 12.25 0.35
 4 -4 -3 11.92 0.38
 4 4 -3 11.87 0.36
 -4 4 3 12.37 0.34
 -4 4 3 12.09 0.33
 4 4 -3 12.06 0.35
 -4 4 3 11.81 0.36
 4 4 -3 11.72 0.36
 4 4 -3 12.01 0.39
 2 -4 -3 25.62 0.74
 2 -4 -3 25.96 0.68
 -2 -4 3 26.45 0.69
 2 -4 -3 26.86 0.68
 2 -4 -3 26.89 0.68
 -2 4 3 25.9 0.67
 2 4 -3 25.94 0.7
 -2 4 3 25.81 0.66
 2 4 -3 27.02 0.75
 2 4 -3 26.85 0.66
 2 4 -3 25.59 0.69
 2 4 -3 25.82 0.69
 -2 4 3 26.38 0.68
 0 -4 3 0.06 0.03
 0 -4 -3 0.05 0.04
 0 -4 -3 0.06 0.04
 0 -4 -3 0.07 0.04
 0 -4 -3 0.05 0.03
 0 -4 -3 0.15 0.04
 0 4 3 0 0.02
 0 4 -3 0.08 0.02
 0 4 -3 0.01 0.04
 0 4 -3 0.05 0.04
 0 4 3 0.07 0.03
 0 4 -3 0.04 0.03
 0 4 3 0.2 0.03
 0 4 -3 0.06 0.03
 -2 -4 -3 0.58 0.07
 2 -4 3 0.43 0.06
 -2 -4 -3 0.43 0.06
 -2 -4 -3 0.56 0.07
 -2 -4 -3 0.67 0.05
 2 4 3 0.53 0.06
 -2 4 -3 0.57 0.06
 2 4 3 0.73 0.06
 -2 4 -3 0.59 0.07
 -2 4 -3 0.54 0.07
 -2 4 -3 0.5 0.07
 2 4 3 0.59 0.05
 -4 -4 -3 7 0.21
 4 -4 3 6.89 0.24
 -4 -4 -3 6.87 0.28
 -4 -4 -3 7.24 0.25
 -4 -4 -3 6.87 0.26
 -4 4 -3 6.87 0.25
 4 4 3 7.22 0.23
 4 4 3 6.52 0.23
 -4 4 -3 7.13 0.29
 4 4 3 6.97 0.23
 6 -4 3 45.91 1.18
 -6 -4 -3 46.5 1.28
 -6 -4 -3 45.94 1.21
 -6 -4 -3 46.71 1.19
 -6 -4 -3 47.52 1.14
 6 4 3 44.89 1.23
 -6 4 -3 44.42 1.18
 -6 4 -3 44.63 1.29
 6 4 3 45.32 1.15
 6 4 3 45.85 1.16
 -8 -4 -3 10.67 0.34
 8 -4 3 10.16 0.35
 -8 -4 -3 10.08 0.41
 -8 -4 -3 10.79 0.32
 -8 -4 -3 11.1 0.38
 8 4 3 10.93 0.33
 -8 4 -3 9.96 0.41
 8 4 3 10.88 0.35
 -8 4 -3 10.89 0.36
 8 4 3 11.18 0.35
 -10 -4 -3 3.9 0.16
 -10 -4 -3 3.83 0.24
 -10 -4 -3 3.94 0.21
 10 -4 3 4.04 0.19
 10 4 3 4.09 0.18
 10 4 3 3.54 0.18
 10 4 3 3.74 0.17
 -10 4 -3 3.84 0.19
 -12 -4 -3 0.27 0.09
 -12 -4 -3 0.31 0.06
 12 -4 3 0.24 0.07
 -12 -4 -3 0.44 0.11
 12 4 3 0.24 0.06
 12 4 3 0.3 0.06
 12 4 3 0.33 0.07
 -12 4 -3 0.19 0.07
 -14 -4 -3 8.64 0.28
 14 -4 3 8 0.33
 14 -4 3 8.14 0.31
 14 4 3 8.14 0.31
 -14 4 -3 8.51 0.33
 14 4 3 7.87 0.31
 16 -4 3 4.13 0.22
 -16 -4 -3 3.84 0.18
 16 -4 3 3.58 0.22
 16 4 3 3.75 0.2
 -16 4 -3 3.7 0.22
 16 4 3 3.67 0.2
 18 -4 3 4.03 0.25
 -18 -4 -3 4.08 0.2
 18 -4 3 4.12 0.23
 18 4 3 3.75 0.22
 -18 4 -3 4.46 0.24
 18 4 3 3.88 0.21
 -18 4 -3 3.75 0.23
 -20 -4 -3 3.53 0.19
 20 -4 3 3.71 0.23
 20 -4 3 4.01 0.25
 -20 4 -3 3.61 0.23
 -20 4 -3 3.55 0.23
 20 4 3 3.48 0.21
 20 4 3 3.65 0.22
 22 -4 3 1.84 0.2
 -22 -4 -3 2.12 0.16
 22 -4 3 2.16 0.2
 22 4 3 1.65 0.17
 22 4 3 1.75 0.18
 -22 4 -3 2.06 0.2
 22 4 3 1.84 0.16
 24 -4 3 2.32 0.23
 -24 -4 -3 1.97 0.17
 24 -4 3 1.9 0.2
 24 4 3 1.86 0.17
 -24 4 -3 2.14 0.21
 24 4 3 2.29 0.2
 24 4 3 2.06 0.19
 -24 4 -3 1.76 0.2
 26 -4 3 1.15 0.19
 -26 -4 -3 1.11 0.14
 26 4 3 1.17 0.16
 26 4 3 1.11 0.15
 -26 4 -3 1.28 0.18
 26 4 3 1.07 0.14
 27 -5 -3 -0.03 0.14
 -27 -5 3 0.06 0.1
 27 -5 -3 0.02 0.08
 -27 5 3 0.08 0.13
 27 5 -3 0.13 0.06
 25 -5 -3 0.11 0.08
 -25 -5 3 0.13 0.1
 25 -5 -3 0.08 0.11
 25 5 -3 0.1 0.07
 -25 5 3 0.2 0.13
 25 5 -3 -0.02 0.06
 23 -5 -3 0.1 0.07
 23 -5 -3 0.25 0.12
 -23 -5 3 0.07 0.09
 23 5 -3 0.22 0.07
 -23 5 3 0.12 0.11
 23 5 -3 0.03 0.05
 21 -5 -3 0.18 0.07
 -21 -5 3 0.19 0.08
 21 -5 -3 0 0.11
 21 5 -3 0.03 0.05
 -21 5 3 0.17 0.1
 21 5 -3 0.09 0.06
 -19 -5 3 5.24 0.26
 19 -5 -3 4.46 0.28
 19 -5 -3 4.95 0.23
 19 5 -3 5.06 0.22
 -19 5 3 4.46 0.26
 19 5 -3 4.95 0.2
 17 -5 -3 2.06 0.2
 17 -5 -3 2.18 0.15
 -17 -5 3 2.09 0.15
 17 5 -3 2.44 0.14
 -17 5 3 2.12 0.18
 17 5 -3 2.29 0.13
 15 -5 -3 2.1 0.14
 15 -5 -3 2.16 0.18
 15 -5 -3 2.16 0.18
 -15 -5 3 2.41 0.15
 15 5 -3 1.95 0.13
 -15 5 3 2.09 0.17
 15 5 -3 2.16 0.15
 15 5 -3 2.25 0.12
 13 -5 -3 4.31 0.22
 -13 -5 3 4.61 0.21
 13 -5 -3 4.22 0.19
 13 -5 -3 4.03 0.19
 13 -5 -3 4.18 0.24
 -13 5 3 4.18 0.22
 13 5 -3 4.17 0.18
 13 5 -3 4.2 0.2
 13 5 -3 4.01 0.17
 -11 -5 3 14.4 0.46
 11 -5 -3 14.64 0.45
 11 -5 -3 15.12 0.5
 11 -5 -3 15.73 0.51
 11 -5 -3 15.29 0.45
 11 5 -3 15.52 0.45
 -11 5 3 14.58 0.47
 11 5 -3 15.44 0.46
 11 5 -3 14.51 0.42
 9 -5 -3 2.8 0.14
 9 -5 -3 3.03 0.18
 9 -5 -3 2.63 0.15
 -9 -5 3 2.6 0.14
 9 -5 -3 2.7 0.17
 9 5 -3 2.82 0.15
 9 5 -3 2.61 0.15
 9 5 -3 2.9 0.13
 -9 5 3 2.63 0.17
 -9 5 3 2.94 0.15
 7 -5 -3 81.77 2.04
 7 -5 -3 84.84 2.17
 7 -5 -3 83.35 2.01
 7 -5 -3 81.89 2
 7 5 -3 83.56 2.01
 7 5 -3 80.57 2.02
 7 5 -3 81.49 2.02
 -7 5 3 80.46 1.99
 -7 5 3 81.13 1.98
 -7 5 3 84.02 2.05
 -5 -5 3 22.95 0.63
 5 -5 -3 22.32 0.64
 5 -5 -3 23.12 0.68
 5 -5 -3 23.58 0.62
 5 -5 -3 22.23 0.62
 -5 5 3 22.93 0.61
 5 5 -3 22.66 0.62
 5 5 -3 23.02 0.63
 5 5 -3 22.92 0.63
 -5 5 3 22.44 0.64
 5 5 -3 22.3 0.69
 -5 5 3 23.62 0.62
 3 -5 -3 14.2 0.43
 3 -5 -3 14.75 0.43
 3 -5 -3 15.21 0.48
 3 -5 -3 15.01 0.44
 -3 -5 3 14.88 0.43
 -3 5 3 14.3 0.45
 -3 5 3 14.89 0.42
 3 5 -3 15.23 0.45
 3 5 -3 15.16 0.46
 3 5 -3 15.98 0.43
 -3 5 3 15.05 0.42
 3 5 -3 15.14 0.44
 3 5 -3 15.04 0.49
 -1 -5 3 0.49 0.06
 1 -5 -3 0.73 0.09
 1 -5 -3 0.63 0.07
 1 -5 -3 0.7 0.08
 1 -5 -3 0.67 0.07
 1 -5 -3 0.72 0.08
 1 5 -3 0.54 0.07
 1 5 -3 0.59 0.08
 1 5 -3 0.7 0.09
 -1 5 3 0.55 0.07
 -1 5 3 0.54 0.06
 1 5 -3 0.45 0.07
 -1 5 3 0.55 0.06
 1 5 -3 0.61 0.07
 -1 -5 -3 2.26 0.14
 -1 -5 -3 2.31 0.14
 -1 -5 -3 2.41 0.12
 1 -5 3 2.23 0.12
 -1 -5 -3 2.16 0.14
 -1 5 -3 2.21 0.13
 1 5 3 2.57 0.12
 -1 5 -3 2.28 0.09
 -1 5 -3 2.15 0.13
 -1 5 -3 2.28 0.14
 1 5 3 2.36 0.12
 -1 5 -3 2.3 0.16
 -3 -5 -3 1.79 0.12
 3 -5 3 1.11 0.09
 -3 -5 -3 1.27 0.08
 -3 -5 -3 1.24 0.1
 -3 -5 -3 1.27 0.12
 -3 5 -3 1.14 0.11
 3 5 3 1.25 0.09
 3 5 3 1.25 0.09
 -3 5 -3 0.9 0.09
 -3 5 -3 1.01 0.12
 -3 5 -3 1.02 0.1
 -5 -5 -3 10.55 0.34
 -5 -5 -3 10.2 0.39
 -5 -5 -3 9.46 0.35
 5 -5 3 9.48 0.33
 -5 -5 -3 10.26 0.3
 5 5 3 9.6 0.32
 5 5 3 10.42 0.31
 5 5 3 10.02 0.32
 -5 5 -3 9.95 0.34
 -7 -5 -3 9.16 0.34
 -7 -5 -3 8.76 0.3
 -7 -5 -3 8.35 0.37
 -7 -5 -3 8.45 0.27
 7 -5 3 8.78 0.31
 7 5 3 8.84 0.29
 7 5 3 8.56 0.29
 7 5 3 8.21 0.29
 -7 5 -3 8.5 0.32
 -9 -5 -3 0.4 0.06
 -9 -5 -3 0.36 0.1
 9 -5 3 0.42 0.08
 -9 -5 -3 0.32 0.05
 -9 -5 -3 0.59 0.1
 9 5 3 0.41 0.07
 -9 5 -3 0.45 0.08
 9 5 3 0.21 0.06
 9 5 3 0.46 0.07
 11 -5 3 1.71 0.14
 -11 -5 -3 1.58 0.11
 11 5 3 1.54 0.12
 -11 5 -3 1.84 0.14
 11 5 3 1.66 0.13
 11 5 3 1.5 0.12
 13 -5 3 0.43 0.09
 -13 -5 -3 0.32 0.06
 13 5 3 0.38 0.08
 13 5 3 0.37 0.07
 13 5 3 0.37 0.07
 -13 5 -3 0.25 0.08
 15 -5 3 2.11 0.16
 15 -5 3 1.6 0.17
 -15 -5 -3 1.74 0.12
 15 5 3 1.78 0.14
 -15 5 -3 1.61 0.16
 15 5 3 1.8 0.14
 15 5 3 1.94 0.15
 17 -5 3 19.83 0.64
 17 -5 3 19.85 0.67
 17 5 3 20.81 0.64
 -17 5 -3 18.76 0.65
 17 5 3 19.67 0.62
 17 5 3 19.95 0.61
 -19 -5 -3 22.41 0.66
 19 -5 3 22.71 0.72
 19 -5 3 23.37 0.75
 19 5 3 22.58 0.69
 -19 5 -3 21.35 0.73
 19 5 3 22.67 0.7
 19 5 3 22.49 0.71
 21 -5 3 2.95 0.24
 21 -5 3 2.73 0.23
 -21 -5 -3 2.66 0.18
 21 5 3 3.05 0.2
 21 5 3 3.38 0.22
 21 5 3 3.03 0.21
 -21 5 -3 2.68 0.23
 -21 5 -3 3.24 0.24
 -23 -5 -3 3.49 0.21
 23 -5 3 3.72 0.26
 23 -5 3 3.7 0.27
 -23 5 -3 3.17 0.25
 23 5 3 3.65 0.24
 23 5 3 3.84 0.23
 23 5 3 3.38 0.22
 -25 -5 -3 1.33 0.14
 25 -5 3 1.54 0.2
 25 -5 3 1.5 0.21
 25 5 3 1.27 0.15
 25 5 3 1.45 0.17
 25 5 3 1.56 0.17
 -25 5 -3 1.47 0.2
 24 -6 -3 3.91 0.22
 24 -6 -3 4.1 0.31
 -24 -6 3 3.78 0.25
 -24 6 3 4.04 0.3
 24 6 -3 3.81 0.22
 24 6 -3 3.87 0.19
 22 -6 -3 6.43 0.37
 -22 -6 3 6.27 0.3
 22 -6 -3 6.1 0.27
 -22 6 3 5.71 0.34
 22 6 -3 5.65 0.27
 20 -6 -3 1.15 0.18
 20 -6 -3 1.16 0.13
 -20 -6 3 1.37 0.15
 20 6 -3 1.25 0.11
 20 6 -3 1.38 0.13
 -20 6 3 1.09 0.17
 18 -6 -3 3.29 0.19
 18 -6 -3 3.4 0.25
 -18 -6 3 3.05 0.19
 -18 6 3 2.84 0.23
 18 6 -3 3.04 0.16
 18 6 -3 3.16 0.18
 16 -6 -3 0.7 0.1
 16 -6 -3 0.64 0.12
 -16 -6 3 0.49 0.1
 16 6 -3 0.79 0.09
 -16 6 3 0.82 0.13
 16 6 -3 0.7 0.08
 -14 -6 3 3.67 0.2
 14 -6 -3 4.21 0.25
 14 -6 -3 3.57 0.19
 14 6 -3 3.69 0.17
 14 6 -3 3.83 0.19
 -14 6 3 4.07 0.23
 12 -6 -3 1.85 0.18
 12 -6 -3 2.36 0.15
 -12 -6 3 2.11 0.14
 12 6 -3 2.37 0.13
 12 6 -3 2.16 0.14
 -12 6 3 2.61 0.18
 10 -6 -3 0.13 0.07
 -10 -6 3 0.12 0.05
 10 -6 -3 0.47 0.08
 10 -6 -3 0.02 0.06
 10 6 -3 0.11 0.05
 10 6 -3 0.22 0.06
 -10 6 3 0.05 0.06
 8 -6 -3 24 0.68
 8 -6 -3 23.83 0.71
 8 -6 -3 24.58 0.75
 8 -6 -3 23.82 0.67
 8 6 -3 24.5 0.68
 -8 6 3 24.64 0.7
 8 6 -3 24.08 0.67
 8 6 -3 24.14 0.68
 -8 6 3 23.66 0.71
 6 -6 -3 124.5 3.18
 6 -6 -3 133.09 3.13
 6 -6 -3 120.47 3.08
 -6 -6 3 127.06 3.18
 6 -6 -3 133.22 3.37
 6 6 -3 129.42 3.17
 -6 6 3 130.88 3.11
 -6 6 3 128.02 3.06
 6 6 -3 131.59 3.13
 -6 6 3 130.01 3.18
 6 6 -3 133.96 3.15
 6 6 -3 133.11 3.02
 4 -6 -3 0.11 0.07
 4 -6 -3 0.07 0.06
 4 -6 -3 0.03 0.05
 -4 -6 3 0.15 0.05
 4 -6 -3 0.11 0.06
 4 6 -3 0.2 0.06
 -4 6 3 0.11 0.05
 4 6 -3 0.22 0.07
 -4 6 3 0.17 0.05
 -4 6 3 0.13 0.06
 4 6 -3 0.13 0.05
 4 6 -3 0.1 0.05
 -2 -6 3 0.46 0.07
 2 -6 -3 0.36 0.07
 2 -6 -3 0.49 0.07
 2 -6 -3 0.36 0.08
 2 -6 -3 0.48 0.08
 2 6 -3 0.62 0.08
 2 6 -3 0.48 0.08
 -2 6 3 0.54 0.07
 -2 6 3 0.46 0.08
 2 6 -3 0.55 0.09
 2 6 -3 0.53 0.07
 -2 6 3 0.51 0.07
 0 -6 -3 0.14 0.06
 0 -6 3 0.12 0.05
 0 -6 -3 0.11 0.07
 0 -6 -3 0.21 0.07
 0 -6 -3 0.23 0.05
 0 -6 -3 0.13 0.06
 0 6 -3 0.18 0.07
 0 6 -3 0.16 0.06
 0 6 3 0.16 0.06
 0 6 3 0.15 0.05
 0 6 -3 0.11 0.06
 0 6 3 0.18 0.05
 -2 -6 -3 15.22 0.49
 2 -6 3 14.94 0.46
 -2 -6 -3 15.74 0.48
 -2 -6 -3 14.83 0.52
 -2 -6 -3 15.3 0.44
 -2 6 -3 16.1 0.47
 2 6 3 14.33 0.44
 -2 6 -3 15.01 0.5
 -2 6 -3 15.07 0.48
 -4 -6 -3 2.69 0.13
 -4 -6 -3 2.56 0.17
 -4 -6 -3 2.73 0.19
 -4 -6 -3 2.54 0.16
 4 -6 3 2.58 0.15
 4 6 3 2.56 0.13
 -4 6 -3 2.36 0.15
 4 6 3 2.31 0.14
 -6 -6 -3 14.6 0.43
 6 -6 3 14.28 0.47
 -6 -6 -3 14.67 0.47
 -6 -6 -3 15.28 0.55
 6 6 3 14.54 0.45
 6 6 3 14.58 0.44
 -6 6 -3 15.22 0.49
 -8 -6 -3 3.52 0.16
 8 -6 3 3.62 0.2
 8 6 3 3.19 0.16
 8 6 3 2.97 0.17
 -8 6 -3 3.34 0.19
 10 -6 3 8.68 0.35
 -10 -6 -3 8.51 0.29
 -10 6 -3 8.86 0.35
 10 6 3 8.39 0.32
 12 -6 3 0.15 0.08
 -12 -6 -3 0.04 0.05
 12 6 3 0.14 0.06
 12 6 3 0.06 0.05
 -12 6 -3 0.21 0.08
 -14 -6 -3 0.88 0.09
 14 -6 3 0.84 0.12
 14 -6 3 1.03 0.14
 14 6 3 0.87 0.1
 -14 6 -3 0.93 0.14
 14 6 3 0.8 0.11
 14 6 3 0.94 0.11
 -16 -6 -3 0.95 0.1
 16 -6 3 0.92 0.15
 16 -6 3 0.89 0.15
 -16 6 -3 1.3 0.16
 16 6 3 0.82 0.11
 16 6 3 0.98 0.12
 16 6 3 0.95 0.11
 18 -6 3 49.27 1.4
 -18 -6 -3 47.47 1.28
 18 -6 3 49 1.34
 -18 6 -3 48.84 1.39
 18 6 3 48.32 1.31
 18 6 3 49.24 1.38
 20 -6 3 5.29 0.32
 -20 -6 -3 5.22 0.24
 20 -6 3 4.79 0.31
 20 6 3 5.04 0.26
 -20 6 -3 5.27 0.31
 20 6 3 5.51 0.28
 -22 -6 -3 0.64 0.11
 22 -6 3 0.57 0.15
 22 -6 3 0.97 0.17
 -22 6 -3 0.54 0.14
 22 6 3 0.64 0.12
 22 6 3 0.57 0.12
 -22 6 -3 0.69 0.15
 21 -7 -3 1.75 0.23
 -21 -7 3 1.83 0.17
 21 -7 -3 1.9 0.16
 21 7 -3 1.75 0.13
 -21 7 3 1.88 0.22
 21 7 -3 2.03 0.17
 -19 -7 3 17.36 0.6
 19 -7 -3 18.02 0.68
 19 -7 -3 18.43 0.58
 -19 7 3 18.82 0.68
 19 7 -3 19.11 0.59
 -17 -7 3 7.96 0.34
 17 -7 -3 8.14 0.33
 17 -7 -3 8.31 0.41
 -17 7 3 8.21 0.39
 17 7 -3 8.1 0.33
 17 7 -3 7.92 0.29
 15 -7 -3 0.3 0.11
 15 -7 -3 0.45 0.09
 -15 -7 3 0.36 0.08
 15 7 -3 0.37 0.07
 -15 7 3 0.25 0.1
 15 7 -3 0.45 0.09
 13 -7 -3 0.17 0.07
 13 -7 -3 0.3 0.1
 -13 -7 3 0.22 0.07
 13 7 -3 0.23 0.06
 13 7 -3 0.02 0.06
 -13 7 3 0.12 0.09
 11 -7 -3 0.15 0.09
 11 -7 -3 0.29 0.08
 -11 -7 3 0.16 0.07
 11 7 -3 0.18 0.07
 -11 7 3 0.24 0.08
 11 7 -3 0.17 0.06
 -9 -7 3 0.69 0.09
 9 -7 -3 0.66 0.1
 9 -7 -3 0.49 0.12
 -9 7 3 0.74 0.12
 9 7 -3 0.6 0.08
 -9 7 3 0.81 0.11
 9 7 -3 0.73 0.1
 7 -7 -3 2.39 0.16
 7 -7 -3 2.44 0.18
 -7 -7 3 2.46 0.15
 7 7 -3 2.62 0.17
 -7 7 3 2.65 0.17
 7 7 -3 2.42 0.17
 -7 7 3 2.19 0.18
 7 7 -3 2.74 0.15
 -5 -7 3 6.33 0.25
 5 -7 -3 5.77 0.28
 5 -7 -3 6.02 0.25
 -5 7 3 5.91 0.26
 5 7 -3 6.35 0.25
 -5 7 3 6.28 0.28
 5 7 -3 6.1 0.26
 5 7 -3 6.14 0.28
 -5 7 3 6.33 0.26
 3 -7 -3 -0.03 0.05
 3 -7 -3 0.04 0.07
 -3 -7 3 0.03 0.05
 -3 7 3 -0.01 0.05
 3 7 -3 -0.02 0.05
 -3 7 3 0.02 0.05
 3 7 -3 0.04 0.05
 -3 7 3 0.01 0.04
 3 7 -3 -0.09 0.04
 1 -7 -3 1.13 0.12
 1 -7 -3 1.12 0.11
 1 -7 -3 1.06 0.12
 -1 -7 3 1.27 0.11
 1 7 -3 1.33 0.13
 -1 7 3 1.33 0.11
 -1 7 3 1.21 0.1
 1 7 -3 1.08 0.11
 -1 7 3 1.18 0.13
 -1 -7 -3 0.2 0.06
 -1 -7 -3 0.17 0.06
 -1 -7 -3 0.08 0.06
 1 -7 3 0.07 0.06
 1 7 3 0.13 0.05
 1 7 3 0.13 0.07
 1 7 3 0.14 0.05
 -1 7 -3 0.16 0.07
 -1 7 -3 0.38 0.08
 3 -7 3 2.87 0.17
 -3 -7 -3 3.05 0.18
 -3 -7 -3 2.6 0.15
 -3 7 -3 3.08 0.19
 3 7 3 2.62 0.18
 3 7 3 2.62 0.15
 3 7 3 2.54 0.15
 -3 7 -3 2.6 0.18
 -5 -7 -3 25.44 0.7
 5 -7 3 25.5 0.75
 -5 7 -3 25.19 0.76
 5 7 3 25.25 0.71
 7 -7 3 23.77 0.74
 -7 -7 -3 24.6 0.68
 7 7 3 24.35 0.69
 -7 7 -3 23.84 0.74
 -9 -7 -3 0.02 0.05
 9 -7 3 0.1 0.08
 -9 7 -3 -0.04 0.06
 9 7 3 0.04 0.05
 9 7 3 0.12 0.05
 -11 -7 -3 0.15 0.06
 11 -7 3 0.08 0.08
 11 7 3 0.25 0.06
 11 7 3 0.12 0.06
 -11 7 -3 0.24 0.09
 13 -7 3 0.8 0.14
 -13 -7 -3 0.84 0.09
 13 -7 3 1.02 0.14
 13 7 3 0.91 0.11
 13 7 3 0.82 0.11
 -13 7 -3 1.15 0.15
 15 -7 3 0.5 0.12
 -15 -7 -3 0.49 0.08
 15 -7 3 0.75 0.13
 15 7 3 0.5 0.09
 15 7 3 0.76 0.11
 -15 7 -3 0.77 0.14
 -17 -7 -3 0.85 0.11
 17 -7 3 0.81 0.15
 17 -7 3 1 0.16
 17 7 3 0.77 0.12
 17 7 3 0.63 0.11
 -17 7 -3 0.48 0.12
 19 -7 3 0.37 0.13
 19 -7 3 0.48 0.14
 -19 7 -3 0.5 0.13
 19 7 3 0.45 0.1
 19 7 3 0.57 0.11
 -21 -7 -3 0.07 0.07
 21 -7 3 0.13 0.13
 21 -7 3 0.11 0.11
 21 7 3 0.08 0.09
 -21 7 -3 0.02 0.1
 21 7 3 0.01 0.08
 -18 -8 3 0.06 0.08
 18 -8 -3 0.04 0.08
 18 -8 -3 0.02 0.11
 18 8 -3 0.12 0.07
 -18 8 3 0.04 0.09
 18 8 -3 0.27 0.08
 -16 -8 3 0.24 0.09
 16 -8 -3 0.24 0.09
 16 -8 -3 0.15 0.13
 -16 8 3 0.31 0.13
 16 8 -3 0.29 0.08
 16 8 -3 0.16 0.07
 14 -8 -3 1.2 0.14
 14 -8 -3 1.33 0.18
 14 8 -3 1.38 0.15
 -14 8 3 1.33 0.18
 14 8 -3 1.25 0.12
 12 -8 -3 0.89 0.12
 12 -8 -3 1.19 0.16
 -12 -8 3 1.03 0.12
 12 8 -3 1.15 0.14
 12 8 -3 1.04 0.11
 -12 8 3 0.86 0.13
 -10 -8 3 11.68 0.42
 10 -8 -3 11.74 0.43
 10 -8 -3 11.57 0.48
 -10 8 3 12.41 0.47
 10 8 -3 12.83 0.44
 10 8 -3 12.82 0.46
 10 8 -3 12.43 0.42
 8 -8 -3 0.38 0.11
 8 -8 -3 0.25 0.08
 -8 -8 3 0.22 0.07
 -8 8 3 0.18 0.09
 8 8 -3 0.27 0.08
 8 8 -3 0.22 0.08
 8 8 -3 0.36 0.08
 -8 8 3 0.33 0.1
 6 -8 -3 0.28 0.1
 -6 -8 3 0.09 0.06
 6 -8 -3 0 0.06
 6 8 -3 -0.03 0.06
 6 8 -3 0.11 0.07
 -6 8 3 0.21 0.07
 -6 8 3 0.17 0.07
 -6 8 3 0.09 0.07
 6 8 -3 0.15 0.07
 -4 -8 3 3.84 0.2
 4 -8 -3 4.08 0.21
 4 -8 -3 3.86 0.23
 -4 8 3 4.11 0.22
 -4 8 3 3.73 0.23
 -4 8 3 3.69 0.21
 4 8 -3 3.59 0.21
 4 8 -3 3.85 0.23
 4 8 -3 3.88 0.22
 2 -8 -3 4.48 0.24
 2 -8 -3 4.59 0.22
 -2 -8 3 4.16 0.22
 2 -8 -3 4.84 0.26
 2 8 -3 4.86 0.25
 -2 8 3 4.42 0.25
 -2 8 3 4.85 0.23
 -2 8 3 4.75 0.23
 2 8 -3 4.34 0.23
 0 -8 -3 -0.01 0.05
 0 -8 3 -0.02 0.06
 0 -8 -3 -0.05 0.06
 0 -8 -3 -0.03 0.07
 0 8 3 -0.04 0.06
 0 8 -3 0.06 0.06
 0 8 3 -0.06 0.05
 0 8 3 0 0.06
 0 8 -3 -0.04 0.07
 -2 -8 -3 1.88 0.15
 -2 -8 -3 1.6 0.13
 2 -8 3 1.77 0.15
 2 8 3 1.62 0.14
 2 8 3 1.43 0.15
 -2 8 -3 1.81 0.17
 -2 8 -3 1.73 0.16
 2 8 3 1.63 0.13
 -4 -8 -3 0.18 0.06
 4 -8 3 0.16 0.08
 4 8 3 0.11 0.05
 -4 8 -3 0.23 0.08
 4 8 3 0.17 0.06
 4 8 3 0.06 0.06
 6 -8 3 0.26 0.09
 -6 -8 -3 0.25 0.07
 6 8 3 0.12 0.05
 6 8 3 0.14 0.06
 -6 8 -3 0.4 0.1
 8 -8 3 0.02 0.08
 -8 -8 -3 -0.02 0.05
 8 8 3 0.03 0.05
 -8 8 -3 0.19 0.08
 8 8 3 0.05 0.06
 -10 -8 -3 0.2 0.06
 10 -8 3 0.25 0.09
 -10 8 -3 0.17 0.09
 10 8 3 0.24 0.08
 10 8 3 0.21 0.07
 -12 -8 -3 0.12 0.07
 12 -8 3 0.06 0.1
 12 8 3 0.06 0.07
 -12 8 -3 -0.07 0.07
 12 8 3 -0.02 0.06
 14 -8 3 3.97 0.28
 14 -8 3 3.91 0.27
 -14 -8 -3 3.94 0.2
 14 8 3 3.72 0.21
 -14 8 -3 4.12 0.27
 14 8 3 4.41 0.24
 -16 -8 -3 0.92 0.11
 16 -8 3 0.78 0.16
 16 -8 3 0.97 0.16
 -16 8 -3 1.03 0.16
 16 8 3 1.11 0.14
 16 8 3 0.74 0.11
 15 -9 -3 0.43 0.11
 15 -9 -3 0.44 0.16
 -15 -9 3 0.41 0.1
 15 9 -3 0.3 0.11
 15 9 -3 0.44 0.1
 -15 9 3 0.43 0.13
 15 9 -3 0.54 0.12
 -13 -9 3 0 0.08
 13 -9 -3 0.1 0.09
 13 -9 -3 0.1 0.13
 13 9 -3 -0.06 0.07
 13 9 -3 -0.02 0.08
 13 9 -3 0.02 0.08
 -13 9 3 -0.02 0.1
 11 -9 -3 0.56 0.15
 11 -9 -3 0.44 0.1
 -11 -9 3 0.5 0.1
 11 9 -3 0.44 0.12
 -11 9 3 0.31 0.12
 11 9 -3 0.58 0.12
 11 9 -3 0.49 0.1
 9 -9 -3 3.06 0.24
 9 -9 -3 3.15 0.21
 -9 -9 3 3.16 0.21
 9 9 -3 3.35 0.21
 9 9 -3 3.28 0.22
 -9 9 3 3.41 0.23
 9 9 -3 3.42 0.24
 7 -9 -3 4.16 0.23
 7 -9 -3 4.04 0.27
 -7 -9 3 4.2 0.24
 7 9 -3 4.76 0.28
 -7 9 3 4.15 0.26
 -7 9 3 3.87 0.27
 7 9 -3 4.88 0.26
 7 9 -3 4.57 0.24
 5 -9 -3 0.17 0.08
 5 -9 -3 0.22 0.09
 5 -9 -3 0.22 0.09
 -5 -9 3 0.09 0.08
 5 9 -3 0.14 0.09
 5 9 -3 0.04 0.08
 5 9 -3 0.16 0.09
 -5 9 3 0.09 0.09
 -5 9 3 0.2 0.09
 -3 -9 3 2.91 0.2
 3 -9 -3 2.6 0.21
 3 -9 -3 2.89 0.19
 3 -9 -3 2.38 0.21
 3 9 -3 3.09 0.22
 -3 9 3 2.92 0.2
 -3 9 3 2.94 0.23
 -3 9 3 2.65 0.19
 3 9 -3 3.06 0.21
 1 -9 -3 4.55 0.27
 1 -9 -3 4.21 0.23
 -1 -9 3 4.93 0.26
 1 9 -3 4.89 0.27
 1 9 -3 4.19 0.26
 -1 9 3 4.37 0.27
 -1 9 3 5.07 0.26
 -1 9 3 4.91 0.25
 -1 -9 -3 2.15 0.17
 -1 -9 -3 2.29 0.19
 1 -9 3 2.15 0.18
 1 9 3 2.65 0.2
 -1 9 -3 2.17 0.2
 1 9 3 2.36 0.17
 -1 9 -3 2.64 0.21
 1 9 3 2.25 0.2
 -3 -9 -3 1.08 0.14
 -3 -9 -3 1.11 0.12
 3 -9 3 1.02 0.14
 -3 9 -3 1.16 0.15
 3 9 3 1.09 0.13
 3 9 3 0.84 0.14
 3 9 3 1.03 0.13
 -5 -9 -3 0.13 0.07
 5 -9 3 0 0.08
 -5 9 -3 0 0.08
 5 9 3 0.05 0.08
 5 9 3 0.1 0.06
 5 9 3 -0.13 0.06
 -7 -9 -3 0.63 0.1
 7 -9 3 0.41 0.12
 7 9 3 0.56 0.1
 7 9 3 0.48 0.12
 7 9 3 0.44 0.1
 -7 9 -3 0.7 0.13
 9 -9 3 0.96 0.16
 -9 -9 -3 1.14 0.12
 9 9 3 0.92 0.12
 9 9 3 1.15 0.14
 -9 9 -3 0.95 0.15
 -11 -9 -3 0.41 0.09
 11 -9 3 0.38 0.13
 11 9 3 0.35 0.1
 -11 9 -3 0.5 0.14
 11 9 3 0.3 0.09
 13 -9 3 3.01 0.26
 13 -9 3 2.67 0.25
 -13 -9 -3 3.48 0.19
 -13 9 -3 3.36 0.26
 13 9 3 3.54 0.24
 -6 -10 3 0.82 0.13
 6 -10 -3 0.92 0.16
 6 -10 -3 0.99 0.14
 6 -10 -3 0.82 0.17
 6 10 -3 0.76 0.13
 6 10 -3 1.15 0.15
 -6 10 3 0.84 0.15
 -6 10 3 0.82 0.17
 4 -10 -3 0.23 0.09
 -4 -10 3 0.35 0.11
 4 -10 -3 0.33 0.12
 4 10 -3 0.11 0.11
 -4 10 3 0.27 0.11
 4 10 -3 0.22 0.11
 -4 10 3 0.18 0.12
 2 -10 -3 0.33 0.1
 -2 -10 3 0.49 0.12
 2 -10 -3 0.58 0.14
 -2 10 3 0.53 0.12
 2 10 -3 0.25 0.11
 -2 10 3 0.17 0.11
 -2 10 3 0.25 0.1
 2 10 -3 0.32 0.12
 0 -10 3 1.06 0.16
 0 -10 -3 1.09 0.14
 0 -10 -3 1.24 0.17
 0 10 -3 1.41 0.19
 0 10 -3 1.18 0.17
 0 10 3 0.9 0.14
 0 10 3 1.47 0.17
 0 10 3 1.16 0.18
 -2 -10 -3 7.98 0.34
 2 -10 3 8.01 0.38
 2 10 3 7.75 0.35
 2 10 3 7.94 0.39
 2 10 3 8.19 0.38
 -2 10 -3 7.83 0.38
 4 -10 3 8.83 0.42
 -4 -10 -3 8.79 0.36
 4 10 3 9.31 0.38
 4 10 3 8.8 0.42
 -4 10 -3 9.74 0.43
 4 10 3 9.16 0.39
 -30 0 4 -0.17 0.1
 30 0 -4 0.11 0.05
 30 0 -4 0.02 0.1
 -28 0 4 0.28 0.11
 28 0 -4 0.28 0.12
 28 0 -4 0.28 0.06
 -26 0 4 0.58 0.13
 26 0 -4 0.57 0.07
 26 0 -4 0.56 0.14
 -24 0 4 0.73 0.13
 24 0 -4 0.65 0.14
 24 0 -4 0.69 0.07
 24 0 -4 0.5 0.12
 22 0 -4 0.06 0.04
 22 0 -4 -0.02 0.07
 22 0 -4 0.11 0.06
 -22 0 4 0 0.07
 22 0 -4 0.04 0.08
 -20 0 4 22.47 0.68
 -20 0 4 22.19 0.68
 20 0 -4 21.24 0.68
 20 0 -4 22.02 0.58
 20 0 -4 22.16 0.67
 18 0 -4 49.16 1.45
 18 0 -4 50.9 1.33
 -18 0 4 50.03 1.34
 18 0 -4 50.69 1.21
 -18 0 4 50.34 1.34
 18 0 -4 49.53 1.31
 18 0 -4 51.28 1.24
 16 0 -4 180.07 4.23
 16 0 -4 181.26 4.66
 16 0 -4 181.03 4.5
 16 0 -4 170.55 4.31
 -16 0 4 180.79 4.39
 16 0 -4 184.83 4.3
 16 0 -4 180.97 4.18
 14 0 -4 4.25 0.22
 14 0 -4 4.04 0.18
 -14 0 4 3.93 0.18
 14 0 -4 4.16 0.12
 14 0 -4 4.05 0.13
 14 0 -4 4.04 0.18
 14 0 -4 4.23 0.21
 14 0 -4 3.89 0.12
 12 0 -4 43.08 1.19
 12 0 -4 42.52 1.13
 12 0 -4 42.49 1.1
 -12 0 4 43.3 1.1
 12 0 -4 42.96 1.08
 12 0 -4 42.75 1.01
 10 0 -4 2.18 0.1
 10 0 -4 2.01 0.13
 10 0 -4 2.17 0.12
 -10 0 4 2.33 0.11
 10 0 -4 2.33 0.14
 8 0 -4 3.32 0.15
 -8 0 4 3.22 0.11
 8 0 -4 3.2 0.15
 8 0 -4 3.28 0.11
 8 0 -4 3.18 0.14
 8 0 -4 3.4 0.12
 8 0 -4 3.24 0.15
 6 0 -4 26.88 0.69
 6 0 -4 27.86 0.75
 6 0 -4 27.52 0.71
 6 0 -4 27.25 0.68
 6 0 -4 28.26 0.73
 4 0 -4 29.66 0.75
 4 0 -4 29.58 0.73
 4 0 -4 29.45 0.74
 4 0 -4 28.54 0.73
 4 0 -4 28.66 0.79
 2 0 -4 7.49 0.25
 2 0 -4 7.29 0.22
 2 0 -4 7.27 0.23
 0 0 -4 44 1.17
 0 0 -4 45.14 1.09
 0 0 -4 44.9 1.06
 -2 0 -4 6.95 0.24
 -2 0 -4 7.1 0.25
 -2 0 -4 7.07 0.22
 4 0 4 49.49 1.21
 -4 0 -4 48.84 1.21
 -4 0 -4 49.93 1.3
 -6 0 -4 6.14 0.23
 -6 0 -4 6.32 0.17
 6 0 4 6.92 0.21
 -6 0 -4 6.44 0.17
 -6 0 -4 6.27 0.25
 8 0 4 501 12.21
 -8 0 -4 508.42 11.63
 -8 0 -4 569.68 12.23
 -8 0 -4 503.1 12.88
 -8 0 -4 479.14 12.21
 -10 0 -4 0.52 0.06
 10 0 4 0.66 0.05
 -10 0 -4 0.6 0.09
 10 0 4 0.62 0.08
 -10 0 -4 0.61 0.09
 -12 0 -4 3.38 0.21
 -12 0 -4 3.14 0.14
 12 0 4 3.23 0.12
 12 0 4 3.33 0.17
 -12 0 -4 3.09 0.17
 -14 0 -4 21.39 0.61
 14 0 4 21.15 0.64
 -14 0 -4 21.5 0.62
 -14 0 -4 23.15 0.74
 16 0 4 0.51 0.09
 -16 0 -4 0.5 0.12
 16 0 4 0.68 0.07
 -16 0 -4 0.66 0.1
 -16 0 -4 0.63 0.08
 -18 0 -4 7.66 0.3
 -18 0 -4 7.83 0.31
 18 0 4 8.18 0.33
 -20 0 -4 -0.06 0.06
 -20 0 -4 0.13 0.07
 20 0 4 0.05 0.06
 -22 0 -4 0.01 0.07
 22 0 4 0.07 0.08
 24 0 4 1.54 0.16
 -24 0 -4 1.21 0.14
 24 0 4 1.24 0.17
 -26 0 -4 1.13 0.15
 26 0 4 1.25 0.17
 26 0 4 1.43 0.17
 -28 0 -4 0.29 0.11
 28 0 4 0.16 0.09
 28 0 4 0.05 0.11
 -29 -1 4 3.24 0.26
 29 -1 -4 2.99 0.15
 29 -1 -4 3 0.27
 29 1 -4 3.31 0.15
 29 1 -4 2.66 0.25
 -29 1 4 3.02 0.26
 27 -1 -4 0.15 0.05
 -27 -1 4 0.1 0.1
 27 -1 -4 0.01 0.09
 -27 1 4 0.05 0.11
 27 1 -4 0.07 0.09
 27 1 -4 0.12 0.05
 25 -1 -4 1.19 0.09
 -25 -1 4 1.04 0.15
 25 -1 -4 1.02 0.17
 25 -1 -4 1.14 0.16
 25 1 -4 1.1 0.15
 25 1 -4 1.05 0.15
 25 1 -4 1 0.09
 -25 1 4 1.02 0.16
 23 -1 -4 3.14 0.22
 23 -1 -4 2.61 0.22
 23 -1 -4 3.19 0.14
 -23 -1 4 2.95 0.22
 23 1 -4 3.25 0.21
 23 1 -4 3.26 0.14
 -23 1 4 3.05 0.22
 -23 1 4 3.26 0.23
 23 1 -4 2.7 0.21
 21 -1 -4 3.57 0.21
 -21 -1 4 3.66 0.22
 21 -1 -4 3.38 0.14
 21 -1 -4 3.55 0.23
 21 1 -4 3.51 0.14
 21 1 -4 3.67 0.21
 21 1 -4 3.93 0.23
 -21 1 4 3.76 0.23
 -19 -1 4 4.69 0.24
 19 -1 -4 4.01 0.25
 19 -1 -4 4.8 0.24
 19 -1 -4 4.86 0.17
 19 1 -4 4.88 0.17
 19 1 -4 4.75 0.17
 19 1 -4 4.82 0.25
 -19 1 4 5.19 0.25
 19 1 -4 5.2 0.21
 19 1 -4 4.75 0.22
 17 -1 -4 32.28 0.92
 -17 -1 4 33.36 0.92
 17 -1 -4 32.34 1.01
 17 -1 -4 32.67 0.83
 17 -1 -4 32.54 0.9
 -17 1 4 33.01 0.92
 17 1 -4 33.4 0.9
 17 1 -4 33.79 0.82
 17 1 -4 33.17 0.91
 17 1 -4 32.96 1
 17 1 -4 32.08 0.88
 17 1 -4 33.02 0.81
 15 -1 -4 0.01 0.06
 15 -1 -4 0.09 0.06
 15 -1 -4 0.06 0.02
 15 -1 -4 0.02 0.02
 15 -1 -4 0.03 0.05
 -15 -1 4 0.03 0.05
 15 1 -4 -0.01 0.04
 15 1 -4 0.15 0.06
 15 1 -4 0.02 0.02
 -15 1 4 0 0.05
 15 1 -4 0.08 0.04
 15 1 -4 0.05 0.06
 15 1 -4 0.07 0.02
 13 -1 -4 19.52 0.47
 13 -1 -4 19.36 0.54
 13 -1 -4 19.7 0.55
 -13 -1 4 20.04 0.56
 13 -1 -4 19.87 0.62
 13 -1 -4 19.19 0.58
 13 1 -4 19.48 0.57
 -13 1 4 19.06 0.55
 13 1 -4 19 0.53
 13 1 -4 19.2 0.49
 13 1 -4 18.91 0.55
 13 1 -4 19.43 0.48
 13 1 -4 19.22 0.61
 13 1 -4 19.42 0.48
 -11 -1 4 9.45 0.3
 -11 -1 4 9.26 0.3
 11 -1 -4 9.4 0.32
 11 -1 -4 9.75 0.28
 11 -1 -4 9.59 0.34
 11 -1 -4 9.81 0.3
 11 -1 -4 9.29 0.33
 11 -1 -4 9.42 0.29
 -11 1 4 9.16 0.29
 11 1 -4 9.36 0.33
 11 1 -4 9.35 0.25
 11 1 -4 9.44 0.3
 11 1 -4 9.49 0.32
 11 1 -4 9.41 0.28
 9 -1 -4 36.6 0.94
 9 -1 -4 37.57 0.99
 -9 -1 4 36.81 0.93
 -9 -1 4 36.91 0.93
 9 -1 -4 37.31 0.91
 9 -1 -4 37.45 0.9
 9 -1 -4 36.09 0.91
 9 -1 -4 35.76 1
 9 1 -4 35.91 0.87
 9 1 -4 37.25 0.97
 9 1 -4 35.32 0.93
 9 1 -4 37.23 0.88
 -9 1 4 37.35 0.92
 9 1 -4 37.15 0.9
 9 1 -4 36.07 0.99
 7 -1 -4 45.45 1.07
 7 -1 -4 43.85 1.19
 7 -1 -4 44.66 1.12
 7 -1 -4 45.79 1.1
 7 -1 -4 45.66 1.09
 7 -1 -4 44.99 1.18
 7 -1 -4 45 1.19
 -7 -1 4 46.43 1.11
 -7 1 4 45.02 1.09
 7 1 -4 44.62 1.08
 7 1 -4 45.89 1.18
 7 1 -4 44.88 1.18
 7 1 -4 45.09 1.11
 7 1 -4 44.97 1.07
 7 1 -4 46.47 1.1
 7 1 -4 44.44 1.08
 5 -1 -4 25.35 0.7
 5 -1 -4 24.89 0.63
 5 -1 -4 25.03 0.66
 5 -1 -4 24.65 0.64
 5 -1 -4 24.66 0.67
 5 -1 -4 25.95 0.65
 5 1 -4 24.61 0.64
 5 1 -4 25.51 0.63
 5 1 -4 25.65 0.69
 -5 1 4 25.32 0.59
 -5 1 4 25.02 0.61
 5 1 -4 24.54 0.66
 5 1 -4 25.19 0.64
 5 1 -4 25.56 0.6
 3 -1 -4 19.77 0.51
 3 -1 -4 19.67 0.56
 3 -1 -4 19.68 0.51
 3 -1 -4 19.9 0.51
 3 1 -4 19.43 0.5
 3 1 -4 19.63 0.51
 3 1 -4 19.1 0.51
 -3 1 4 19.24 0.47
 3 1 -4 19.84 0.55
 3 1 -4 19.48 0.51
 1 -1 -4 7.15 0.25
 1 -1 -4 7.23 0.21
 1 -1 -4 7.13 0.23
 1 -1 -4 7.21 0.2
 1 1 -4 7.18 0.23
 1 1 -4 7.3 0.21
 1 1 -4 7.05 0.21
 -1 -1 -4 35.04 0.93
 -1 -1 -4 35.69 0.88
 -1 -1 -4 36.8 0.84
 -1 -1 -4 35.94 0.95
 -1 1 -4 34.99 0.88
 -1 1 -4 33.91 0.93
 3 -1 4 4.07 0.12
 -3 -1 -4 3.94 0.11
 -3 -1 -4 4 0.16
 -3 -1 -4 3.84 0.17
 -3 -1 -4 3.82 0.16
 -3 1 -4 4.09 0.17
 3 1 4 4 0.13
 -5 -1 -4 0.58 0.07
 -5 -1 -4 0.68 0.07
 5 -1 4 0.53 0.05
 -5 1 -4 0.63 0.03
 5 1 4 0.55 0.05
 -5 1 -4 0.82 0.08
 -5 1 -4 0.5 0.03
 -7 -1 -4 117.1 2.74
 -7 -1 -4 122.06 2.8
 -7 -1 -4 117.87 3.03
 -7 -1 -4 119.57 2.8
 7 -1 4 111.24 2.84
 7 1 4 115.09 2.84
 -7 1 -4 115.9 2.74
 -7 1 -4 120.05 2.8
 -7 1 -4 114 2.82
 -9 -1 -4 30.82 0.8
 9 -1 4 33.54 0.85
 -9 -1 -4 31.48 0.93
 -9 -1 -4 31.64 0.83
 -9 -1 -4 32.6 0.81
 -9 1 -4 31.7 0.92
 9 1 4 32.54 0.85
 -9 1 -4 31.71 0.84
 -9 1 -4 31.62 0.82
 -11 -1 -4 16.46 0.56
 11 -1 4 16.64 0.49
 -11 -1 -4 16.38 0.45
 11 -1 4 16.15 0.43
 -11 -1 -4 16.11 0.48
 -11 1 -4 15.65 0.46
 11 1 4 15.84 0.49
 -11 1 -4 17.52 0.56
 -11 1 -4 15.91 0.49
 -13 -1 -4 14.65 0.44
 -13 -1 -4 14.05 0.53
 13 -1 4 14.09 0.46
 13 -1 4 14.07 0.4
 -13 -1 -4 14.17 0.41
 -13 1 -4 15.28 0.53
 -13 1 -4 14.02 0.43
 13 1 4 14.24 0.46
 -13 1 -4 14.29 0.46
 -15 -1 -4 2.41 0.15
 -15 -1 -4 2.41 0.21
 15 -1 4 2.7 0.14
 15 -1 4 2.59 0.17
 -15 -1 -4 2.86 0.15
 -15 1 -4 2.61 0.17
 15 1 4 2.74 0.17
 -15 1 -4 2.71 0.21
 -15 1 -4 2.43 0.15
 17 -1 4 7.31 0.26
 -17 -1 -4 7.11 0.28
 17 -1 4 7.14 0.31
 -17 -1 -4 7.02 0.27
 -17 1 -4 6.93 0.28
 -17 1 -4 6.83 0.29
 17 1 4 6.91 0.3
 -19 -1 -4 0.03 0.07
 19 -1 4 0.04 0.07
 -19 -1 -4 0.14 0.07
 -19 1 -4 0.13 0.07
 19 1 4 0.05 0.08
 -19 1 -4 -0.04 0.07
 -21 -1 -4 1.5 0.14
 21 -1 4 1.76 0.18
 21 1 4 1.47 0.15
 21 1 4 1.79 0.18
 -21 1 -4 1.62 0.16
 -21 1 -4 1.66 0.15
 23 -1 4 3.23 0.24
 -23 -1 -4 3.32 0.2
 23 1 4 3.03 0.22
 23 1 4 3.34 0.23
 -23 1 -4 2.85 0.2
 -25 -1 -4 -0.01 0.07
 25 -1 4 -0.01 0.1
 25 -1 4 0.03 0.09
 -25 1 -4 0.11 0.09
 25 1 4 0.11 0.09
 25 1 4 -0.01 0.08
 27 -1 4 0.83 0.14
 -27 -1 -4 1.05 0.14
 27 -1 4 0.69 0.16
 27 1 4 0.89 0.15
 27 1 4 0.79 0.14
 -27 1 -4 0.94 0.14
 -30 -2 4 9.44 0.44
 30 -2 -4 9.15 0.47
 30 2 -4 8.82 0.42
 30 2 -4 9.26 0.3
 -30 2 4 8.36 0.45
 28 -2 -4 4.91 0.32
 -28 -2 4 4.91 0.31
 28 -2 -4 5.14 0.2
 28 -2 -4 4.99 0.28
 28 2 -4 4.76 0.29
 -28 2 4 4.52 0.32
 28 2 -4 4.9 0.19
 26 -2 -4 0.13 0.05
 -26 -2 4 0.21 0.1
 26 -2 -4 0.07 0.1
 26 -2 -4 0.05 0.09
 -26 2 4 0.26 0.11
 26 2 -4 0.16 0.05
 26 2 -4 -0.07 0.08
 -26 2 4 0.1 0.11
 24 -2 -4 0.27 0.11
 24 -2 -4 0.06 0.09
 -24 -2 4 0.22 0.1
 24 -2 -4 0.17 0.08
 24 -2 -4 0.31 0.06
 24 2 -4 0.43 0.11
 24 2 -4 0.07 0.09
 -24 2 4 0.24 0.11
 24 2 -4 0.22 0.05
 22 -2 -4 3.31 0.23
 22 -2 -4 3.49 0.24
 22 -2 -4 3.44 0.2
 -22 -2 4 3.41 0.21
 22 -2 -4 3.53 0.15
 22 2 -4 3.38 0.2
 22 2 -4 3.37 0.22
 22 2 -4 3.68 0.15
 -22 2 4 3.88 0.24
 20 -2 -4 0 0.06
 20 -2 -4 0.08 0.08
 20 -2 -4 0.13 0.08
 20 -2 -4 0.09 0.08
 -20 -2 4 0 0.06
 20 -2 -4 0.04 0.08
 20 -2 -4 0.01 0.04
 20 2 -4 0.03 0.07
 20 2 -4 0 0.06
 -20 2 4 0.04 0.07
 20 2 -4 0 0.04
 20 2 -4 0.03 0.03
 18 -2 -4 0.1 0.09
 18 -2 -4 0.24 0.08
 18 -2 -4 0.22 0.07
 18 -2 -4 0.29 0.07
 18 -2 -4 0.26 0.05
 18 -2 -4 0.21 0.08
 18 -2 -4 0.39 0.1
 -18 -2 4 0.2 0.07
 18 2 -4 0.28 0.05
 -18 2 4 0.24 0.08
 18 2 -4 0.36 0.09
 18 2 -4 0.24 0.06
 18 2 -4 0.3 0.04
 16 -2 -4 3.72 0.18
 16 -2 -4 3.48 0.18
 16 -2 -4 3.56 0.21
 -16 -2 4 3.74 0.19
 16 -2 -4 3.45 0.21
 16 -2 -4 3.69 0.24
 16 -2 -4 3.45 0.19
 16 -2 -4 3.46 0.13
 16 2 -4 3.69 0.21
 -16 2 4 3.42 0.19
 16 2 -4 3.66 0.13
 16 2 -4 3.58 0.15
 16 2 -4 3.55 0.13
 16 2 -4 3.46 0.17
 16 2 -4 3.43 0.19
 14 -2 -4 3.22 0.16
 14 -2 -4 3.24 0.19
 14 -2 -4 3.25 0.15
 14 -2 -4 3.16 0.11
 -14 -2 4 3.26 0.17
 14 -2 -4 3.25 0.17
 14 -2 -4 3.18 0.21
 14 -2 -4 3.3 0.19
 14 -2 -4 3.36 0.1
 14 2 -4 3.29 0.11
 -14 2 4 3.29 0.17
 14 2 -4 3.31 0.15
 14 2 -4 3.02 0.17
 14 2 -4 3.22 0.12
 14 2 -4 3.24 0.14
 14 2 -4 3.46 0.19
 12 -2 -4 9 0.32
 -12 -2 4 8.75 0.3
 12 -2 -4 8.86 0.34
 12 -2 -4 8.28 0.32
 12 -2 -4 8.57 0.28
 12 -2 -4 8.74 0.3
 12 -2 -4 8.85 0.27
 12 2 -4 8.66 0.25
 12 2 -4 8.67 0.31
 12 2 -4 8.58 0.24
 -12 2 4 8.6 0.28
 12 2 -4 8.52 0.27
 12 2 -4 8.8 0.28
 12 2 -4 9.21 0.26
 12 2 -4 8.76 0.22
 12 2 -4 8.72 0.32
 10 -2 -4 27.89 0.81
 10 -2 -4 29.05 0.71
 10 -2 -4 28.52 0.8
 10 -2 -4 28.72 0.77
 10 -2 -4 28.77 0.73
 -10 -2 4 28.05 0.75
 -10 2 4 27.59 0.73
 10 2 -4 28.08 0.68
 10 2 -4 28.35 0.75
 10 2 -4 28.11 0.7
 10 2 -4 28.44 0.7
 10 2 -4 27.02 0.79
 10 2 -4 28.18 0.75
 10 2 -4 28.5 0.69
 8 -2 -4 4.42 0.17
 8 -2 -4 4.51 0.19
 8 -2 -4 4.52 0.14
 -8 -2 4 4.8 0.17
 8 -2 -4 4.46 0.17
 8 -2 -4 4.27 0.19
 8 -2 -4 4.41 0.19
 8 2 -4 4.42 0.15
 8 2 -4 4.4 0.15
 8 2 -4 4.42 0.18
 8 2 -4 4.35 0.17
 -8 2 4 4.57 0.15
 8 2 -4 4.42 0.15
 8 2 -4 4.5 0.18
 6 -2 -4 86.43 2.07
 6 -2 -4 88.8 2.23
 6 -2 -4 86.9 2.22
 6 -2 -4 88.71 2.06
 -6 -2 4 89.09 2.12
 -6 2 4 84.58 2.03
 6 2 -4 87.26 2.07
 6 2 -4 87.49 2.06
 -6 2 4 87.28 2.09
 6 2 -4 84.93 2.05
 6 2 -4 87.32 2.03
 -6 2 4 86.84 2.02
 4 -2 -4 203.35 4.8
 4 -2 -4 212.42 4.89
 4 -2 -4 214.84 5.2
 4 -2 -4 210.54 5.25
 -4 -2 4 204.15 4.99
 4 2 -4 199.65 4.77
 -4 2 4 208.89 4.84
 4 2 -4 208.74 4.9
 4 2 -4 213.19 4.8
 4 2 -4 205.32 4.79
 -4 2 4 206.65 4.72
 -4 2 4 211.62 4.97
 4 2 -4 209.32 5.25
 4 2 -4 216.58 4.68
 2 -2 -4 1.41 0.07
 2 -2 -4 1.42 0.08
 2 -2 -4 1.45 0.09
 2 -2 -4 1.33 0.06
 2 -2 -4 1.43 0.1
 -2 -2 4 1.4 0.06
 2 2 -4 1.4 0.09
 -2 2 4 1.4 0.06
 2 2 -4 1.46 0.08
 2 2 -4 1.38 0.08
 2 2 -4 1.24 0.07
 -2 2 4 1.36 0.05
 0 -2 -4 2.86 0.13
 0 -2 -4 2.91 0.12
 0 -2 -4 2.95 0.14
 0 -2 -4 2.8 0.1
 0 -2 -4 3.04 0.12
 0 -2 4 2.77 0.1
 0 2 -4 3.01 0.14
 0 2 -4 2.76 0.12
 0 2 4 2.83 0.1
 -2 -2 -4 6.8 0.19
 -2 -2 -4 6.59 0.21
 -2 -2 -4 6.86 0.23
 -2 -2 -4 6.7 0.23
 -2 -2 -4 6.4 0.24
 2 -2 4 6.85 0.19
 2 2 4 6.43 0.2
 -2 2 -4 6.87 0.24
 -2 2 -4 7.05 0.24
 -4 -2 -4 5.73 0.22
 -4 -2 -4 5.73 0.2
 4 -2 4 5.99 0.19
 -4 -2 -4 5.61 0.21
 -4 -2 -4 6.01 0.23
 -4 -2 -4 5.81 0.15
 -4 2 -4 5.9 0.16
 -4 2 -4 5.9 0.18
 4 2 4 5.65 0.19
 -6 -2 -4 6.35 0.18
 -6 -2 -4 6.16 0.24
 6 -2 4 6.54 0.22
 -6 -2 -4 6.32 0.23
 -6 -2 -4 6.75 0.26
 -6 -2 -4 6.59 0.19
 -6 2 -4 6.24 0.2
 -6 2 -4 6.39 0.19
 6 2 4 6.28 0.21
 -8 -2 -4 23.73 0.64
 -8 -2 -4 24.84 0.63
 -8 -2 -4 24.16 0.73
 8 -2 4 24.14 0.66
 -8 -2 -4 24.49 0.61
 8 2 4 23.87 0.65
 -8 2 -4 23.34 0.64
 10 -2 4 2.74 0.15
 -10 -2 -4 2.65 0.15
 -10 -2 -4 2.87 0.12
 -10 -2 -4 2.98 0.19
 -10 2 -4 3.06 0.17
 10 2 4 3.01 0.15
 -10 2 -4 3.03 0.14
 -12 -2 -4 4.02 0.16
 -12 -2 -4 3.97 0.24
 12 -2 4 4.23 0.2
 12 -2 4 4.06 0.17
 -12 -2 -4 4.17 0.18
 -12 2 -4 4.11 0.19
 12 2 4 4.04 0.19
 -12 2 -4 4.28 0.21
 -14 -2 -4 5.08 0.19
 -14 -2 -4 5.56 0.3
 14 -2 4 5.22 0.24
 -14 -2 -4 5.16 0.21
 14 -2 4 4.92 0.2
 -14 2 -4 4.74 0.25
 -14 2 -4 4.65 0.22
 14 2 4 5.55 0.23
 16 -2 4 3.15 0.2
 -16 -2 -4 3.14 0.17
 -16 -2 -4 3.37 0.16
 16 -2 4 3.56 0.17
 -16 -2 -4 3.26 0.26
 -16 2 -4 3.49 0.21
 16 2 4 3.01 0.19
 16 2 4 3.4 0.19
 -16 2 -4 3.43 0.19
 18 -2 4 6.21 0.25
 -18 -2 -4 5.94 0.24
 18 -2 4 5.51 0.28
 -18 -2 -4 5.44 0.23
 18 2 4 5.62 0.27
 -18 2 -4 5.33 0.26
 -18 2 -4 5.63 0.28
 18 2 4 6.23 0.28
 -20 -2 -4 27.94 0.78
 20 -2 4 27.87 0.77
 20 -2 4 26.46 0.84
 -20 2 -4 26.65 0.81
 20 2 4 28.51 0.84
 20 2 4 26.77 0.85
 -20 2 -4 28.82 0.82
 22 -2 4 1.81 0.19
 -22 -2 -4 1.87 0.15
 22 2 4 1.89 0.18
 -22 2 -4 1.96 0.19
 -22 2 -4 1.69 0.17
 22 2 4 1.89 0.17
 -24 -2 -4 0.74 0.11
 24 -2 4 0.69 0.13
 -24 2 -4 0.5 0.12
 24 2 4 0.42 0.11
 24 2 4 0.61 0.12
 26 -2 4 -0.01 0.1
 -26 -2 -4 0.07 0.08
 26 -2 4 0.11 0.08
 26 2 4 0.07 0.1
 -26 2 -4 -0.1 0.08
 26 2 4 0.08 0.08
 29 -3 -4 0.63 0.17
 -29 -3 4 0.7 0.16
 29 3 -4 0.57 0.07
 29 3 -4 0.51 0.13
 -29 3 4 0.66 0.16
 -29 3 4 0.64 0.17
 27 -3 -4 1.54 0.22
 -27 -3 4 1.32 0.18
 27 -3 -4 1.51 0.11
 27 3 -4 1.32 0.1
 -27 3 4 1.2 0.18
 27 3 -4 1.36 0.17
 -27 3 4 1.18 0.18
 -25 -3 4 -0.01 0.08
 25 -3 -4 0.04 0.1
 25 -3 -4 0.03 0.08
 25 -3 -4 0.03 0.05
 25 3 -4 0.06 0.05
 25 3 -4 -0.01 0.08
 -25 3 4 0.14 0.09
 -23 -3 4 0.11 0.09
 23 -3 -4 0.02 0.07
 23 -3 -4 0.11 0.1
 23 -3 -4 0.14 0.06
 23 -3 -4 0.32 0.11
 23 3 -4 0.19 0.05
 -23 3 4 0.23 0.11
 23 3 -4 0.17 0.09
 -21 -3 4 6.29 0.29
 21 -3 -4 6.17 0.22
 21 -3 -4 6.67 0.32
 21 -3 -4 5.98 0.26
 21 -3 -4 6.54 0.34
 -21 3 4 6.07 0.31
 21 3 -4 6.19 0.27
 21 3 -4 6.38 0.29
 21 3 -4 6.22 0.23
 19 -3 -4 10.48 0.37
 19 -3 -4 10.48 0.44
 19 -3 -4 10.64 0.43
 -19 -3 4 10.53 0.4
 19 -3 -4 10.72 0.36
 19 -3 -4 11.02 0.32
 19 -3 -4 9.86 0.4
 19 3 -4 10.91 0.37
 19 3 -4 11.18 0.4
 19 3 -4 10.77 0.31
 -19 3 4 10.47 0.41
 19 3 -4 10.74 0.33
 17 -3 -4 1.77 0.17
 -17 -3 4 1.46 0.14
 17 -3 -4 1.72 0.1
 17 -3 -4 1.67 0.13
 17 -3 -4 1.61 0.13
 17 -3 -4 1.49 0.17
 17 -3 -4 1.77 0.17
 17 3 -4 1.91 0.09
 17 3 -4 1.67 0.1
 17 3 -4 1.96 0.15
 17 3 -4 1.63 0.12
 -17 3 4 2.05 0.16
 15 -3 -4 2.8 0.18
 15 -3 -4 2.73 0.21
 15 -3 -4 2.56 0.11
 15 -3 -4 2.36 0.18
 15 -3 -4 2.96 0.14
 -15 -3 4 2.78 0.16
 15 -3 -4 2.72 0.15
 15 3 -4 2.74 0.12
 15 3 -4 2.41 0.16
 15 3 -4 2.54 0.11
 -15 3 4 2.5 0.16
 15 3 -4 2.46 0.13
 15 3 -4 2.57 0.18
 13 -3 -4 0.57 0.07
 13 -3 -4 0.57 0.08
 13 -3 -4 0.68 0.08
 13 -3 -4 0.37 0.08
 -13 -3 4 0.65 0.08
 13 -3 -4 0.39 0.08
 13 -3 -4 0.56 0.05
 -13 3 4 0.67 0.08
 13 3 -4 0.68 0.06
 13 3 -4 0.55 0.05
 13 3 -4 0.51 0.06
 13 3 -4 0.54 0.08
 13 3 -4 0.51 0.08
 11 -3 -4 4.82 0.22
 -11 -3 4 4.54 0.19
 11 -3 -4 4.73 0.14
 11 -3 -4 4.69 0.21
 11 -3 -4 4.68 0.18
 11 -3 -4 4.89 0.24
 11 -3 -4 4.62 0.13
 11 -3 -4 4.79 0.17
 -11 3 4 4.87 0.19
 11 3 -4 4.97 0.18
 11 3 -4 4.66 0.15
 11 3 -4 4.82 0.2
 11 3 -4 4.62 0.17
 11 3 -4 4.67 0.15
 11 3 -4 4.6 0.21
 9 -3 -4 4.26 0.18
 9 -3 -4 4.34 0.2
 9 -3 -4 4.19 0.15
 -9 -3 4 4.25 0.17
 -9 3 4 4.24 0.16
 9 3 -4 4.26 0.15
 9 3 -4 3.95 0.18
 9 3 -4 4.38 0.16
 9 3 -4 4.4 0.14
 9 3 -4 4.23 0.15
 9 3 -4 4.14 0.18
 9 3 -4 4.5 0.16
 -7 -3 4 18.96 0.5
 7 -3 -4 18.27 0.53
 7 -3 -4 18.07 0.48
 7 -3 -4 18.45 0.53
 -7 3 4 18.08 0.46
 7 3 -4 18.66 0.47
 7 3 -4 18.19 0.48
 7 3 -4 18.59 0.49
 7 3 -4 17.65 0.53
 7 3 -4 18.14 0.48
 7 3 -4 18.31 0.49
 -7 3 4 17.96 0.5
 7 3 -4 18.63 0.48
 -7 3 4 18.42 0.48
 -5 -3 4 0.8 0.06
 5 -3 -4 0.84 0.09
 5 -3 -4 1.11 0.09
 5 -3 -4 0.64 0.06
 5 -3 -4 0.77 0.05
 -5 3 4 0.64 0.07
 5 3 -4 0.75 0.05
 5 3 -4 0.81 0.06
 -5 3 4 0.86 0.05
 5 3 -4 0.89 0.07
 5 3 -4 0.88 0.07
 5 3 -4 0.65 0.07
 -5 3 4 0.77 0.05
 5 3 -4 0.97 0.08
 3 -3 -4 7.76 0.28
 -3 -3 4 7.71 0.23
 3 -3 -4 7.62 0.23
 3 -3 -4 7.82 0.25
 3 -3 -4 7.65 0.25
 -3 3 4 7.61 0.21
 3 3 -4 7.71 0.21
 -3 3 4 7.71 0.22
 3 3 -4 7.6 0.24
 3 3 -4 8.01 0.22
 3 3 -4 7.41 0.23
 3 3 -4 7.85 0.22
 -3 3 4 7.58 0.24
 -3 3 4 7.71 0.22
 3 3 -4 7.28 0.26
 1 -3 -4 0.79 0.08
 1 -3 -4 0.9 0.07
 1 -3 -4 0.8 0.07
 1 -3 -4 0.86 0.07
 -1 -3 4 0.92 0.06
 1 3 -4 0.86 0.07
 1 3 -4 0.81 0.05
 -1 3 4 0.8 0.06
 1 3 -4 0.9 0.05
 -1 3 4 0.91 0.05
 1 3 -4 0.89 0.08
 1 3 -4 0.88 0.06
 1 3 -4 0.93 0.06
 -1 -3 -4 9.42 0.31
 1 -3 4 9.57 0.28
 -1 -3 -4 9.38 0.33
 -1 -3 -4 9.51 0.27
 -1 -3 -4 9.87 0.29
 -1 3 -4 9.55 0.28
 1 3 4 9.77 0.27
 -1 3 -4 9.48 0.32
 -1 3 -4 9.97 0.27
 1 3 4 9.29 0.28
 3 -3 4 13.48 0.38
 -3 -3 -4 13.14 0.42
 -3 -3 -4 13.72 0.34
 -3 -3 -4 13.68 0.42
 -3 -3 -4 13.37 0.35
 -3 -3 -4 13.16 0.38
 -3 -3 -4 13.37 0.35
 -3 -3 -4 13.42 0.39
 3 3 4 13.48 0.37
 -3 3 -4 13.5 0.36
 -3 3 -4 13.48 0.38
 -3 3 -4 13.34 0.43
 5 -3 4 56.43 1.39
 -5 -3 -4 55.62 1.34
 -5 -3 -4 54.95 1.36
 -5 -3 -4 55.25 1.39
 -5 -3 -4 56.47 1.46
 -5 -3 -4 54.44 1.5
 -5 -3 -4 56.18 1.35
 -5 -3 -4 55.83 1.28
 -5 3 -4 54.37 1.39
 5 3 4 56.12 1.39
 -5 3 -4 54.54 1.5
 -7 -3 -4 0.49 0.07
 7 -3 4 0.48 0.06
 -7 -3 -4 0.53 0.08
 -7 -3 -4 0.58 0.06
 -7 -3 -4 0.4 0.06
 -7 -3 -4 0.48 0.04
 -7 -3 -4 0.43 0.06
 -7 3 -4 0.4 0.06
 7 3 4 0.31 0.05
 -9 -3 -4 -0.03 0.04
 -9 -3 -4 -0.03 0.05
 9 -3 4 0.02 0.03
 -9 -3 -4 0.06 0.03
 -9 -3 -4 0.09 0.06
 -9 3 -4 0.04 0.04
 9 3 4 -0.02 0.04
 9 3 4 0 0.04
 -11 -3 -4 10.26 0.3
 11 -3 4 10.02 0.36
 -11 -3 -4 10.61 0.42
 -11 -3 -4 9.74 0.32
 11 3 4 10.56 0.34
 -11 3 -4 10.36 0.35
 -11 3 -4 10.3 0.35
 11 3 4 9.7 0.36
 13 -3 4 0.73 0.09
 -13 -3 -4 0.61 0.12
 -13 -3 -4 0.5 0.07
 -13 -3 -4 0.62 0.06
 13 -3 4 0.41 0.08
 13 3 4 0.63 0.08
 13 3 4 0.54 0.08
 -13 3 -4 0.44 0.08
 -13 3 -4 0.54 0.08
 -15 -3 -4 1.82 0.12
 15 -3 4 1.98 0.13
 -15 -3 -4 2.17 0.21
 -15 -3 -4 2.02 0.12
 15 -3 4 2.27 0.17
 15 3 4 1.83 0.15
 -15 3 -4 1.87 0.14
 15 3 4 2.11 0.15
 -17 -3 -4 4.33 0.19
 17 -3 4 4.65 0.22
 17 -3 4 4.62 0.25
 -17 3 -4 4.43 0.26
 17 3 4 3.97 0.22
 17 3 4 4.6 0.23
 -17 3 -4 4.64 0.23
 -19 -3 -4 0.25 0.06
 19 -3 4 0.21 0.09
 19 -3 4 0.34 0.08
 -19 3 -4 0.32 0.1
 19 3 4 0.28 0.08
 -19 3 -4 0.17 0.08
 19 3 4 0.25 0.09
 21 -3 4 0.86 0.13
 -21 -3 -4 0.88 0.1
 21 -3 4 1.18 0.15
 -21 3 -4 0.84 0.13
 21 3 4 0.84 0.13
 21 3 4 0.7 0.11
 -21 3 -4 0.73 0.14
 23 -3 4 0.26 0.12
 -23 -3 -4 0.03 0.06
 23 3 4 0.26 0.1
 -23 3 -4 0.17 0.1
 -23 3 -4 0.5 0.14
 23 3 4 0.18 0.08
 25 -3 4 -0.03 0.1
 -25 -3 -4 0.16 0.08
 -25 3 -4 0.13 0.1
 -25 3 -4 0.05 0.11
 25 3 4 -0.05 0.08
 25 3 4 0.01 0.07
 27 -3 4 -0.1 0.09
 27 -3 4 -0.02 0.12
 -27 -3 -4 -0.07 0.07
 27 3 4 -0.05 0.09
 -27 3 -4 0.2 0.11
 27 3 4 0.05 0.08
 28 -4 -4 0.17 0.14
 -28 -4 4 0.14 0.11
 28 4 -4 0.13 0.06
 -28 4 4 0.1 0.13
 26 -4 -4 0.01 0.05
 -26 -4 4 0.02 0.09
 26 -4 -4 -0.14 0.1
 -26 4 4 0.02 0.11
 26 4 -4 0.03 0.05
 26 4 -4 0.02 0.09
 24 -4 -4 0.02 0.06
 -24 -4 4 0.21 0.1
 24 -4 -4 0.05 0.1
 24 4 -4 -0.09 0.07
 24 4 -4 -0.01 0.05
 -24 4 4 0.01 0.09
 22 -4 -4 0.1 0.09
 22 -4 -4 0.05 0.05
 22 -4 -4 0.08 0.1
 -22 -4 4 0.08 0.08
 22 4 -4 0.1 0.08
 22 4 -4 0.09 0.05
 -22 4 4 0.1 0.1
 22 4 -4 0.1 0.05
 20 -4 -4 0.37 0.07
 -20 -4 4 0.36 0.09
 20 -4 -4 0.34 0.11
 20 -4 -4 0.21 0.07
 20 4 -4 0.29 0.05
 -20 4 4 0.38 0.11
 20 4 -4 0.35 0.09
 20 4 -4 0.27 0.06
 20 4 -4 0.38 0.09
 18 -4 -4 2.88 0.22
 -18 -4 4 3.02 0.19
 18 -4 -4 3.23 0.22
 18 -4 -4 3.09 0.17
 18 -4 -4 3.07 0.14
 18 -4 -4 2.91 0.16
 18 4 -4 2.99 0.18
 18 4 -4 2.86 0.13
 -18 4 4 2.87 0.2
 18 4 -4 3.13 0.15
 16 -4 -4 4.92 0.2
 16 -4 -4 4.74 0.25
 16 -4 -4 4.39 0.17
 16 -4 -4 4.43 0.2
 -16 -4 4 5.07 0.24
 16 -4 -4 4.5 0.26
 -16 4 4 4.57 0.23
 16 4 -4 4.5 0.22
 16 4 -4 4.37 0.18
 16 4 -4 4.25 0.16
 14 -4 -4 2.24 0.19
 14 -4 -4 2.27 0.16
 -14 -4 4 2.43 0.15
 14 -4 -4 2.49 0.11
 14 -4 -4 2.29 0.18
 14 -4 -4 2.2 0.13
 14 4 -4 2.48 0.11
 14 4 -4 2.2 0.13
 14 4 -4 2.59 0.13
 -14 4 4 2.23 0.15
 12 -4 -4 0.07 0.07
 12 -4 -4 0.09 0.05
 12 -4 -4 0.14 0.06
 12 -4 -4 0.11 0.03
 12 -4 -4 0.01 0.06
 -12 -4 4 0.06 0.05
 -12 4 4 0.02 0.05
 12 4 -4 0.07 0.06
 12 4 -4 0.04 0.05
 12 4 -4 0.1 0.04
 12 4 -4 -0.02 0.04
 10 -4 -4 0.11 0.03
 10 -4 -4 0.19 0.07
 -10 -4 4 0.06 0.04
 10 -4 -4 0.13 0.05
 10 -4 -4 0.17 0.05
 10 4 -4 0.11 0.04
 10 4 -4 0.09 0.04
 -10 4 4 0.05 0.04
 10 4 -4 0.11 0.03
 10 4 -4 0.22 0.05
 10 4 -4 0.16 0.06
 -8 -4 4 41.02 1.06
 8 -4 -4 39.83 1.07
 8 -4 -4 41.99 1.02
 8 -4 -4 42.09 1.13
 8 -4 -4 41.76 1.03
 8 -4 -4 41.4 1.01
 -8 4 4 41.12 1.05
 8 4 -4 41.91 1.14
 8 4 -4 40.98 1.04
 -8 4 4 41.13 1.05
 -8 4 4 39.45 1.01
 8 4 -4 41.9 1.05
 8 4 -4 42.23 1.03
 -6 -4 4 10.33 0.31
 6 -4 -4 10.47 0.34
 6 -4 -4 10.53 0.28
 6 -4 -4 10.54 0.3
 6 -4 -4 10.17 0.27
 6 -4 -4 10.21 0.34
 6 4 -4 10.11 0.35
 6 4 -4 10.18 0.32
 -6 4 4 10.05 0.3
 -6 4 4 10.5 0.33
 6 4 -4 9.75 0.31
 6 4 -4 10.23 0.3
 -6 4 4 10.31 0.29
 4 -4 -4 1.1 0.1
 4 -4 -4 0.76 0.07
 4 -4 -4 0.81 0.08
 4 -4 -4 0.83 0.09
 -4 -4 4 0.72 0.07
 4 -4 -4 0.82 0.05
 4 -4 -4 0.85 0.05
 4 4 -4 0.82 0.07
 4 4 -4 0.65 0.08
 4 4 -4 0.98 0.07
 4 4 -4 0.8 0.07
 -4 4 4 0.87 0.08
 4 4 -4 0.79 0.08
 -4 4 4 0.79 0.06
 -4 4 4 0.77 0.06
 -2 -4 4 6.35 0.21
 2 -4 -4 5.98 0.23
 2 -4 -4 6.04 0.22
 2 -4 -4 6.19 0.18
 2 -4 -4 6.11 0.25
 2 -4 -4 6.39 0.18
 2 -4 -4 6.42 0.21
 2 4 -4 5.84 0.24
 -2 4 4 6.29 0.2
 -2 4 4 6.13 0.18
 2 4 -4 6 0.21
 -2 4 4 6.35 0.2
 2 4 -4 6.23 0.2
 2 4 -4 6.06 0.22
 -2 4 4 6.15 0.22
 2 4 -4 5.95 0.2
 0 -4 -4 0.37 0.07
 0 -4 -4 0.37 0.05
 0 -4 -4 0.32 0.04
 0 -4 -4 0.28 0.05
 0 -4 4 0.33 0.04
 0 -4 -4 0.33 0.04
 0 -4 -4 0.25 0.06
 0 4 -4 0.23 0.05
 0 4 4 0.55 0.05
 0 4 4 0.38 0.05
 0 4 4 0.3 0.04
 0 4 -4 0.36 0.06
 0 4 -4 0.29 0.05
 0 4 -4 0.35 0.04
 0 4 -4 0.27 0.04
 2 -4 4 4.17 0.16
 -2 -4 -4 3.98 0.15
 -2 -4 -4 3.99 0.14
 -2 -4 -4 3.88 0.13
 -2 -4 -4 3.96 0.19
 -2 -4 -4 3.58 0.17
 -2 -4 -4 4.14 0.19
 -2 4 -4 3.8 0.16
 2 4 4 3.8 0.15
 2 4 4 3.79 0.15
 2 4 4 3.77 0.16
 -2 4 -4 3.96 0.19
 -4 -4 -4 2.53 0.16
 -4 -4 -4 2.66 0.12
 4 -4 4 2.6 0.13
 -4 -4 -4 2.6 0.15
 -4 -4 -4 2.52 0.1
 -4 -4 -4 2.65 0.15
 -4 -4 -4 2.66 0.11
 -4 4 -4 2.77 0.17
 4 4 4 2.59 0.13
 -4 4 -4 2.91 0.14
 4 4 4 2.56 0.12
 4 4 4 2.84 0.13
 6 -4 4 1.25 0.1
 -6 -4 -4 1.2 0.11
 -6 -4 -4 1.3 0.11
 -6 -4 -4 1.44 0.07
 -6 -4 -4 1.31 0.07
 -6 -4 -4 1.43 0.14
 -6 4 -4 1.26 0.13
 6 4 4 1.26 0.09
 6 4 4 1.4 0.11
 -6 4 -4 1.46 0.11
 6 4 4 1.33 0.1
 -8 -4 -4 18.04 0.59
 -8 -4 -4 16.11 0.51
 8 -4 4 16.74 0.51
 -8 -4 -4 17.06 0.45
 -8 -4 -4 16.75 0.53
 8 4 4 16.34 0.51
 -8 4 -4 16.6 0.51
 8 4 4 17.8 0.5
 8 4 4 16.44 0.5
 -10 -4 -4 0.11 0.04
 10 -4 4 0.1 0.06
 -10 -4 -4 0.06 0.07
 -10 -4 -4 0.12 0.07
 10 4 4 0.11 0.05
 -10 4 -4 0.01 0.05
 10 4 4 0.17 0.06
 -12 -4 -4 1.06 0.14
 -12 -4 -4 1.02 0.09
 -12 -4 -4 1.12 0.16
 12 -4 4 1.28 0.13
 12 4 4 1.4 0.12
 12 4 4 1.39 0.12
 -12 4 -4 1.38 0.13
 -14 -4 -4 0.03 0.04
 14 -4 4 0.04 0.06
 14 -4 4 0.14 0.07
 14 4 4 -0.04 0.05
 14 4 4 0.25 0.07
 -14 4 -4 0.09 0.06
 16 -4 4 5.83 0.3
 16 -4 4 6.11 0.27
 -16 -4 -4 5.93 0.23
 -16 4 -4 5.62 0.28
 16 4 4 6.26 0.28
 -16 4 -4 5.98 0.28
 16 4 4 6.23 0.27
 18 -4 4 2.07 0.17
 -18 -4 -4 1.72 0.12
 18 -4 4 1.76 0.18
 -18 4 -4 1.97 0.17
 18 4 4 2.09 0.16
 18 4 4 1.76 0.16
 -20 -4 -4 0.3 0.07
 20 -4 4 0.13 0.1
 20 -4 4 0.42 0.11
 20 4 4 0.13 0.07
 -20 4 -4 0.33 0.1
 20 4 4 0.26 0.1
 22 -4 4 5.08 0.31
 -22 -4 -4 4.76 0.23
 22 -4 4 4.78 0.28
 22 4 4 4.96 0.26
 -22 4 -4 5.05 0.31
 -22 4 -4 4.84 0.28
 22 4 4 5.06 0.27
 24 -4 4 1.65 0.21
 -24 -4 -4 1.72 0.15
 -24 4 -4 1.9 0.2
 24 4 4 1.56 0.18
 -24 4 -4 1.74 0.21
 24 4 4 1.89 0.18
 -26 -4 -4 1.08 0.13
 26 -4 4 0.96 0.18
 26 4 4 1.01 0.16
 26 4 4 1.06 0.16
 -26 4 -4 1.3 0.18
 26 4 4 1.15 0.15
 27 -5 -4 8.81 0.47
 -25 -5 4 0.01 0.1
 25 -5 -4 0.31 0.07
 25 -5 -4 0.32 0.15
 -25 5 4 0.09 0.12
 25 5 -4 0.31 0.07
 23 -5 -4 1.4 0.21
 -23 -5 4 1.61 0.17
 23 -5 -4 1.47 0.12
 23 5 -4 1.63 0.13
 23 5 -4 1.78 0.11
 -23 5 4 1.29 0.18
 21 -5 -4 1.31 0.18
 -21 -5 4 1.21 0.14
 21 -5 -4 1.16 0.1
 21 5 -4 1.21 0.1
 -21 5 4 1.29 0.17
 21 5 -4 1.26 0.11
 19 -5 -4 7.64 0.26
 -19 -5 4 7.61 0.32
 19 -5 -4 6.5 0.35
 -19 5 4 7.36 0.35
 19 5 -4 6.75 0.27
 -17 -5 4 0.08 0.07
 17 -5 -4 0.18 0.09
 17 -5 -4 0.12 0.05
 17 -5 -4 0.21 0.08
 17 5 -4 0.09 0.06
 17 5 -4 0.11 0.04
 17 5 -4 0.06 0.05
 -17 5 4 0.17 0.09
 15 -5 -4 1.37 0.14
 15 -5 -4 1.58 0.12
 15 -5 -4 1.31 0.1
 -15 -5 4 1.59 0.14
 15 -5 -4 1.64 0.17
 15 5 -4 1.55 0.13
 15 5 -4 1.75 0.1
 15 5 -4 1.48 0.11
 -15 5 4 1.68 0.15
 13 -5 -4 0.03 0.06
 13 -5 -4 0.1 0.05
 13 -5 -4 0.08 0.05
 13 -5 -4 0.12 0.07
 -13 -5 4 0.06 0.05
 13 5 -4 0.12 0.05
 13 5 -4 0.09 0.04
 13 5 -4 0.05 0.04
 -13 5 4 0.1 0.06
 -11 -5 4 0.17 0.06
 11 -5 -4 0 0.05
 11 -5 -4 0.51 0.1
 11 -5 -4 0.06 0.04
 11 -5 -4 0.09 0.05
 11 5 -4 0.01 0.04
 11 5 -4 0.08 0.04
 -11 5 4 0.06 0.05
 11 5 -4 0.1 0.05
 9 -5 -4 1.13 0.11
 9 -5 -4 1.17 0.13
 9 -5 -4 1.14 0.08
 -9 -5 4 1.02 0.1
 9 5 -4 1.05 0.1
 9 5 -4 1.11 0.09
 -9 5 4 1.15 0.1
 9 5 -4 1.01 0.09
 -9 5 4 1.1 0.12
 7 -5 -4 53.88 1.32
 7 -5 -4 53.78 1.44
 -7 -5 4 53.76 1.35
 7 -5 -4 52.33 1.34
 7 -5 -4 53.07 1.32
 7 5 -4 52.41 1.33
 7 5 -4 53.13 1.34
 -7 5 4 52.2 1.3
 7 5 -4 52.95 1.33
 -7 5 4 52.29 1.34
 -7 5 4 52.11 1.33
 7 5 -4 52.86 1.45
 5 -5 -4 0.11 0.06
 5 -5 -4 0 0.04
 -5 -5 4 0.05 0.05
 5 -5 -4 0.03 0.05
 5 -5 -4 0.04 0.04
 5 5 -4 0.07 0.05
 5 5 -4 0.01 0.05
 -5 5 4 0.07 0.04
 -5 5 4 -0.03 0.04
 5 5 -4 0.05 0.04
 5 5 -4 -0.02 0.05
 -5 5 4 0.03 0.04
 5 5 -4 0.06 0.04
 3 -5 -4 11.99 0.41
 3 -5 -4 12.2 0.36
 3 -5 -4 11.82 0.34
 3 -5 -4 12.17 0.4
 -3 -5 4 11.83 0.36
 3 -5 -4 11.82 0.38
 3 5 -4 12 0.35
 3 5 -4 11.48 0.37
 3 5 -4 11.55 0.34
 -3 5 4 10.92 0.34
 -3 5 4 11.33 0.34
 -3 5 4 11.62 0.38
 3 5 -4 11.25 0.41
 3 5 -4 11.45 0.36
 1 -5 -4 33.57 0.95
 1 -5 -4 34.3 0.96
 1 -5 -4 33.61 0.86
 -1 -5 4 33.18 0.88
 1 -5 -4 33.73 0.89
 1 -5 -4 34.3 0.87
 -1 5 4 33.82 0.86
 1 5 -4 33.55 0.82
 1 5 -4 34.53 0.85
 1 5 -4 33.05 0.96
 -1 5 4 33.14 0.88
 1 5 -4 33.37 0.9
 -1 5 4 34.7 0.87
 1 5 -4 33.49 0.89
 -1 -5 -4 14.58 0.4
 -1 -5 -4 14.03 0.43
 -1 -5 -4 14.47 0.47
 1 -5 4 13.62 0.42
 -1 -5 -4 13.89 0.46
 -1 -5 -4 14.32 0.41
 1 5 4 13.58 0.4
 -1 5 -4 14.03 0.48
 -1 5 -4 14.49 0.42
 -1 5 -4 14.23 0.43
 1 5 4 14.26 0.4
 -1 5 -4 13.51 0.45
 -3 -5 -4 2.72 0.16
 -3 -5 -4 2.72 0.18
 -3 -5 -4 2.82 0.17
 3 -5 4 2.82 0.14
 -3 -5 -4 2.98 0.12
 -3 -5 -4 2.95 0.14
 3 5 4 2.77 0.12
 -3 5 -4 2.59 0.19
 3 5 4 2.69 0.13
 -3 5 -4 2.84 0.15
 3 5 4 2.82 0.14
 -5 -5 -4 4.93 0.25
 -5 -5 -4 4.37 0.21
 5 -5 4 4.58 0.2
 -5 -5 -4 4.97 0.17
 -5 -5 -4 4.55 0.17
 -5 -5 -4 4.44 0.22
 5 5 4 4.48 0.19
 5 5 4 4.57 0.18
 5 5 4 4.65 0.18
 -5 5 -4 4.98 0.21
 -7 -5 -4 2 0.16
 -7 -5 -4 1.89 0.1
 -7 -5 -4 1.79 0.1
 -7 -5 -4 2.09 0.14
 7 -5 4 1.72 0.13
 -7 -5 -4 1.75 0.17
 -7 5 -4 1.74 0.13
 7 5 4 2.02 0.12
 7 5 4 1.93 0.12
 7 5 4 1.81 0.13
 -9 -5 -4 0.23 0.06
 -9 -5 -4 0.29 0.08
 9 -5 4 0.4 0.08
 -9 -5 -4 0.17 0.09
 -9 -5 -4 0.31 0.05
 9 5 4 0.32 0.07
 9 5 4 0.29 0.06
 9 5 4 0.3 0.06
 -9 5 -4 0.29 0.07
 11 -5 4 4.98 0.25
 -11 -5 -4 4.81 0.18
 -11 -5 -4 4.5 0.3
 11 5 4 4.76 0.21
 -11 5 -4 4.83 0.24
 11 5 4 4.79 0.22
 11 5 4 4.43 0.22
 -13 -5 -4 0.7 0.08
 13 -5 4 0.97 0.13
 13 5 4 1 0.11
 13 5 4 0.9 0.1
 -13 5 -4 0.96 0.12
 13 5 4 0.87 0.1
 15 -5 4 1.91 0.18
 -15 -5 -4 1.88 0.12
 15 -5 4 1.73 0.15
 15 5 4 1.66 0.14
 -15 5 -4 2.03 0.17
 15 5 4 1.45 0.14
 15 5 4 1.44 0.14
 17 -5 4 9.55 0.42
 17 -5 4 9.37 0.38
 -17 5 -4 9.57 0.39
 17 5 4 9.92 0.37
 17 5 4 9.03 0.38
 -17 5 -4 9.67 0.4
 17 5 4 9.83 0.38
 19 -5 4 3.91 0.24
 19 -5 4 4.07 0.27
 -19 -5 -4 3.95 0.2
 19 5 4 4.08 0.25
 -19 5 -4 3.92 0.25
 -19 5 -4 3.64 0.25
 19 5 4 3.79 0.22
 19 5 4 3.66 0.22
 21 -5 4 -0.06 0.11
 -21 -5 -4 -0.03 0.06
 21 -5 4 0.04 0.1
 -21 5 -4 -0.04 0.09
 21 5 4 0.07 0.09
 21 5 4 0 0.07
 21 5 4 -0.06 0.07
 23 -5 4 10.05 0.45
 -23 -5 -4 9.54 0.35
 23 -5 4 8.96 0.45
 23 5 4 9.27 0.41
 23 5 4 9.93 0.42
 -23 5 -4 10.34 0.47
 23 5 4 9.11 0.39
 -23 5 -4 9.47 0.43
 24 -6 -4 0.74 0.17
 -24 -6 4 0.9 0.14
 -24 6 4 0.8 0.18
 24 6 -4 0.82 0.09
 24 6 -4 1 0.12
 22 -6 -4 1.3 0.11
 22 -6 -4 1.01 0.18
 -22 -6 4 1.19 0.15
 -22 6 4 1.31 0.18
 22 6 -4 1.05 0.12
 22 6 -4 0.96 0.09
 -20 -6 4 2.61 0.2
 20 -6 -4 2.68 0.15
 20 -6 -4 2.58 0.25
 -20 6 4 2.7 0.24
 20 6 -4 2.54 0.17
 20 6 -4 2.53 0.14
 -18 -6 4 3.98 0.22
 18 -6 -4 4.05 0.27
 18 -6 -4 3.92 0.18
 -18 6 4 4.23 0.27
 18 6 -4 3.95 0.18
 18 6 -4 3.94 0.21
 16 -6 -4 1.56 0.18
 16 -6 -4 1.49 0.12
 -16 -6 4 1.75 0.15
 16 6 -4 1.61 0.11
 16 6 -4 1.7 0.14
 -16 6 4 1.81 0.18
 14 -6 -4 3.34 0.16
 14 -6 -4 3.3 0.24
 -14 -6 4 3.29 0.19
 14 6 -4 3.12 0.18
 -14 6 4 3.67 0.22
 14 6 -4 3.41 0.16
 12 -6 -4 0.77 0.1
 12 -6 -4 0.83 0.12
 -12 -6 4 0.8 0.09
 12 -6 -4 0.99 0.13
 12 -6 -4 1.06 0.09
 12 6 -4 0.88 0.1
 12 6 -4 0.79 0.08
 12 6 -4 0.87 0.1
 -12 6 4 0.98 0.12
 10 -6 -4 3.89 0.23
 10 -6 -4 4.25 0.23
 10 -6 -4 4.31 0.19
 -10 -6 4 4.03 0.2
 10 -6 -4 3.85 0.17
 -10 6 4 4.38 0.24
 10 6 -4 4.2 0.18
 -10 6 4 4.12 0.21
 10 6 -4 4.16 0.2
 10 6 -4 4.2 0.2
 8 -6 -4 5.74 0.23
 8 -6 -4 6.06 0.28
 8 -6 -4 5.77 0.22
 8 -6 -4 5.46 0.27
 -8 -6 4 5.89 0.23
 8 6 -4 6 0.23
 8 6 -4 5.84 0.23
 8 6 -4 5.56 0.25
 -8 6 4 6.21 0.28
 8 6 -4 5.21 0.24
 -8 6 4 5.85 0.24
 -8 6 4 5.81 0.23
 6 -6 -4 13 0.45
 6 -6 -4 13.33 0.41
 -6 -6 4 13.09 0.41
 6 -6 -4 13.33 0.4
 6 -6 -4 13.62 0.46
 6 6 -4 13.41 0.41
 6 6 -4 13.09 0.4
 6 6 -4 13.24 0.43
 -6 6 4 12.89 0.44
 6 6 -4 12.87 0.44
 -6 6 4 13.1 0.41
 -6 6 4 13.28 0.4
 4 -6 -4 1.17 0.14
 4 -6 -4 1.33 0.13
 4 -6 -4 1.33 0.12
 4 -6 -4 1.43 0.1
 -4 -6 4 1.53 0.12
 4 -6 -4 1.4 0.13
 4 6 -4 1.42 0.12
 4 6 -4 1.32 0.12
 -4 6 4 1.34 0.11
 -4 6 4 1.28 0.1
 4 6 -4 0.99 0.12
 -4 6 4 1.22 0.13
 4 6 -4 1.5 0.11
 2 -6 -4 0.48 0.08
 2 -6 -4 0.62 0.1
 2 -6 -4 0.42 0.06
 2 -6 -4 0.36 0.08
 -2 -6 4 0.54 0.07
 2 -6 -4 0.3 0.07
 -2 6 4 0.57 0.07
 2 6 -4 0.49 0.08
 -2 6 4 0.5 0.07
 2 6 -4 0.46 0.06
 2 6 -4 0.47 0.09
 -2 6 4 0.5 0.09
 2 6 -4 0.52 0.08
 0 -6 -4 3.04 0.19
 0 -6 -4 3.36 0.17
 0 -6 4 3.15 0.16
 0 -6 -4 3.13 0.18
 0 -6 -4 3.17 0.15
 0 -6 -4 3.4 0.2
 0 6 -4 3.47 0.18
 0 6 -4 3.2 0.17
 0 6 -4 2.78 0.19
 0 6 4 3.33 0.15
 0 6 4 3.19 0.18
 0 6 4 3.12 0.16
 -2 -6 -4 1.14 0.09
 -2 -6 -4 1.3 0.12
 2 -6 4 1.01 0.1
 -2 -6 -4 1.19 0.11
 -2 -6 -4 1.2 0.12
 -2 -6 -4 1 0.12
 2 6 4 0.99 0.09
 2 6 4 0.87 0.08
 -2 6 -4 0.96 0.12
 -2 6 -4 1.28 0.11
 -4 -6 -4 1.21 0.12
 4 -6 4 1.22 0.12
 -4 -6 -4 1.45 0.11
 -4 -6 -4 1.48 0.1
 -4 -6 -4 1.24 0.14
 -4 -6 -4 1.34 0.14
 4 6 4 1.23 0.1
 -4 6 -4 1.49 0.13
 4 6 4 1.39 0.11
 -6 -6 -4 10.54 0.45
 -6 -6 -4 10.82 0.41
 -6 -6 -4 10.66 0.33
 -6 -6 -4 10.81 0.38
 6 -6 4 10.9 0.38
 6 6 4 10.4 0.35
 -6 6 -4 10.39 0.38
 8 -6 4 2.59 0.18
 -8 -6 -4 2.5 0.13
 -8 6 -4 2.96 0.18
 8 6 4 2.59 0.16
 8 6 4 2.64 0.15
 8 6 4 2.81 0.15
 -10 -6 -4 3.8 0.17
 10 -6 4 3.84 0.23
 -10 6 -4 3.94 0.22
 10 6 4 4.03 0.19
 10 6 4 3.9 0.2
 10 6 4 4.02 0.19
 12 -6 4 0 0.06
 -12 -6 -4 -0.07 0.04
 -12 6 -4 0.12 0.07
 12 6 4 0 0.05
 12 6 4 0.1 0.06
 12 6 4 0.07 0.06
 -14 -6 -4 6.29 0.24
 14 -6 4 6.27 0.31
 14 6 4 6.12 0.27
 14 6 4 6.32 0.28
 14 6 4 5.92 0.27
 -14 6 -4 6.39 0.31
 16 -6 4 0.71 0.14
 -16 -6 -4 0.54 0.08
 16 -6 4 0.5 0.11
 16 6 4 0.49 0.1
 16 6 4 0.46 0.1
 16 6 4 0.52 0.1
 -16 6 -4 0.52 0.12
 -18 -6 -4 0.32 0.08
 18 -6 4 -0.03 0.11
 18 -6 4 0.22 0.12
 18 6 4 0.17 0.09
 -18 6 -4 0.14 0.1
 18 6 4 0.19 0.09
 18 6 4 0.27 0.09
 -20 -6 -4 1.14 0.12
 20 -6 4 1.23 0.19
 20 -6 4 1.32 0.18
 20 6 4 1.22 0.15
 -20 6 -4 1.27 0.17
 20 6 4 1.37 0.15
 -20 6 -4 1.6 0.19
 20 6 4 1.11 0.15
 -22 -6 -4 2.57 0.17
 22 -6 4 3.1 0.27
 22 -6 4 2.73 0.25
 -22 6 -4 2.74 0.24
 22 6 4 2.94 0.21
 22 6 4 2.46 0.2
 22 6 4 2.28 0.22
 21 -7 -4 0.13 0.11
 -21 -7 4 0.1 0.09
 21 7 -4 0.17 0.06
 -21 7 4 0.02 0.13
 21 7 -4 0.17 0.08
 19 -7 -4 1.76 0.22
 -19 -7 4 1.28 0.15
 19 -7 -4 1.54 0.12
 -19 7 4 1.42 0.19
 19 7 -4 1.48 0.12
 19 7 -4 1.42 0.15
 17 -7 -4 2.43 0.15
 17 -7 -4 2.48 0.25
 -17 -7 4 2.65 0.19
 17 7 -4 2.81 0.18
 -17 7 4 2.81 0.23
 17 7 -4 2.88 0.16
 -15 -7 4 6.42 0.28
 15 -7 -4 6.07 0.25
 15 -7 -4 5.97 0.34
 -15 7 4 6.1 0.32
 15 7 -4 6.6 0.28
 15 7 -4 6.14 0.25
 13 -7 -4 0.24 0.11
 13 -7 -4 0.34 0.07
 -13 -7 4 0.19 0.07
 13 7 -4 0.27 0.08
 13 7 -4 0.28 0.06
 -13 7 4 0.29 0.1
 11 -7 -4 0.15 0.06
 11 -7 -4 0.12 0.09
 -11 -7 4 0.1 0.07
 11 7 -4 0.21 0.06
 -11 7 4 0.05 0.07
 11 7 -4 0.21 0.07
 -9 -7 4 2.62 0.16
 9 -7 -4 2.66 0.15
 9 -7 -4 2.42 0.2
 9 7 -4 2.7 0.16
 -9 7 4 2.6 0.18
 -9 7 4 2.64 0.2
 9 7 -4 2.65 0.16
 9 7 -4 3.03 0.19
 7 -7 -4 1.38 0.11
 7 -7 -4 1.22 0.15
 -7 -7 4 1 0.1
 -7 7 4 1.15 0.11
 -7 7 4 1.08 0.14
 7 7 -4 1.16 0.11
 7 7 -4 1.01 0.11
 -7 7 4 1.18 0.12
 7 7 -4 1 0.12
 5 -7 -4 0.06 0.06
 5 -7 -4 0 0.06
 5 -7 -4 -0.05 0.07
 5 -7 -4 0.09 0.05
 -5 -7 4 0.04 0.05
 -5 7 4 0.01 0.04
 -5 7 4 0.03 0.05
 5 7 -4 0.04 0.06
 5 7 -4 0.05 0.06
 5 7 -4 0.08 0.06
 -5 7 4 -0.04 0.05
 -3 -7 4 0.09 0.05
 3 -7 -4 0.05 0.05
 3 -7 -4 0.1 0.06
 3 -7 -4 0.08 0.07
 3 -7 -4 0.08 0.07
 -3 7 4 -0.01 0.05
 3 7 -4 0.09 0.06
 -3 7 4 0.06 0.06
 3 7 -4 0.03 0.06
 -3 7 4 -0.01 0.05
 1 -7 -4 0.05 0.05
 1 -7 -4 -0.03 0.07
 1 -7 -4 0.08 0.05
 1 -7 -4 0 0.06
 -1 -7 4 0.11 0.05
 1 7 -4 0.07 0.06
 -1 7 4 0.04 0.04
 -1 7 4 0.07 0.06
 1 7 -4 -0.05 0.05
 -1 7 4 -0.04 0.04
 1 -7 4 0.06 0.06
 -1 -7 -4 0.03 0.06
 -1 -7 -4 0.12 0.05
 -1 -7 -4 0.14 0.07
 -1 7 -4 0 0.06
 -1 7 -4 0.14 0.07
 1 7 4 0.1 0.05
 1 7 4 0.15 0.06
 1 7 4 0.13 0.05
 -3 -7 -4 2.23 0.17
 3 -7 4 1.97 0.15
 -3 -7 -4 1.92 0.14
 -3 -7 -4 2.2 0.13
 -3 7 -4 2.07 0.16
 3 7 4 2.2 0.14
 3 7 4 2.43 0.14
 5 -7 4 1.3 0.13
 -5 -7 -4 1.16 0.1
 5 7 4 0.86 0.09
 5 7 4 1.11 0.11
 -5 7 -4 1.44 0.14
 -7 -7 -4 2.87 0.15
 7 -7 4 2.47 0.19
 7 7 4 2.82 0.17
 -7 7 -4 2.53 0.19
 7 7 4 2.75 0.16
 9 -7 4 3.43 0.22
 -9 -7 -4 3.44 0.16
 -9 7 -4 3.48 0.22
 9 7 4 3.52 0.19
 9 7 4 3.71 0.18
 -11 -7 -4 1.15 0.1
 11 -7 4 0.91 0.14
 11 7 4 0.84 0.1
 -11 7 -4 1.16 0.15
 11 7 4 0.75 0.11
 13 -7 4 0.12 0.09
 -13 -7 -4 0.1 0.05
 13 7 4 0.19 0.07
 -13 7 -4 0.28 0.1
 13 7 4 0.12 0.07
 15 -7 4 0.97 0.15
 15 -7 4 0.73 0.13
 -15 -7 -4 0.87 0.1
 -15 7 -4 0.75 0.14
 15 7 4 0.53 0.1
 15 7 4 0.75 0.11
 17 -7 4 0.62 0.15
 -17 -7 -4 0.4 0.08
 17 -7 4 1.14 0.16
 -17 7 -4 0.43 0.12
 17 7 4 0.47 0.1
 17 7 4 0.45 0.1
 19 -7 4 0.13 0.12
 -19 -7 -4 0.23 0.07
 19 -7 4 0.12 0.12
 -19 7 -4 0.27 0.12
 19 7 4 0.14 0.08
 19 7 4 0.29 0.1
 -18 -8 4 0.93 0.13
 18 -8 -4 0.87 0.18
 -18 8 4 0.98 0.17
 18 8 -4 1.08 0.14
 18 8 -4 0.83 0.1
 16 -8 -4 0.03 0.06
 16 -8 -4 -0.01 0.11
 -16 -8 4 0.01 0.07
 16 8 -4 -0.01 0.05
 -16 8 4 0.04 0.11
 16 8 -4 0.01 0.07
 14 -8 -4 0.61 0.16
 14 -8 -4 0.48 0.09
 -14 -8 4 0.42 0.09
 14 8 -4 0.58 0.09
 -14 8 4 0.44 0.12
 14 8 -4 0.57 0.11
 12 -8 -4 9.28 0.43
 12 -8 -4 9.65 0.34
 -12 -8 4 9.31 0.36
 12 8 -4 9.04 0.39
 12 8 -4 9.64 0.35
 12 8 -4 9.6 0.36
 -12 8 4 9.91 0.42
 10 -8 -4 -0.07 0.06
 10 -8 -4 -0.23 0.07
 -10 -8 4 -0.04 0.06
 10 8 -4 0.03 0.07
 -10 8 4 -0.02 0.08
 -10 8 4 0 0.08
 10 8 -4 -0.03 0.06
 10 8 -4 -0.05 0.06
 8 -8 -4 0.07 0.07
 -8 -8 4 0.08 0.07
 8 -8 -4 0.11 0.09
 8 8 -4 0.04 0.07
 8 8 -4 -0.02 0.06
 8 8 -4 0.12 0.07
 -8 8 4 -0.01 0.08
 -8 8 4 -0.02 0.08
 -6 -8 4 4.51 0.23
 6 -8 -4 4.31 0.21
 6 -8 -4 4.52 0.28
 6 -8 -4 4.31 0.26
 6 8 -4 4.47 0.26
 -6 8 4 4.98 0.24
 -6 8 4 4.82 0.24
 6 8 -4 4.54 0.24
 6 8 -4 4.53 0.23
 -6 8 4 4.95 0.27
 4 -8 -4 2.77 0.21
 -4 -8 4 2.82 0.17
 4 -8 -4 2.57 0.2
 4 -8 -4 2.83 0.16
 4 8 -4 2.9 0.18
 4 8 -4 3.24 0.2
 -4 8 4 2.89 0.18
 -4 8 4 2.71 0.18
 -4 8 4 2.82 0.2
 -2 -8 4 0.54 0.09
 2 -8 -4 0.68 0.12
 2 -8 -4 0.64 0.12
 2 -8 -4 0.6 0.09
 -2 8 4 0.58 0.11
 2 8 -4 0.53 0.1
 -2 8 4 0.54 0.09
 -2 8 4 0.58 0.09
 2 8 -4 0.53 0.1
 0 -8 4 4.44 0.23
 0 -8 -4 4.46 0.21
 0 -8 -4 4.7 0.24
 0 -8 -4 4.27 0.25
 0 8 -4 4.51 0.24
 0 8 4 4.31 0.25
 0 8 -4 4.89 0.26
 0 8 4 4.55 0.22
 0 8 4 4.56 0.22
 2 -8 4 -0.01 0.06
 -2 -8 -4 -0.04 0.07
 -2 -8 -4 0 0.08
 -2 -8 -4 0.03 0.06
 2 8 4 0.01 0.05
 2 8 4 0.11 0.06
 -2 8 -4 0.01 0.07
 2 8 4 0.07 0.08
 -4 -8 -4 0.62 0.09
 4 -8 4 0.74 0.12
 4 8 4 0.66 0.09
 4 8 4 0.76 0.1
 4 8 4 0.61 0.11
 -4 8 -4 0.8 0.12
 6 -8 4 0.19 0.09
 -6 -8 -4 0.04 0.05
 6 8 4 0.1 0.06
 -6 8 -4 0.1 0.09
 6 8 4 0.15 0.06
 -8 -8 -4 0.07 0.05
 8 -8 4 0.17 0.09
 -8 8 -4 0.11 0.09
 8 8 4 0.04 0.06
 8 8 4 0.02 0.06
 10 -8 4 0.14 0.09
 -10 -8 -4 0.19 0.07
 10 8 4 0.25 0.08
 10 8 4 0.18 0.08
 -10 8 -4 0.28 0.1
 -12 -8 -4 2.47 0.15
 12 -8 4 2.19 0.22
 12 8 4 2.68 0.19
 -12 8 -4 2.47 0.22
 12 8 4 2.22 0.17
 14 -8 4 0 0.1
 -14 -8 -4 0.12 0.06
 14 -8 4 0.1 0.09
 -14 8 -4 0.08 0.1
 14 8 4 0.06 0.07
 14 8 4 0.12 0.07
 16 -8 4 0.15 0.12
 16 -8 4 0.11 0.11
 -16 -8 -4 0.06 0.07
 16 8 4 0.05 0.08
 -16 8 -4 0.04 0.11
 16 8 4 0.01 0.07
 -13 -9 4 3.2 0.22
 13 -9 -4 3.17 0.29
 13 9 -4 3.08 0.2
 13 9 -4 2.99 0.24
 -13 9 4 3.61 0.27
 11 -9 -4 0.8 0.17
 -11 -9 4 1.07 0.13
 11 -9 -4 1.22 0.12
 -11 9 4 1.01 0.16
 11 9 -4 1.34 0.17
 11 9 -4 1.06 0.13
 9 -9 -4 3.74 0.27
 9 -9 -4 3.55 0.19
 -9 -9 4 3.61 0.22
 9 -9 -4 3.61 0.27
 -9 9 4 3.87 0.28
 9 9 -4 3.24 0.21
 9 9 -4 3.6 0.26
 -9 9 4 3.6 0.25
 -7 -9 4 -0.04 0.07
 7 -9 -4 0.05 0.09
 7 -9 -4 0.04 0.11
 7 -9 -4 0.01 0.07
 -7 9 4 -0.09 0.08
 -7 9 4 0 0.09
 7 9 -4 0.2 0.09
 7 9 -4 -0.01 0.07
 5 -9 -4 3.92 0.2
 5 -9 -4 3.95 0.27
 -5 -9 4 3.73 0.22
 5 -9 -4 4.06 0.27
 5 9 -4 4.13 0.24
 -5 9 4 4.01 0.24
 5 9 -4 3.76 0.24
 -5 9 4 4.07 0.27
 -5 9 4 3.72 0.24
 3 -9 -4 2.72 0.17
 -3 -9 4 2.38 0.18
 3 -9 -4 2.66 0.22
 3 -9 -4 2.32 0.22
 -3 9 4 2.38 0.18
 3 9 -4 2.84 0.21
 -3 9 4 2.62 0.19
 3 9 -4 2.72 0.2
 -3 9 4 2.52 0.21
 1 -9 -4 0.72 0.1
 1 -9 -4 0.94 0.15
 -1 -9 4 0.52 0.11
 -1 9 4 0.84 0.12
 1 9 -4 1.12 0.15
 -1 9 4 0.45 0.1
 1 9 -4 0.89 0.13
 -1 9 4 0.57 0.13
 -1 -9 -4 0.62 0.1
 1 -9 4 0.32 0.09
 1 9 4 0.5 0.1
 -1 9 -4 0.72 0.12
 1 9 4 0.74 0.13
 1 9 4 0.64 0.11
 3 -9 4 0.57 0.12
 -3 -9 -4 0.72 0.1
 3 9 4 0.54 0.12
 3 9 4 0.66 0.1
 3 9 4 0.54 0.1
 -3 9 -4 0.83 0.13
 5 -9 4 0.01 0.07
 -5 -9 -4 0 0.06
 5 9 4 0.1 0.07
 5 9 4 0 0.07
 5 9 4 0 0.06
 -5 9 -4 0.02 0.08
 7 -9 4 0.93 0.15
 -7 -9 -4 0.82 0.1
 7 9 4 0.56 0.12
 7 9 4 0.67 0.11
 -7 9 -4 0.85 0.14
 7 9 4 0.74 0.12
 -9 -9 -4 0.56 0.09
 9 -9 4 0.43 0.14
 9 9 4 0.38 0.09
 -9 9 -4 0.51 0.14
 9 9 4 0.3 0.09
 -11 -9 -4 3.03 0.17
 11 -9 4 2.84 0.26
 11 9 4 2.81 0.21
 -11 9 -4 3.01 0.24
 11 9 4 2.34 0.18
 -4 10 4 6.25 0.36
 2 -10 -4 0.01 0.08
 2 -10 -4 -0.08 0.1
 -2 -10 4 -0.03 0.09
 -2 10 4 -0.11 0.08
 2 10 -4 -0.06 0.09
 -2 10 4 -0.03 0.08
 -2 10 4 0.06 0.08
 0 -10 4 1.03 0.15
 0 -10 -4 0.94 0.12
 0 10 4 0.77 0.13
 0 10 4 0.99 0.15
 0 10 -4 1.18 0.16
 0 10 4 0.78 0.15
 30 0 -5 -0.08 0.12
 28 0 -5 0 0.1
 28 0 -5 0.06 0.11
 26 0 -5 0.06 0.09
 -26 0 5 -0.07 0.09
 26 0 -5 -0.01 0.11
 24 0 -5 -0.02 0.03
 24 0 -5 0.02 0.08
 24 0 -5 0.02 0.08
 -24 0 5 0.05 0.09
 22 0 -5 -0.08 0.06
 -22 0 5 -0.05 0.07
 22 0 -5 -0.02 0.06
 22 0 -5 -0.04 0.08
 20 0 -5 0.02 0.05
 20 0 -5 -0.02 0.07
 -20 0 5 0.05 0.07
 20 0 -5 0.01 0.06
 -20 0 5 -0.02 0.06
 18 0 -5 0.06 0.06
 18 0 -5 0 0.07
 -18 0 5 -0.04 0.06
 18 0 -5 -0.01 0.06
 -18 0 5 -0.05 0.06
 18 0 -5 0.01 0.05
 16 0 -5 0.18 0.06
 -16 0 5 -0.03 0.06
 16 0 -5 0.01 0.06
 16 0 -5 -0.04 0.07
 16 0 -5 0.12 0.09
 14 0 -5 0.27 0.08
 14 0 -5 0.14 0.05
 14 0 -5 0.22 0.08
 -14 0 5 0.06 0.06
 14 0 -5 -0.02 0.07
 14 0 -5 0.17 0.07
 12 0 -5 -0.07 0.03
 12 0 -5 0 0.05
 12 0 -5 0.04 0.04
 12 0 -5 -0.03 0.03
 12 0 -5 0 0.04
 -12 0 5 0.07 0.04
 10 0 -5 0.07 0.05
 -10 0 5 0.02 0.03
 10 0 -5 -0.01 0.04
 10 0 -5 0.01 0.03
 10 0 -5 0.02 0.04
 10 0 -5 0.03 0.04
 8 0 -5 0 0.03
 8 0 -5 0.02 0.03
 8 0 -5 0.03 0.03
 8 0 -5 0.07 0.03
 8 0 -5 -0.03 0.03
 6 0 -5 0.02 0.02
 6 0 -5 -0.02 0.03
 6 0 -5 0.05 0.03
 6 0 -5 0.02 0.03
 6 0 -5 0.04 0.04
 4 0 -5 0.01 0.03
 4 0 -5 0.02 0.03
 4 0 -5 0 0.03
 4 0 -5 -0.05 0.03
 2 0 -5 -0.04 0.04
 2 0 -5 -0.06 0.03
 2 0 -5 0.07 0.04
 0 0 -5 0.01 0.03
 0 0 -5 0 0.03
 0 0 -5 0.01 0.03
 -2 0 -5 -0.06 0.03
 -2 0 -5 0.04 0.03
 -2 0 -5 0.01 0.02
 -4 0 -5 0.01 0.03
 -4 0 -5 0.05 0.04
 4 0 5 0 0.02
 -6 0 -5 -0.02 0.05
 6 0 5 0.05 0.03
 -6 0 -5 -0.02 0.04
 -8 0 -5 0.02 0.05
 8 0 5 -0.04 0.03
 -8 0 -5 0 0.05
 10 0 5 0.09 0.03
 -10 0 -5 -0.02 0.05
 -10 0 -5 0.01 0.02
 -10 0 -5 0.03 0.05
 10 0 5 0.01 0.05
 -10 0 -5 0.05 0.02
 -12 0 -5 0 0.04
 -12 0 -5 0 0.06
 -12 0 -5 0 0.07
 12 0 5 0.03 0.03
 12 0 5 0.01 0.06
 14 0 5 0.05 0.06
 -14 0 -5 0.08 0.05
 -14 0 -5 0.04 0.08
 -14 0 -5 -0.12 0.06
 -16 0 -5 0.06 0.05
 16 0 5 -0.02 0.06
 -16 0 -5 -0.01 0.07
 -16 0 -5 -0.01 0.08
 18 0 5 0.05 0.08
 -18 0 -5 -0.05 0.05
 -18 0 -5 -0.02 0.07
 -20 0 -5 0.01 0.07
 20 0 5 0.14 0.08
 -20 0 -5 -0.01 0.06
 22 0 5 0.03 0.09
 -22 0 -5 -0.03 0.06
 24 0 5 -0.04 0.08
 24 0 5 -0.03 0.09
 -24 0 -5 -0.02 0.07
 -26 0 -5 0.1 0.08
 26 0 5 -0.04 0.1
 26 0 5 0.13 0.09
 29 -1 -5 4.81 0.34
 29 -1 -5 6.11 0.32
 29 1 -5 5.3 0.33
 -27 -1 5 0 0.09
 27 -1 -5 0.16 0.11
 27 -1 -5 0.2 0.12
 27 -1 -5 0.03 0.09
 27 1 -5 0.14 0.1
 27 1 -5 0.14 0.11
 25 -1 -5 1.91 0.18
 -25 -1 5 2.12 0.21
 25 -1 -5 1.97 0.18
 25 -1 -5 1.96 0.19
 25 -1 -5 1.66 0.2
 25 1 -5 2.08 0.21
 25 1 -5 1.96 0.09
 25 1 -5 1.87 0.17
 23 -1 -5 0.4 0.11
 -23 -1 5 0.66 0.13
 23 -1 -5 0.53 0.13
 23 -1 -5 0.65 0.11
 23 -1 -5 0.58 0.11
 23 1 -5 0.65 0.1
 23 1 -5 0.67 0.05
 -23 1 5 1.05 0.15
 23 1 -5 0.6 0.13
 -23 1 5 0.85 0.14
 21 -1 -5 0.06 0.06
 -21 -1 5 0.02 0.07
 21 -1 -5 0.08 0.07
 21 -1 -5 0.02 0.07
 21 -1 -5 0.01 0.07
 21 1 -5 0.01 0.02
 21 1 -5 0.01 0.06
 -21 1 5 0.03 0.08
 21 1 -5 0.07 0.08
 19 -1 -5 1.55 0.14
 19 -1 -5 1.8 0.15
 19 -1 -5 1.21 0.15
 -19 -1 5 1.57 0.15
 19 -1 -5 1.52 0.14
 19 -1 -5 1.67 0.18
 19 1 -5 1.49 0.13
 19 1 -5 1.53 0.13
 19 1 -5 1.49 0.16
 19 1 -5 1.77 0.18
 -19 1 5 1.61 0.15
 17 -1 -5 61.94 1.69
 17 -1 -5 64.34 1.78
 -17 -1 5 64.32 1.65
 17 -1 -5 63.86 1.59
 17 -1 -5 63.17 1.64
 17 -1 -5 63.41 1.61
 17 1 -5 63.07 1.59
 -17 1 5 66.16 1.65
 17 1 -5 63.36 1.63
 17 1 -5 65.21 1.77
 17 1 -5 64.02 1.67
 15 -1 -5 0.33 0.09
 -15 -1 5 0.71 0.09
 15 -1 -5 0.47 0.07
 15 -1 -5 0.69 0.1
 15 -1 -5 0.66 0.09
 15 -1 -5 0.48 0.08
 15 -1 -5 0.47 0.07
 15 1 -5 0.39 0.06
 15 1 -5 0.6 0.1
 15 1 -5 0.59 0.08
 15 1 -5 0.63 0.1
 -15 1 5 0.79 0.09
 15 1 -5 0.5 0.04
 -13 -1 5 3.91 0.18
 -13 -1 5 3.8 0.17
 13 -1 -5 4.16 0.16
 13 -1 -5 3.29 0.2
 13 -1 -5 3.92 0.16
 13 -1 -5 4.47 0.19
 13 -1 -5 4.03 0.21
 13 -1 -5 3.69 0.19
 13 1 -5 3.88 0.2
 13 1 -5 3.87 0.15
 13 1 -5 3.83 0.18
 13 1 -5 3.76 0.2
 -13 1 5 3.68 0.16
 11 -1 -5 1.58 0.08
 11 -1 -5 1.64 0.09
 11 -1 -5 1.48 0.12
 -11 -1 5 1.7 0.1
 11 -1 -5 1.6 0.13
 -11 -1 5 1.5 0.1
 11 -1 -5 1.82 0.12
 11 -1 -5 1.69 0.13
 11 1 -5 1.47 0.12
 11 1 -5 1.67 0.07
 11 1 -5 1.64 0.11
 11 1 -5 1.64 0.08
 -11 1 5 1.7 0.09
 11 1 -5 1.51 0.08
 11 1 -5 1.69 0.12
 11 1 -5 1.7 0.12
 9 -1 -5 3.43 0.15
 9 -1 -5 3.4 0.16
 9 -1 -5 3.29 0.17
 9 -1 -5 3.34 0.16
 9 -1 -5 3.28 0.1
 -9 -1 5 3.22 0.13
 9 -1 -5 3.04 0.17
 9 1 -5 3.51 0.14
 9 1 -5 3.23 0.11
 9 1 -5 3.42 0.16
 9 1 -5 3.82 0.16
 9 1 -5 2.72 0.16
 9 1 -5 3.34 0.15
 -9 1 5 3.21 0.11
 7 -1 -5 6.19 0.21
 7 -1 -5 6.17 0.24
 7 -1 -5 6.66 0.24
 7 -1 -5 6.28 0.2
 7 -1 -5 6.32 0.22
 7 -1 -5 6.28 0.21
 7 1 -5 6.18 0.24
 7 1 -5 6.34 0.21
 7 1 -5 6.2 0.23
 7 1 -5 6.17 0.2
 7 1 -5 6.1 0.22
 5 -1 -5 91.65 2.16
 5 -1 -5 92.64 2.34
 5 -1 -5 92.31 2.19
 5 -1 -5 94.02 2.37
 5 -1 -5 93.88 2.33
 5 1 -5 92.95 2.17
 5 1 -5 91.98 2.34
 5 1 -5 92.86 2.18
 5 1 -5 92.72 2.18
 -5 1 5 92.24 2.11
 5 1 -5 91.77 2.36
 3 -1 -5 12.86 0.41
 3 -1 -5 12.14 0.36
 3 -1 -5 12.47 0.36
 3 1 -5 12.65 0.34
 3 1 -5 12.45 0.37
 -3 1 5 12.41 0.32
 3 1 -5 12.27 0.36
 3 1 -5 13.04 0.36
 3 1 -5 13.06 0.4
 1 -1 -5 12.66 0.38
 1 -1 -5 12.65 0.35
 1 -1 -5 12.66 0.35
 1 -1 -5 12.98 0.41
 1 1 -5 13.03 0.38
 1 1 -5 12.61 0.35
 1 1 -5 12.73 0.36
 -1 -1 -5 4.6 0.16
 -1 -1 -5 4.58 0.19
 -1 -1 -5 4.57 0.2
 -1 -1 -5 4.5 0.15
 -1 1 -5 4.46 0.19
 3 -1 5 34.27 0.83
 -3 -1 -5 33.97 0.8
 -3 -1 -5 34.05 0.92
 -3 -1 -5 33.54 0.94
 -3 -1 -5 33.75 0.87
 -3 1 -5 33.71 0.88
 -5 -1 -5 0.41 0.07
 -5 -1 -5 0.43 0.07
 5 -1 5 0.56 0.05
 5 1 5 0.45 0.05
 -5 1 -5 0.54 0.08
 7 -1 5 47.63 1.23
 -7 -1 -5 49.06 1.23
 -7 -1 -5 48.04 1.34
 7 1 5 50.92 1.24
 -7 1 -5 48.78 1.23
 9 -1 5 2.24 0.13
 -9 -1 -5 2.31 0.08
 -9 -1 -5 2.04 0.14
 -9 -1 -5 2.07 0.16
 -9 -1 -5 2.38 0.08
 -9 1 -5 2.23 0.09
 9 1 5 2.16 0.13
 -9 1 -5 2.33 0.08
 -9 1 -5 1.99 0.15
 11 -1 5 2.07 0.14
 -11 -1 -5 2.31 0.1
 -11 -1 -5 2.26 0.18
 -11 -1 -5 2.24 0.15
 -11 1 -5 2.29 0.11
 -11 1 -5 1.75 0.17
 -11 1 -5 2.55 0.17
 11 1 5 2.51 0.14
 -13 -1 -5 20.18 0.7
 13 -1 5 20.3 0.62
 13 -1 5 20.92 0.54
 -13 -1 -5 20.36 0.55
 -13 -1 -5 20.47 0.6
 -13 1 -5 21.16 0.7
 13 1 5 20.74 0.62
 -13 1 -5 21.56 0.57
 -13 1 -5 20.24 0.62
 15 -1 5 3.81 0.21
 -15 -1 -5 3.42 0.15
 -15 -1 -5 3.18 0.2
 -15 -1 -5 3.48 0.25
 15 -1 5 3.66 0.16
 -15 1 -5 3.71 0.22
 -15 1 -5 3.43 0.17
 -15 1 -5 3.94 0.26
 15 1 5 3.58 0.2
 -17 -1 -5 0.04 0.05
 -17 -1 -5 -0.1 0.08
 17 -1 5 -0.02 0.06
 -17 -1 -5 -0.07 0.06
 -17 1 -5 0.08 0.05
 17 1 5 0 0.06
 -17 1 -5 0 0.08
 -19 -1 -5 1.66 0.12
 -19 -1 -5 1.48 0.14
 19 -1 5 1.77 0.17
 -19 1 -5 1.47 0.13
 -19 1 -5 1.52 0.16
 19 1 5 1.61 0.16
 -21 -1 -5 3.64 0.19
 21 -1 5 3.31 0.24
 21 1 5 3.53 0.23
 21 1 5 3.35 0.23
 -21 1 -5 3.57 0.24
 -21 1 -5 3.41 0.2
 23 -1 5 0.42 0.13
 -23 -1 -5 0.49 0.09
 23 1 5 0.45 0.13
 -23 1 -5 0.44 0.1
 23 1 5 0.3 0.1
 -25 -1 -5 0.95 0.12
 25 -1 5 1.38 0.18
 25 1 5 1.14 0.15
 25 1 5 1.41 0.18
 -25 1 -5 1.33 0.15
 27 -1 5 1.35 0.19
 -27 -1 -5 1.27 0.14
 27 -1 5 0.88 0.15
 -27 1 -5 1.17 0.15
 27 1 5 1.44 0.19
 27 1 5 1.51 0.18
 28 -2 -5 0.48 0.12
 28 -2 -5 0.45 0.13
 28 -2 -5 0.31 0.13
 28 -2 -5 0.4 0.14
 -28 -2 5 0.63 0.15
 28 2 -5 0.31 0.13
 26 -2 -5 3.57 0.26
 26 -2 -5 4.39 0.25
 26 -2 -5 4.56 0.31
 -26 -2 5 4.16 0.28
 26 -2 -5 4.19 0.26
 26 2 -5 4.23 0.27
 26 2 -5 4.48 0.15
 26 2 -5 4.14 0.23
 24 -2 -5 0.06 0.09
 24 -2 -5 0.22 0.09
 -24 -2 5 0.13 0.1
 24 -2 -5 0.13 0.09
 24 2 -5 0.05 0.08
 24 2 -5 0.14 0.04
 24 2 -5 0.17 0.09
 22 -2 -5 0.61 0.13
 -22 -2 5 0.57 0.11
 22 -2 -5 0.29 0.09
 22 -2 -5 0.57 0.1
 22 -2 -5 0.45 0.1
 22 -2 -5 0.6 0.14
 22 2 -5 0.49 0.09
 22 2 -5 0.45 0.11
 22 2 -5 0.59 0.05
 -22 2 5 0.58 0.12
 20 -2 -5 3.81 0.22
 20 -2 -5 3.57 0.2
 -20 -2 5 3.77 0.22
 20 -2 -5 3.99 0.21
 20 -2 -5 4 0.25
 20 -2 -5 3.98 0.25
 -20 2 5 3.87 0.23
 20 2 -5 4.04 0.13
 20 2 -5 3.85 0.19
 20 2 -5 3.75 0.23
 18 -2 -5 1.65 0.13
 18 -2 -5 1.37 0.13
 18 -2 -5 1.44 0.15
 -18 -2 5 1.33 0.13
 18 -2 -5 1.48 0.16
 18 -2 -5 1.38 0.13
 18 -2 -5 1.67 0.18
 18 2 -5 1.45 0.09
 18 2 -5 1.38 0.14
 18 2 -5 1.43 0.11
 18 2 -5 1.39 0.06
 -18 2 5 1.76 0.15
 18 2 -5 1.53 0.16
 16 -2 -5 1.13 0.1
 16 -2 -5 1.18 0.13
 -16 -2 5 1.27 0.12
 16 -2 -5 1.16 0.11
 16 -2 -5 1.27 0.15
 16 -2 -5 1.23 0.14
 16 -2 -5 1.24 0.12
 16 2 -5 1.22 0.13
 16 2 -5 1.16 0.1
 -16 2 5 1.06 0.11
 16 2 -5 1.25 0.07
 16 2 -5 1.27 0.1
 16 2 -5 1.25 0.13
 14 -2 -5 0 0.05
 14 -2 -5 0.02 0.06
 14 -2 -5 0.02 0.05
 -14 -2 5 -0.02 0.05
 14 -2 -5 -0.04 0.05
 14 -2 -5 0.03 0.05
 14 -2 -5 -0.02 0.05
 14 -2 -5 -0.01 0.04
 14 2 -5 0.04 0.04
 14 2 -5 0.02 0.06
 14 2 -5 -0.01 0.03
 14 2 -5 0.02 0.03
 14 2 -5 0.01 0.05
 -14 2 5 0 0.05
 12 -2 -5 0.18 0.05
 12 -2 -5 0.23 0.04
 12 -2 -5 0.17 0.06
 -12 -2 5 0.19 0.05
 12 -2 -5 0.16 0.06
 12 -2 -5 0.09 0.05
 12 -2 -5 0.11 0.05
 12 -2 -5 0.13 0.05
 12 2 -5 0.24 0.04
 -12 2 5 0.07 0.04
 12 2 -5 0.19 0.05
 12 2 -5 0.12 0.03
 12 2 -5 0.15 0.03
 12 2 -5 0.12 0.05
 12 2 -5 0.08 0.05
 10 -2 -5 0.06 0.04
 10 -2 -5 0.15 0.05
 -10 -2 5 0.12 0.04
 10 -2 -5 -0.01 0.04
 10 -2 -5 0.07 0.05
 10 -2 -5 0.05 0.04
 10 -2 -5 0.03 0.02
 10 -2 -5 0.1 0.05
 10 2 -5 0.02 0.04
 10 2 -5 0.06 0.03
 10 2 -5 -0.07 0.04
 10 2 -5 0.11 0.04
 -10 2 5 0.07 0.03
 10 2 -5 0.06 0.03
 10 2 -5 0.06 0.04
 -8 -2 5 10.56 0.31
 8 -2 -5 10.76 0.33
 8 -2 -5 10.38 0.27
 8 -2 -5 10.06 0.35
 8 -2 -5 10.83 0.29
 8 -2 -5 10.28 0.36
 8 -2 -5 10.6 0.32
 8 -2 -5 10.3 0.34
 8 2 -5 10.58 0.31
 8 2 -5 10.33 0.32
 8 2 -5 10.73 0.33
 8 2 -5 10.27 0.28
 -8 2 5 10.41 0.28
 8 2 -5 11.22 0.34
 8 2 -5 10.11 0.34
 -6 -2 5 7.81 0.23
 6 -2 -5 7.88 0.24
 6 -2 -5 7.67 0.29
 6 -2 -5 7.45 0.27
 6 2 -5 7.74 0.25
 -6 2 5 7.58 0.2
 6 2 -5 7.55 0.26
 6 2 -5 7.43 0.25
 6 2 -5 7.49 0.21
 -6 2 5 7.65 0.24
 6 2 -5 7.6 0.24
 -4 -2 5 0.56 0.05
 4 -2 -5 0.63 0.05
 4 -2 -5 0.61 0.07
 4 -2 -5 0.67 0.08
 4 -2 -5 0.52 0.06
 4 2 -5 0.95 0.07
 4 2 -5 0.54 0.07
 4 2 -5 0.43 0.06
 -4 2 5 0.55 0.05
 -4 2 5 0.71 0.04
 4 2 -5 0.66 0.05
 4 2 -5 0.54 0.07
 -2 -2 5 24.67 0.63
 2 -2 -5 25.18 0.67
 2 -2 -5 25.74 0.73
 2 -2 -5 25.36 0.65
 2 -2 -5 25.24 0.65
 2 2 -5 25.84 0.65
 2 2 -5 24.39 0.68
 2 2 -5 25.31 0.67
 0 -2 -5 4.11 0.15
 0 -2 -5 3.94 0.15
 0 -2 -5 4.09 0.17
 0 -2 -5 4.23 0.19
 0 -2 5 4.22 0.13
 0 2 -5 4.02 0.16
 0 2 -5 4.43 0.19
 -2 -2 -5 1.21 0.07
 -2 -2 -5 1.31 0.1
 -2 -2 -5 1.26 0.09
 -2 -2 -5 1.36 0.11
 2 -2 5 1.25 0.06
 -2 2 -5 1.22 0.1
 -2 2 -5 1.14 0.11
 2 2 5 1.26 0.07
 4 -2 5 15.05 0.41
 -4 -2 -5 14.97 0.44
 -4 -2 -5 14.98 0.47
 -4 -2 -5 14.65 0.47
 -4 2 -5 15.18 0.46
 4 2 5 15.31 0.41
 -6 -2 -5 2.61 0.15
 -6 -2 -5 2.77 0.16
 -6 -2 -5 2.82 0.15
 6 -2 5 2.52 0.12
 -6 2 -5 2.51 0.16
 6 2 5 2.53 0.12
 -6 2 -5 2.7 0.08
 -6 2 -5 2.76 0.09
 -8 -2 -5 0.62 0.09
 -8 -2 -5 0.63 0.08
 8 -2 5 0.57 0.07
 -8 2 -5 0.78 0.1
 -8 2 -5 0.68 0.06
 -8 2 -5 0.66 0.05
 8 2 5 0.78 0.08
 -10 -2 -5 1.01 0.1
 -10 -2 -5 0.94 0.06
 -10 -2 -5 0.92 0.12
 10 -2 5 1.09 0.1
 10 2 5 0.91 0.09
 -10 2 -5 0.97 0.11
 -10 2 -5 0.87 0.08
 -12 -2 -5 3.1 0.23
 12 -2 5 3.3 0.19
 -12 -2 -5 3.63 0.13
 -12 -2 -5 3.59 0.18
 -12 2 -5 3.26 0.16
 12 2 5 3.84 0.19
 -12 2 -5 3.32 0.2
 -14 -2 -5 0.01 0.03
 -14 -2 -5 0.03 0.06
 14 -2 5 -0.03 0.06
 14 -2 5 0 0.05
 -14 -2 -5 0.13 0.09
 14 2 5 0.03 0.05
 -14 2 -5 -0.05 0.07
 -14 2 -5 0.03 0.05
 -16 -2 -5 1.13 0.12
 16 -2 5 1.09 0.13
 -16 -2 -5 1.27 0.09
 16 -2 5 1.35 0.12
 -16 -2 -5 1.3 0.18
 -16 2 -5 1.16 0.12
 -16 2 -5 1.35 0.15
 16 2 5 1.19 0.13
 -18 -2 -5 0.82 0.09
 18 -2 5 1.13 0.14
 -18 -2 -5 1.02 0.12
 18 -2 5 0.91 0.11
 18 2 5 0.94 0.12
 18 2 5 0.78 0.12
 -18 2 -5 0.85 0.14
 -18 2 -5 1.06 0.11
 20 -2 5 -0.04 0.08
 -20 -2 -5 0.07 0.06
 -20 2 -5 -0.03 0.08
 20 2 5 -0.09 0.06
 -20 2 -5 0.05 0.07
 20 2 5 0 0.07
 -22 -2 -5 2.72 0.16
 22 -2 5 3.25 0.24
 -22 2 -5 3.04 0.24
 22 2 5 3.04 0.21
 22 2 5 3.16 0.22
 -22 2 -5 2.66 0.19
 24 -2 5 0.78 0.15
 -24 -2 -5 0.65 0.1
 24 2 5 0.76 0.14
 -24 2 -5 0.72 0.14
 -24 2 -5 0.77 0.12
 24 2 5 0.67 0.13
 -26 -2 -5 0.09 0.07
 26 -2 5 -0.05 0.09
 26 2 5 0.06 0.09
 -26 2 -5 0.1 0.09
 26 2 5 0.09 0.1
 29 -3 -5 2.06 0.23
 -29 -3 5 2.63 0.25
 29 -3 -5 2.41 0.27
 29 3 -5 2.61 0.23
 -27 -3 5 0.73 0.16
 27 -3 -5 0.47 0.15
 27 -3 -5 0.38 0.15
 27 3 -5 0.51 0.13
 25 -3 -5 0.53 0.13
 25 -3 -5 0.42 0.12
 -25 -3 5 0.22 0.11
 25 -3 -5 0.3 0.12
 25 3 -5 0.53 0.05
 25 3 -5 0.45 0.1
 25 3 -5 0.49 0.12
 23 -3 -5 5.43 0.26
 23 -3 -5 5.16 0.28
 -23 -3 5 4.66 0.28
 23 -3 -5 5.12 0.31
 23 3 -5 5.31 0.18
 23 3 -5 5.16 0.24
 23 3 -5 5.16 0.27
 21 -3 -5 5.76 0.29
 21 -3 -5 5.31 0.31
 21 -3 -5 5.77 0.25
 21 -3 -5 6.33 0.27
 -21 -3 5 5.64 0.28
 21 -3 -5 5.6 0.32
 -21 3 5 5.52 0.3
 21 3 -5 5.78 0.29
 21 3 -5 5.97 0.19
 19 -3 -5 0.76 0.13
 -19 -3 5 0.78 0.12
 19 -3 -5 0.74 0.11
 19 -3 -5 0.85 0.11
 19 -3 -5 0.85 0.1
 19 -3 -5 0.67 0.12
 19 3 -5 0.98 0.08
 19 3 -5 0.81 0.09
 -19 3 5 0.82 0.12
 19 3 -5 0.92 0.06
 19 3 -5 0.71 0.11
 17 -3 -5 1.33 0.13
 17 -3 -5 1.26 0.12
 -17 -3 5 1.18 0.13
 17 -3 -5 1.2 0.16
 17 -3 -5 1.2 0.11
 17 -3 -5 1.2 0.14
 17 -3 -5 1.09 0.14
 -17 3 5 1.1 0.12
 17 3 -5 1.17 0.09
 17 3 -5 1.06 0.1
 17 3 -5 1.25 0.14
 17 3 -5 1.23 0.07
 15 -3 -5 4.91 0.25
 15 -3 -5 5.22 0.22
 15 -3 -5 5.03 0.26
 15 -3 -5 5.11 0.23
 -15 -3 5 4.96 0.23
 15 -3 -5 5 0.28
 15 -3 -5 4.87 0.19
 15 3 -5 4.87 0.24
 -15 3 5 5.26 0.23
 15 3 -5 5.19 0.15
 15 3 -5 4.82 0.24
 15 3 -5 4.86 0.2
 15 3 -5 5.07 0.18
 13 -3 -5 1.26 0.08
 13 -3 -5 1.21 0.13
 13 -3 -5 1.07 0.1
 13 -3 -5 1.35 0.14
 13 -3 -5 1.14 0.11
 -13 -3 5 1.37 0.12
 13 3 -5 1.25 0.12
 13 3 -5 1.18 0.09
 -13 3 5 1.17 0.1
 13 3 -5 1.04 0.11
 13 3 -5 1.3 0.06
 13 3 -5 1.11 0.09
 11 -3 -5 4.5 0.16
 11 -3 -5 4.72 0.23
 11 -3 -5 4.13 0.19
 11 -3 -5 4.52 0.23
 11 -3 -5 4.51 0.22
 -11 -3 5 4.45 0.19
 11 3 -5 4.5 0.16
 11 3 -5 4.41 0.2
 11 3 -5 4.63 0.21
 -11 3 5 4.38 0.18
 11 3 -5 4.45 0.17
 11 3 -5 4.55 0.17
 9 -3 -5 7.62 0.29
 -9 -3 5 7.48 0.25
 9 -3 -5 7.65 0.29
 9 -3 -5 7.24 0.26
 9 -3 -5 7.44 0.22
 9 3 -5 7.37 0.24
 9 3 -5 7.4 0.27
 9 3 -5 7.13 0.24
 9 3 -5 7.31 0.26
 -9 3 5 7.34 0.23
 9 3 -5 6.98 0.23
 7 -3 -5 0.28 0.04
 7 -3 -5 0.32 0.07
 7 -3 -5 0.31 0.05
 -7 -3 5 0.33 0.05
 7 -3 -5 0.32 0.06
 7 3 -5 0.38 0.06
 7 3 -5 0.31 0.06
 7 3 -5 0.36 0.05
 -7 3 5 0.28 0.03
 7 3 -5 0.33 0.05
 -7 3 5 0.37 0.04
 7 3 -5 0.3 0.05
 -7 3 5 0.41 0.06
 5 -3 -5 9.43 0.31
 5 -3 -5 8.89 0.25
 5 -3 -5 8.82 0.33
 5 -3 -5 8.85 0.28
 -5 -3 5 8.85 0.27
 -5 3 5 8.71 0.24
 5 3 -5 8.68 0.3
 -5 3 5 9.38 0.25
 5 3 -5 8.77 0.29
 5 3 -5 9.28 0.3
 5 3 -5 9.56 0.24
 -5 3 5 8.67 0.28
 5 3 -5 9.2 0.27
 3 -3 -5 0.65 0.07
 -3 -3 5 0.59 0.05
 3 -3 -5 0.64 0.08
 3 -3 -5 0.65 0.06
 3 -3 -5 0.58 0.06
 -3 3 5 0.68 0.05
 3 3 -5 0.78 0.09
 3 3 -5 0.65 0.07
 3 3 -5 0.62 0.07
 -3 3 5 0.57 0.06
 -3 3 5 0.66 0.05
 3 3 -5 0.65 0.06
 3 3 -5 0.65 0.05
 1 -3 -5 14.68 0.47
 1 -3 -5 14.9 0.41
 1 -3 -5 14.64 0.39
 1 -3 -5 13.97 0.42
 -1 -3 5 13.77 0.39
 1 3 -5 14.25 0.39
 1 3 -5 14.22 0.43
 1 3 -5 14.87 0.44
 -1 3 5 14.75 0.38
 -1 3 5 13.75 0.39
 1 -3 5 16.51 0.44
 -1 -3 -5 16.37 0.46
 -1 -3 -5 16.68 0.52
 -1 -3 -5 16.91 0.45
 -1 -3 -5 17.21 0.5
 -1 -3 -5 16.04 0.44
 1 3 5 16.37 0.44
 -1 3 -5 16.86 0.49
 -1 3 -5 16.17 0.5
 3 -3 5 20.72 0.54
 -3 -3 -5 19.9 0.55
 -3 -3 -5 20.6 0.51
 -3 -3 -5 20.36 0.56
 -3 -3 -5 21.41 0.61
 -3 -3 -5 19.74 0.61
 3 3 5 20.65 0.55
 -3 3 -5 19.4 0.61
 -3 3 -5 20.78 0.52
 -3 3 -5 20.12 0.51
 5 -3 5 1.68 0.1
 -5 -3 -5 1.85 0.12
 -5 -3 -5 1.68 0.13
 -5 -3 -5 1.71 0.07
 -5 -3 -5 1.93 0.13
 -5 -3 -5 1.77 0.11
 -5 3 -5 1.87 0.09
 -5 3 -5 1.68 0.08
 5 3 5 1.8 0.1
 -7 -3 -5 0.11 0.06
 7 -3 5 0.11 0.04
 -7 -3 -5 0.11 0.05
 -7 -3 -5 0.13 0.05
 -7 3 -5 0.11 0.04
 7 3 5 0.14 0.05
 9 -3 5 19.43 0.55
 -9 -3 -5 17.28 0.62
 -9 -3 -5 18.57 0.47
 -9 -3 -5 18.22 0.53
 9 3 5 18.66 0.54
 -9 3 -5 18.25 0.52
 -11 -3 -5 1.49 0.12
 11 -3 5 1.59 0.13
 -11 -3 -5 1.63 0.08
 -11 -3 -5 2.05 0.18
 11 3 5 1.48 0.12
 -11 3 -5 1.22 0.14
 -11 3 -5 1.47 0.11
 13 -3 5 3.41 0.2
 -13 -3 -5 2.8 0.16
 -13 -3 -5 3.53 0.24
 -13 -3 -5 3.12 0.13
 -13 3 -5 2.82 0.2
 13 3 5 2.98 0.18
 -13 3 -5 2.97 0.17
 13 3 5 3.14 0.18
 -15 -3 -5 3.81 0.28
 15 -3 5 3.8 0.19
 -15 -3 -5 3.4 0.18
 -15 -3 -5 3.63 0.15
 15 -3 5 3.45 0.22
 -15 3 -5 3.81 0.2
 15 3 5 3.64 0.2
 -15 3 -5 3.55 0.23
 15 3 5 3.68 0.21
 -17 -3 -5 -0.01 0.06
 17 -3 5 -0.05 0.06
 -17 -3 -5 0.05 0.04
 17 -3 5 0.02 0.06
 -17 3 -5 0.08 0.07
 17 3 5 0.15 0.08
 17 3 5 0.02 0.06
 -17 3 -5 0.01 0.08
 19 -3 5 0.21 0.1
 19 -3 5 0.43 0.1
 -19 -3 -5 0.43 0.07
 -19 3 -5 0.66 0.13
 -19 3 -5 0.55 0.11
 19 3 5 0.52 0.1
 19 3 5 0.55 0.1
 21 -3 5 0.17 0.1
 -21 -3 -5 0.2 0.06
 21 3 5 0.36 0.11
 -21 3 -5 0.16 0.09
 -21 3 -5 0.36 0.11
 21 3 5 0.31 0.09
 23 -3 5 1.72 0.2
 -23 -3 -5 1.43 0.13
 -23 3 -5 1.43 0.19
 23 3 5 1.49 0.17
 23 3 5 1.31 0.15
 -23 3 -5 1.36 0.15
 25 -3 5 2.18 0.23
 -25 -3 -5 1.87 0.15
 -25 3 -5 1.97 0.18
 25 3 5 1.74 0.18
 25 3 5 1.98 0.2
 -25 3 -5 1.66 0.21
 28 -4 -5 0.11 0.13
 -28 -4 5 0.07 0.12
 28 4 -5 0.2 0.11
 -26 -4 5 0.99 0.17
 26 -4 -5 1.21 0.19
 26 -4 -5 1.01 0.18
 26 4 -5 1.04 0.15
 24 -4 -5 1.9 0.2
 24 -4 -5 1.58 0.2
 -24 -4 5 1.8 0.18
 24 4 -5 1.45 0.09
 24 4 -5 1.44 0.16
 22 -4 -5 6.28 0.36
 -22 -4 5 7.3 0.33
 22 -4 -5 6.51 0.33
 22 4 -5 6.91 0.22
 22 4 -5 6.97 0.32
 -20 -4 5 0.21 0.08
 20 -4 -5 0.06 0.08
 20 -4 -5 0.1 0.08
 20 -4 -5 0.25 0.08
 20 -4 -5 -0.01 0.06
 20 -4 -5 0.13 0.09
 20 4 -5 0.08 0.05
 20 4 -5 0.09 0.04
 20 4 -5 0.11 0.07
 20 4 -5 0.02 0.07
 -18 -4 5 4.26 0.23
 18 -4 -5 4.19 0.2
 18 -4 -5 4.14 0.25
 18 -4 -5 4.23 0.19
 18 -4 -5 4.14 0.26
 18 4 -5 4.15 0.2
 18 4 -5 4.35 0.23
 -18 4 5 4.23 0.24
 18 4 -5 4.05 0.18
 18 4 -5 4.11 0.15
 16 -4 -5 10.06 0.33
 16 -4 -5 10.05 0.42
 16 -4 -5 9.7 0.44
 -16 -4 5 10.32 0.37
 16 -4 -5 10.25 0.4
 -16 4 5 10.24 0.38
 16 4 -5 10.3 0.29
 16 4 -5 9.87 0.32
 16 4 -5 9.93 0.37
 14 -4 -5 36.84 1.04
 14 -4 -5 36.96 1.05
 -14 -4 5 37.89 1.01
 14 -4 -5 36.3 1.12
 14 -4 -5 36.7 0.95
 14 4 -5 36.15 0.93
 14 4 -5 37.58 0.95
 14 4 -5 36.78 0.96
 -14 4 5 38.12 1.01
 12 -4 -5 0.25 0.05
 12 -4 -5 0.25 0.08
 12 -4 -5 0.23 0.08
 12 -4 -5 0.24 0.06
 -12 -4 5 0.28 0.07
 12 4 -5 0.12 0.06
 12 4 -5 0.33 0.06
 -12 4 5 0.31 0.07
 12 4 -5 0.28 0.06
 12 4 -5 0.26 0.04
 10 -4 -5 26.12 0.77
 -10 -4 5 27.33 0.74
 10 -4 -5 26.37 0.78
 10 -4 -5 27.17 0.7
 10 4 -5 26.08 0.71
 10 4 -5 27.5 0.69
 -10 4 5 27.36 0.73
 10 4 -5 27.19 0.72
 10 4 -5 27.32 0.7
 10 4 -5 27.49 0.79
 8 -4 -5 8 0.32
 8 -4 -5 8.14 0.25
 -8 -4 5 8.06 0.27
 8 -4 -5 7.99 0.31
 8 -4 -5 8.22 0.29
 -8 4 5 7.87 0.24
 -8 4 5 7.93 0.25
 8 4 -5 7.58 0.26
 8 4 -5 8.16 0.28
 8 4 -5 7.83 0.27
 8 4 -5 8.13 0.3
 8 4 -5 8.09 0.23
 -8 4 5 7.45 0.29
 6 -4 -5 10.74 0.36
 -6 -4 5 11.28 0.34
 6 -4 -5 11.01 0.4
 6 -4 -5 11.15 0.38
 6 -4 -5 11.47 0.32
 6 4 -5 11.07 0.31
 6 4 -5 11.24 0.35
 6 4 -5 11.74 0.31
 -6 4 5 11.12 0.36
 6 4 -5 12.08 0.31
 6 4 -5 11.27 0.38
 -6 4 5 11.16 0.32
 6 4 -5 11.41 0.34
 6 4 -5 11.35 0.36
 6 4 -5 11.25 0.31
 -6 4 5 10.89 0.31
 4 -4 -5 2.65 0.12
 -4 -4 5 2.53 0.12
 4 -4 -5 2.69 0.15
 4 -4 -5 2.81 0.17
 4 -4 -5 2.81 0.14
 -4 4 5 2.63 0.14
 -4 4 5 2.67 0.09
 4 4 -5 2.56 0.15
 4 4 -5 2.76 0.11
 4 4 -5 2.53 0.11
 4 4 -5 2.73 0.13
 -4 4 5 2.87 0.11
 4 4 -5 2.71 0.11
 4 4 -5 2.67 0.13
 -4 4 5 2.46 0.11
 2 -4 -5 8.02 0.27
 -2 -4 5 8.11 0.25
 2 -4 -5 8.03 0.26
 2 -4 -5 7.73 0.31
 2 -4 -5 7.85 0.28
 2 4 -5 8.22 0.24
 2 4 -5 7.66 0.23
 2 4 -5 7.65 0.27
 2 4 -5 7.89 0.24
 -2 4 5 7.84 0.24
 -2 4 5 7.92 0.27
 -2 4 5 7.78 0.24
 2 4 -5 7.95 0.29
 -2 4 5 8.08 0.24
 2 4 -5 8.32 0.25
 0 -4 -5 8.34 0.27
 0 -4 -5 8.22 0.32
 0 -4 -5 8.4 0.3
 0 -4 5 8.39 0.26
 0 -4 -5 8.33 0.27
 0 4 5 7.99 0.25
 0 4 5 8.31 0.26
 0 4 -5 8.6 0.25
 0 4 -5 8 0.31
 0 4 5 8.01 0.26
 0 4 -5 8 0.24
 -2 -4 -5 57.64 1.38
 -2 -4 -5 57.24 1.45
 -2 -4 -5 58.98 1.55
 2 -4 5 58.34 1.45
 -2 -4 -5 58.76 1.56
 2 4 5 56.91 1.42
 -2 4 -5 57.88 1.44
 2 4 5 56.76 1.43
 -2 4 -5 59.91 1.58
 2 4 5 56.38 1.53
 4 -4 5 5.13 0.19
 -4 -4 -5 4.78 0.24
 -4 -4 -5 4.88 0.17
 -4 -4 -5 5.23 0.23
 -4 -4 -5 4.9 0.21
 -4 4 -5 4.96 0.24
 -4 4 -5 5.18 0.19
 4 4 5 4.98 0.2
 4 4 5 4.79 0.2
 4 4 5 4.78 0.18
 6 -4 5 0.16 0.05
 -6 -4 -5 0.21 0.07
 -6 -4 -5 0.37 0.03
 -6 -4 -5 0.12 0.06
 -6 -4 -5 0.32 0.07
 -6 4 -5 0.08 0.07
 6 4 5 0.14 0.05
 -6 4 -5 0.23 0.05
 6 4 5 0.21 0.05
 6 4 5 0.19 0.05
 -8 -4 -5 0.29 0.09
 8 -4 5 0.32 0.06
 -8 -4 -5 0.31 0.04
 -8 -4 -5 0.32 0.07
 -8 -4 -5 0.24 0.07
 -8 4 -5 0.43 0.07
 8 4 5 0.35 0.07
 8 4 5 0.33 0.07
 -10 -4 -5 50.8 1.35
 -10 -4 -5 53.63 1.26
 -10 -4 -5 49.73 1.47
 10 -4 5 49.78 1.35
 10 4 5 51.3 1.41
 -10 4 -5 48.78 1.32
 -10 4 -5 51.57 1.32
 10 4 5 51.39 1.32
 -12 -4 -5 0.46 0.12
 12 -4 5 0.52 0.09
 -12 -4 -5 0.48 0.06
 -12 4 -5 0.6 0.09
 12 4 5 0.51 0.09
 -12 4 -5 0.54 0.08
 12 4 5 0.39 0.08
 -14 -4 -5 0.54 0.06
 -14 -4 -5 0.68 0.14
 14 -4 5 0.65 0.11
 14 4 5 0.6 0.1
 14 4 5 0.62 0.1
 -14 4 -5 0.77 0.11
 16 -4 5 1.45 0.16
 -16 -4 -5 1.37 0.1
 16 -4 5 1.18 0.12
 -16 4 -5 1.8 0.19
 16 4 5 1.56 0.15
 -16 4 -5 1.32 0.14
 16 4 5 1.51 0.14
 18 -4 5 2.43 0.21
 -18 -4 -5 2.46 0.14
 18 -4 5 2.59 0.19
 -18 4 -5 2.34 0.18
 18 4 5 2.39 0.18
 -18 4 -5 2.9 0.23
 18 4 5 2.56 0.19
 20 -4 5 0.63 0.12
 -20 -4 -5 0.71 0.08
 20 -4 5 0.7 0.15
 20 4 5 0.59 0.12
 20 4 5 0.5 0.11
 -20 4 -5 0.67 0.15
 -20 4 -5 0.55 0.11
 -22 -4 -5 0.09 0.07
 22 -4 5 0.17 0.12
 22 4 5 0.21 0.1
 -22 4 -5 0.21 0.1
 22 4 5 0.2 0.08
 -22 4 -5 0.37 0.13
 -24 -4 -5 -0.01 0.07
 24 -4 5 -0.1 0.1
 24 4 5 -0.09 0.07
 -24 4 -5 0.09 0.13
 -24 4 -5 -0.07 0.1
 24 4 5 -0.04 0.1
 -25 -5 5 6.01 0.33
 25 -5 -5 5.86 0.37
 25 -5 -5 5.79 0.35
 25 5 -5 5.75 0.21
 -23 -5 5 0.51 0.13
 23 -5 -5 0.61 0.15
 23 -5 -5 0.57 0.15
 23 5 -5 0.54 0.07
 21 -5 -5 0.52 0.14
 21 -5 -5 0.42 0.13
 -21 -5 5 0.74 0.13
 21 5 -5 0.71 0.09
 21 5 -5 0.65 0.07
 19 -5 -5 0.42 0.12
 -19 -5 5 0.28 0.1
 19 -5 -5 0.51 0.09
 19 5 -5 0.55 0.1
 19 5 -5 0.47 0.06
 19 5 -5 0.57 0.09
 17 -5 -5 1.09 0.16
 17 -5 -5 0.93 0.1
 -17 -5 5 1.09 0.13
 17 -5 -5 0.97 0.13
 17 5 -5 1.1 0.11
 17 5 -5 0.98 0.08
 17 5 -5 0.9 0.1
 15 -5 -5 0.05 0.07
 15 -5 -5 0.03 0.08
 -15 -5 5 -0.02 0.06
 15 -5 -5 -0.03 0.05
 15 5 -5 -0.04 0.05
 -15 5 5 -0.02 0.07
 15 5 -5 -0.03 0.03
 15 5 -5 0 0.06
 13 -5 -5 1.73 0.12
 13 -5 -5 1.76 0.18
 13 -5 -5 1.83 0.15
 -13 -5 5 1.84 0.14
 13 5 -5 1.81 0.1
 -13 5 5 2.1 0.15
 13 5 -5 2.05 0.14
 13 5 -5 1.7 0.13
 11 -5 -5 1.89 0.12
 11 -5 -5 2.11 0.17
 -11 -5 5 2 0.13
 11 -5 -5 1.82 0.15
 11 5 -5 2.09 0.14
 -11 5 5 2.07 0.14
 11 5 -5 1.93 0.1
 11 5 -5 2.03 0.13
 9 -5 -5 -0.09 0.05
 9 -5 -5 0.03 0.05
 9 -5 -5 0.09 0.07
 9 -5 -5 0.03 0.04
 -9 -5 5 0.08 0.05
 -9 5 5 0.02 0.04
 9 5 -5 0.14 0.05
 9 5 -5 0.08 0.06
 9 5 -5 0.02 0.03
 9 5 -5 0.06 0.05
 9 5 -5 0.09 0.05
 7 -5 -5 14.18 0.5
 -7 -5 5 14.66 0.43
 7 -5 -5 13.68 0.41
 7 -5 -5 14.07 0.46
 7 -5 -5 14.13 0.47
 -7 5 5 13.9 0.41
 7 5 -5 13.57 0.42
 7 5 -5 13.75 0.47
 7 5 -5 14.01 0.4
 -7 5 5 14.34 0.45
 -7 5 5 13.7 0.4
 7 5 -5 14.76 0.4
 7 5 -5 13.89 0.45
 5 -5 -5 1.28 0.13
 5 -5 -5 1.14 0.11
 5 -5 -5 1.42 0.11
 5 -5 -5 1.45 0.14
 -5 -5 5 1 0.1
 5 5 -5 1.24 0.13
 5 5 -5 1.3 0.11
 5 5 -5 1.23 0.1
 5 5 -5 1.1 0.09
 -5 5 5 1.05 0.12
 5 5 -5 0.92 0.1
 -5 5 5 1.28 0.09
 -5 5 5 1.19 0.09
 -3 -5 5 146.67 3.64
 3 -5 -5 144.98 3.51
 3 -5 -5 153.73 3.83
 3 -5 -5 154.51 3.85
 3 -5 -5 151.16 3.59
 3 5 -5 146.05 3.86
 3 5 -5 146.42 3.48
 -3 5 5 150.6 3.53
 -3 5 5 154.21 3.63
 -3 5 5 150.42 3.49
 3 5 -5 149.07 3.61
 3 5 -5 153.69 3.44
 3 5 -5 149.08 3.63
 1 -5 -5 65.04 1.8
 1 -5 -5 65.84 1.64
 -1 -5 5 69.45 1.69
 1 -5 -5 65.52 1.68
 1 -5 -5 69.81 1.82
 -1 5 5 67.69 1.75
 1 5 -5 66.87 1.68
 1 5 -5 69.9 1.71
 -1 5 5 68.72 1.65
 -1 5 5 67.15 1.64
 1 5 -5 67.91 1.82
 -1 5 5 67.35 1.67
 1 5 -5 67.36 1.6
 1 5 -5 68.55 1.61
 -1 -5 -5 0.11 0.05
 -1 -5 -5 -0.13 0.05
 -1 -5 -5 0.07 0.06
 -1 -5 -5 -0.09 0.06
 1 -5 5 -0.01 0.04
 1 5 5 0.02 0.03
 1 5 5 0.02 0.04
 1 5 5 -0.1 0.04
 -1 5 -5 0.07 0.06
 -1 5 -5 0.03 0.04
 -3 -5 -5 2.62 0.19
 3 -5 5 2.79 0.15
 -3 -5 -5 2.67 0.1
 -3 -5 -5 2.97 0.17
 -3 -5 -5 2.68 0.18
 -3 -5 -5 2.62 0.13
 -3 5 -5 2.59 0.19
 -3 5 -5 2.76 0.14
 3 5 5 2.88 0.13
 3 5 5 3.03 0.14
 3 5 5 2.8 0.14
 -5 -5 -5 5.28 0.17
 -5 -5 -5 5.54 0.25
 -5 -5 -5 5.18 0.25
 -5 -5 -5 5.48 0.28
 5 -5 5 5.76 0.23
 5 5 5 5.23 0.21
 -5 5 -5 5.47 0.22
 5 5 5 5.6 0.23
 5 5 5 5.25 0.21
 -7 -5 -5 0 0.06
 -7 -5 -5 -0.05 0.07
 7 -5 5 0.11 0.06
 -7 -5 -5 0.06 0.03
 -7 -5 -5 0.1 0.06
 7 5 5 0.08 0.05
 -7 5 -5 0.08 0.06
 7 5 5 0.02 0.05
 7 5 5 0.11 0.05
 -9 -5 -5 -0.04 0.07
 -9 -5 -5 -0.02 0.03
 9 -5 5 0.07 0.06
 -9 -5 -5 0.13 0.08
 -9 -5 -5 -0.01 0.05
 9 5 5 -0.02 0.04
 9 5 5 0.03 0.05
 9 5 5 0.04 0.05
 -9 5 -5 -0.02 0.05
 -11 -5 -5 0.64 0.13
 -11 -5 -5 0.73 0.13
 -11 -5 -5 0.65 0.06
 11 -5 5 0.65 0.1
 11 5 5 0.59 0.09
 -11 5 -5 0.87 0.11
 11 5 5 0.63 0.09
 11 5 5 0.64 0.1
 -13 -5 -5 5.46 0.19
 13 -5 5 5.1 0.27
 13 5 5 5.49 0.24
 13 5 5 4.59 0.25
 -13 5 -5 5.58 0.26
 13 5 5 5.8 0.25
 -13 5 -5 5.37 0.26
 15 -5 5 1.22 0.14
 -15 -5 -5 1.18 0.09
 15 -5 5 1.25 0.15
 15 5 5 1.01 0.12
 -15 5 -5 1.25 0.14
 15 5 5 0.9 0.11
 15 5 5 0.75 0.12
 -15 5 -5 1.08 0.13
 17 -5 5 1.24 0.17
 17 -5 5 1.23 0.15
 -17 -5 -5 1.45 0.11
 17 5 5 1.51 0.15
 -17 5 -5 1.44 0.15
 17 5 5 1.34 0.15
 17 5 5 1.58 0.15
 19 -5 5 0.1 0.11
 19 -5 5 0.17 0.1
 -19 -5 -5 0.09 0.06
 -19 5 -5 0.05 0.12
 19 5 5 -0.13 0.08
 19 5 5 0.09 0.09
 19 5 5 -0.04 0.07
 -19 5 -5 0.06 0.09
 21 -5 5 19.94 0.67
 -21 -5 -5 18.76 0.57
 21 -5 5 19.29 0.71
 21 5 5 19.68 0.67
 21 5 5 19.47 0.65
 -21 5 -5 20.14 0.66
 -21 5 -5 19.5 0.72
 21 5 5 20.45 0.68
 -23 -5 -5 21.56 0.62
 23 -5 5 21.89 0.78
 23 5 5 21.85 0.71
 -23 5 -5 21.65 0.71
 23 5 5 20.55 0.72
 23 5 5 21.3 0.73
 -23 5 -5 21.48 0.78
 24 -6 -5 4.17 0.33
 -24 -6 5 3.82 0.26
 24 6 -5 3.76 0.16
 22 -6 -5 0.07 0.11
 -22 -6 5 -0.03 0.09
 22 6 -5 0.04 0.05
 22 6 -5 0.1 0.07
 -20 -6 5 6.09 0.3
 20 -6 -5 6.29 0.37
 20 6 -5 6.09 0.22
 20 6 -5 5.93 0.27
 -18 -6 5 3.69 0.23
 18 -6 -5 3.74 0.28
 18 6 -5 3.89 0.17
 18 6 -5 3.89 0.21
 -16 -6 5 0.37 0.1
 16 -6 -5 0.54 0.13
 16 -6 -5 0.35 0.08
 16 6 -5 0.35 0.06
 16 6 -5 0.3 0.08
 16 6 -5 0.39 0.08
 14 -6 -5 0.26 0.09
 14 -6 -5 0.02 0.06
 14 -6 -5 0.08 0.08
 -14 -6 5 0.06 0.06
 14 6 -5 0.07 0.06
 14 6 -5 0.03 0.04
 14 6 -5 0.08 0.05
 12 -6 -5 2.28 0.17
 12 -6 -5 2.1 0.2
 -12 -6 5 2.15 0.15
 12 -6 -5 2.25 0.14
 12 6 -5 2.09 0.15
 -12 6 5 2.54 0.17
 12 6 -5 2.15 0.12
 12 6 -5 2.39 0.16
 10 -6 -5 0.07 0.06
 -10 -6 5 0.02 0.05
 10 -6 -5 0.07 0.08
 10 -6 -5 -0.02 0.06
 -10 6 5 0 0.06
 10 6 -5 0.09 0.07
 10 6 -5 0.03 0.04
 -10 6 5 0 0.06
 10 6 -5 0.05 0.06
 8 -6 -5 4.5 0.25
 8 -6 -5 4.25 0.23
 8 -6 -5 4.39 0.25
 8 -6 -5 4.36 0.19
 -8 -6 5 4.35 0.2
 -8 6 5 4.93 0.2
 8 6 -5 4.55 0.19
 -8 6 5 4.37 0.2
 -8 6 5 4.49 0.24
 8 6 -5 4.7 0.2
 8 6 -5 4.37 0.22
 8 6 -5 4.26 0.21
 6 -6 -5 0.85 0.13
 6 -6 -5 0.79 0.11
 -6 -6 5 0.57 0.09
 6 -6 -5 0.87 0.12
 6 -6 -5 0.73 0.09
 6 6 -5 0.72 0.1
 -6 6 5 0.91 0.08
 6 6 -5 0.81 0.09
 6 6 -5 0.76 0.09
 6 6 -5 0.85 0.09
 -6 6 5 0.83 0.09
 -6 6 5 0.76 0.11
 -4 -6 5 7.86 0.29
 4 -6 -5 8.28 0.3
 4 -6 -5 8.46 0.33
 4 -6 -5 8.18 0.32
 4 -6 -5 8.44 0.35
 -4 6 5 8.02 0.28
 4 6 -5 8.44 0.28
 -4 6 5 7.77 0.27
 -4 6 5 7.7 0.32
 4 6 -5 8.01 0.32
 4 6 -5 8.37 0.28
 4 6 -5 8.43 0.29
 2 -6 -5 54.09 1.49
 2 -6 -5 53.26 1.37
 -2 -6 5 54.85 1.38
 2 -6 -5 52.84 1.48
 2 -6 -5 52.41 1.36
 2 -6 -5 54.08 1.32
 -2 6 5 52.06 1.36
 -2 6 5 53.45 1.33
 2 6 -5 55.86 1.33
 -2 6 5 52.87 1.36
 2 6 -5 53.14 1.38
 2 6 -5 55.69 1.41
 0 -6 -5 11.26 0.31
 0 -6 -5 11.06 0.37
 0 -6 5 11.55 0.37
 0 -6 -5 10.93 0.42
 0 -6 -5 11.32 0.39
 0 -6 -5 11.36 0.43
 0 6 -5 11.04 0.4
 0 6 5 10.88 0.35
 0 6 5 10.96 0.39
 0 6 5 10.83 0.35
 0 6 -5 11.3 0.37
 -2 -6 -5 4.96 0.27
 2 -6 5 5.17 0.22
 -2 -6 -5 4.73 0.17
 -2 -6 -5 4.9 0.22
 -2 -6 -5 5.14 0.24
 -2 -6 -5 5.23 0.26
 2 6 5 4.98 0.2
 -2 6 -5 5.39 0.23
 2 6 5 5.14 0.21
 -4 -6 -5 2.51 0.2
 -4 -6 -5 2.09 0.17
 -4 -6 -5 2.51 0.12
 4 -6 5 2.62 0.16
 -4 -6 -5 2.35 0.17
 4 6 5 2.61 0.15
 -4 6 -5 2.74 0.16
 4 6 5 2.42 0.14
 4 6 5 2.49 0.13
 -6 -6 -5 9.44 0.38
 6 -6 5 9.85 0.36
 -6 -6 -5 10.08 0.44
 -6 -6 -5 9.43 0.29
 -6 -6 -5 9.44 0.37
 6 6 5 10.37 0.33
 6 6 5 9.71 0.34
 6 6 5 9.89 0.33
 -6 6 -5 9.83 0.35
 8 -6 5 0.09 0.07
 -8 -6 -5 0.04 0.1
 -8 -6 -5 0.16 0.05
 -8 -6 -5 0.14 0.09
 -8 6 -5 0.12 0.07
 8 6 5 0.06 0.04
 8 6 5 0.16 0.07
 8 6 5 0.18 0.06
 10 -6 5 0.09 0.08
 -10 -6 -5 0.1 0.04
 10 6 5 -0.04 0.05
 10 6 5 -0.02 0.04
 10 6 5 0.07 0.06
 -10 6 -5 0.1 0.07
 -12 -6 -5 0.57 0.07
 12 -6 5 0.47 0.11
 -12 6 -5 0.43 0.09
 12 6 5 0.58 0.09
 12 6 5 0.48 0.09
 12 6 5 0.58 0.1
 14 -6 5 0.13 0.09
 -14 -6 -5 0.15 0.05
 14 6 5 0.16 0.07
 14 6 5 0.11 0.07
 -14 6 -5 0.13 0.08
 14 6 5 0.05 0.07
 16 -6 5 0.65 0.12
 16 -6 5 0.7 0.13
 -16 -6 -5 0.76 0.08
 16 6 5 0.82 0.12
 16 6 5 0.76 0.11
 -16 6 -5 0.78 0.13
 -16 6 -5 0.72 0.13
 16 6 5 0.53 0.11
 18 -6 5 0.42 0.14
 18 -6 5 0.59 0.12
 -18 -6 -5 0.68 0.08
 -18 6 -5 0.28 0.11
 18 6 5 0.7 0.12
 18 6 5 0.91 0.12
 -18 6 -5 0.56 0.13
 18 6 5 0.51 0.11
 -20 -6 -5 0.23 0.07
 20 -6 5 0.08 0.1
 20 -6 5 0.06 0.12
 20 6 5 0.17 0.1
 20 6 5 0.01 0.09
 -20 6 -5 0.21 0.11
 20 6 5 0.15 0.09
 21 -7 -5 1.43 0.22
 -21 -7 5 1.17 0.15
 21 7 -5 1.34 0.11
 21 7 -5 1.4 0.15
 -19 -7 5 0.1 0.09
 19 -7 -5 -0.11 0.11
 19 7 -5 0.13 0.06
 19 7 -5 0.07 0.08
 -17 -7 5 1.07 0.14
 17 -7 -5 0.7 0.16
 17 7 -5 0.92 0.13
 17 7 -5 0.77 0.09
 15 -7 -5 9.77 0.46
 -15 -7 5 10.21 0.39
 15 7 -5 10.2 0.4
 15 7 -5 10.52 0.34
 13 -7 -5 1.56 0.19
 -13 -7 5 1.84 0.16
 13 7 -5 1.81 0.17
 13 7 -5 1.66 0.12
 11 -7 -5 6.4 0.34
 -11 -7 5 6.57 0.28
 11 -7 -5 6.5 0.27
 11 7 -5 6.48 0.25
 11 7 -5 6.18 0.29
 -11 7 5 6.66 0.3
 9 -7 -5 -0.02 0.07
 9 -7 -5 0.08 0.06
 9 -7 -5 0.07 0.1
 -9 -7 5 0.14 0.06
 9 -7 -5 -0.03 0.08
 9 7 -5 0.06 0.06
 9 7 -5 0.1 0.05
 -9 7 5 0.05 0.07
 9 7 -5 0.06 0.06
 -9 7 5 0.07 0.07
 9 7 -5 0.08 0.08
 7 -7 -5 0.38 0.1
 7 -7 -5 0.2 0.07
 7 -7 -5 0.24 0.09
 7 -7 -5 0.28 0.09
 -7 -7 5 0.25 0.07
 7 7 -5 0.34 0.08
 7 7 -5 0.23 0.08
 -7 7 5 0.21 0.08
 7 7 -5 0.28 0.07
 -7 7 5 0.27 0.07
 -7 7 5 0.23 0.07
 7 7 -5 0.18 0.07
 5 -7 -5 0 0.07
 -5 -7 5 0.06 0.05
 5 -7 -5 -0.01 0.04
 5 -7 -5 -0.02 0.06
 5 -7 -5 0.04 0.07
 5 -7 -5 -0.04 0.07
 5 7 -5 -0.03 0.05
 -5 7 5 -0.01 0.05
 -5 7 5 0.08 0.05
 5 7 -5 -0.04 0.07
 5 7 -5 -0.01 0.05
 -5 7 5 0 0.06
 3 -7 -5 0.37 0.09
 3 -7 -5 0.38 0.1
 -3 -7 5 0.3 0.07
 3 -7 -5 0.37 0.1
 3 -7 -5 0.28 0.05
 3 -7 -5 0.43 0.09
 3 7 -5 0.46 0.1
 3 7 -5 0.4 0.08
 -3 7 5 0.27 0.07
 -3 7 5 0.24 0.06
 3 7 -5 0.39 0.08
 -3 7 5 0.3 0.08
 1 -7 -5 0.04 0.07
 1 -7 -5 0.11 0.07
 1 -7 -5 0.05 0.07
 1 -7 -5 -0.06 0.07
 -1 -7 5 0.01 0.05
 1 -7 -5 -0.01 0.04
 -1 7 5 0 0.05
 1 7 -5 -0.02 0.06
 1 7 -5 0.17 0.09
 1 7 -5 -0.02 0.05
 -1 7 5 0.05 0.05
 -1 7 5 0.18 0.07
 -1 -7 -5 5.35 0.25
 -1 -7 -5 5.3 0.2
 1 -7 5 5.69 0.24
 -1 -7 -5 5.7 0.27
 -1 -7 -5 5.61 0.29
 -1 -7 -5 5.44 0.3
 1 7 5 5.03 0.26
 -1 7 -5 5.37 0.24
 1 7 5 5.48 0.23
 -3 -7 -5 4.55 0.29
 3 -7 5 4.49 0.22
 -3 -7 -5 4.35 0.25
 -3 -7 -5 4.58 0.25
 -3 -7 -5 4.48 0.18
 -3 7 -5 4.39 0.22
 3 7 5 4.52 0.2
 3 7 5 4.19 0.2
 5 -7 5 0.34 0.09
 -5 -7 -5 0.25 0.08
 -5 -7 -5 0.26 0.05
 5 7 5 0.24 0.07
 5 7 5 0.22 0.06
 -5 7 -5 0.29 0.08
 -7 -7 -5 0.47 0.07
 7 -7 5 0.45 0.1
 7 7 5 0.26 0.08
 -7 7 -5 0.35 0.08
 7 7 5 0.47 0.08
 -9 -7 -5 6.71 0.24
 9 -7 5 6.63 0.32
 9 7 5 6.57 0.28
 -9 7 -5 6.65 0.31
 9 7 5 6.69 0.27
 -11 -7 -5 4.37 0.18
 11 -7 5 3.83 0.25
 -11 7 -5 4.07 0.24
 11 7 5 4.03 0.23
 -13 -7 -5 3.47 0.16
 13 -7 5 3.49 0.25
 13 7 5 3.38 0.21
 13 7 5 3.19 0.2
 -13 7 -5 3.66 0.23
 15 -7 5 0.62 0.14
 15 -7 5 0.63 0.13
 -15 -7 -5 0.64 0.08
 15 7 5 0.56 0.11
 -15 7 -5 0.59 0.12
 15 7 5 0.54 0.11
 17 -7 5 0.2 0.11
 -17 -7 -5 0.11 0.06
 17 -7 5 0.14 0.1
 17 7 5 0.23 0.09
 -17 7 -5 0.23 0.12
 -17 7 -5 0.26 0.11
 17 7 5 0.21 0.08
 18 -8 -5 0.2 0.15
 -18 -8 5 0.33 0.11
 18 8 -5 0.15 0.07
 18 8 -5 0.2 0.11
 16 -8 -5 4.41 0.32
 -16 -8 5 4.87 0.26
 16 8 -5 4.37 0.21
 16 8 -5 4.73 0.27
 14 -8 -5 1.08 0.19
 -14 -8 5 1.26 0.14
 14 8 -5 1.11 0.11
 14 8 -5 1.46 0.16
 12 -8 -5 0.23 0.11
 12 -8 -5 0.2 0.13
 -12 -8 5 0.21 0.08
 12 8 -5 0.17 0.07
 12 8 -5 0.27 0.09
 10 -8 -5 -0.01 0.1
 10 -8 -5 0.06 0.09
 -10 -8 5 -0.02 0.07
 10 8 -5 0.07 0.06
 -10 8 5 0.05 0.09
 10 8 -5 -0.03 0.06
 8 -8 -5 2.12 0.21
 -8 -8 5 1.84 0.15
 8 -8 -5 1.94 0.2
 -8 8 5 1.81 0.19
 8 8 -5 1.87 0.15
 6 -8 -5 9.36 0.42
 6 -8 -5 9.76 0.41
 -6 -8 5 10.05 0.37
 -6 8 5 9.66 0.37
 6 8 -5 9.6 0.36
 -6 8 5 9.01 0.41
 -6 8 5 9.98 0.37
 4 -8 -5 0.84 0.08
 4 -8 -5 0.76 0.13
 4 -8 -5 0.54 0.12
 -4 -8 5 0.61 0.1
 -4 8 5 0.86 0.11
 4 8 -5 0.78 0.11
 4 8 -5 0.51 0.1
 -4 8 5 0.82 0.13
 -4 8 5 0.67 0.1
 -2 -8 5 2.28 0.17
 2 -8 -5 2.21 0.2
 2 -8 -5 2.31 0.13
 2 -8 -5 2.27 0.2
 -2 8 5 2.46 0.16
 -2 8 5 2.34 0.19
 2 8 -5 2.29 0.18
 2 8 -5 2.46 0.17
 -2 8 5 2.45 0.17
 0 -8 -5 0.2 0.09
 0 -8 5 0.48 0.09
 0 -8 -5 0.38 0.06
 0 -8 -5 0.38 0.11
 0 8 5 0.35 0.08
 0 8 5 0.3 0.07
 0 8 -5 0.28 0.08
 0 8 5 0.46 0.11
 -2 -8 -5 0.69 0.12
 2 -8 5 0.74 0.11
 -2 -8 -5 0.46 0.07
 2 8 5 0.28 0.08
 -2 8 -5 0.61 0.11
 2 8 5 0.6 0.11
 2 8 5 0.62 0.09
 4 -8 5 0.07 0.08
 -4 -8 -5 0.04 0.05
 4 8 5 0.18 0.07
 4 8 5 0.12 0.07
 4 8 5 0.14 0.06
 -4 8 -5 0.19 0.09
 6 -8 5 0.79 0.13
 -6 -8 -5 0.67 0.08
 -6 8 -5 0.67 0.11
 6 8 5 0.57 0.09
 6 8 5 0.77 0.11
 -8 -8 -5 1.71 0.12
 8 -8 5 1.95 0.19
 8 8 5 1.54 0.14
 8 8 5 1.53 0.15
 -8 8 -5 1.71 0.16
 -10 -8 -5 2.95 0.15
 10 -8 5 2.76 0.22
 -10 8 -5 2.91 0.22
 10 8 5 2.96 0.2
 10 8 5 2.87 0.18
 12 -8 5 1.34 0.18
 -12 -8 -5 1.61 0.12
 12 8 5 1.12 0.13
 12 8 5 1.29 0.14
 -12 8 -5 1.66 0.18
 14 -8 5 0.19 0.12
 14 -8 5 0.26 0.11
 -14 -8 -5 0.32 0.07
 -14 8 -5 0.27 0.11
 14 8 5 0.26 0.09
 14 8 5 0.19 0.09
 13 -9 -5 0.47 0.16
 -13 -9 5 0.68 0.12
 13 -9 -5 0.74 0.16
 13 9 -5 0.67 0.11
 13 9 -5 0.98 0.15
 -11 -9 5 0.02 0.08
 11 -9 -5 0 0.12
 11 -9 -5 -0.06 0.1
 11 9 -5 0.04 0.07
 11 9 -5 -0.03 0.09
 9 -9 -5 0.12 0.12
 -9 -9 5 0.07 0.07
 9 -9 -5 0.08 0.11
 9 9 -5 0.1 0.08
 -9 9 5 0.06 0.09
 7 -9 -5 0.47 0.13
 7 -9 -5 0.56 0.13
 -7 -9 5 0.28 0.1
 7 9 -5 0.37 0.09
 -7 9 5 0.14 0.12
 -5 -9 5 4.17 0.24
 5 -9 -5 4.04 0.29
 5 -9 -5 4.27 0.28
 -5 9 5 4.73 0.25
 5 9 -5 4.39 0.24
 -5 9 5 4.17 0.28
 3 -9 -5 2.33 0.21
 -3 -9 5 1.91 0.17
 3 -9 -5 1.61 0.19
 -3 9 5 2.02 0.18
 -3 9 5 1.73 0.2
 -3 9 5 1.96 0.17
 3 9 -5 1.81 0.17
 -1 -9 5 0.7 0.12
 -1 9 5 0.97 0.13
 -1 9 5 0.85 0.12
 1 9 -5 1.05 0.13
 -1 9 5 0.96 0.16
 1 -9 5 3.63 0.23
 -1 9 -5 4.28 0.24
 1 9 5 3.94 0.22
 1 9 5 4.23 0.23
 1 9 5 4.13 0.26
 3 -9 5 2.3 0.2
 3 9 5 2.28 0.22
 3 9 5 2.96 0.2
 -3 9 -5 2.54 0.2
 3 9 5 2.84 0.19
 5 -9 5 1.82 0.19
 5 9 5 1.58 0.15
 5 9 5 1.45 0.17
 -5 9 -5 1.63 0.18
 5 9 5 1.7 0.15
 7 -9 5 0.13 0.11
 7 9 5 0.25 0.12
 7 9 5 0.24 0.09
 7 9 5 0.34 0.11
 -7 9 -5 0.32 0.11
 9 -9 5 0.23 0.12
 9 9 5 0.05 0.08
 9 9 5 -0.04 0.07
 -9 9 -5 0.14 0.1
 30 0 -6 8.88 0.42
 30 0 -6 9.37 0.47
 30 0 -6 9.8 0.39
 28 0 -6 2.79 0.21
 28 0 -6 2.29 0.25
 28 0 -6 2.29 0.22
 26 0 -6 0.9 0.15
 26 0 -6 0.91 0.13
 26 0 -6 0.96 0.17
 24 0 -6 3.34 0.23
 24 0 -6 3.09 0.25
 24 0 -6 3.51 0.2
 22 0 -6 1.11 0.16
 22 0 -6 1.26 0.12
 22 0 -6 1.51 0.16
 22 0 -6 1.33 0.14
 20 0 -6 0.07 0.07
 20 0 -6 0.12 0.07
 20 0 -6 0.13 0.06
 20 0 -6 0.16 0.1
 20 0 -6 0.14 0.08
 18 0 -6 7.55 0.31
 18 0 -6 7.21 0.33
 18 0 -6 7.33 0.3
 18 0 -6 7.08 0.25
 18 0 -6 6.67 0.32
 16 0 -6 0.65 0.11
 16 0 -6 0.8 0.1
 16 0 -6 0.77 0.11
 16 0 -6 0.76 0.08
 16 0 -6 0.64 0.12
 14 0 -6 154.92 3.95
 14 0 -6 153.49 3.88
 14 0 -6 153.8 3.64
 14 0 -6 152.62 3.62
 14 0 -6 150.74 3.61
 12 0 -6 281.9 6.92
 12 0 -6 279.76 6.41
 -12 0 6 270.19 6.65
 12 0 -6 277.9 7.02
 12 0 -6 278.54 6.43
 10 0 -6 2.96 0.17
 10 0 -6 2.99 0.15
 10 0 -6 3.23 0.14
 10 0 -6 3.1 0.16
 10 0 -6 3.12 0.18
 8 0 -6 14.71 0.45
 8 0 -6 15.23 0.42
 8 0 -6 14.44 0.48
 8 0 -6 15.27 0.44
 8 0 -6 14.81 0.42
 6 0 -6 8.96 0.29
 6 0 -6 8.53 0.29
 6 0 -6 9.23 0.31
 6 0 -6 9.31 0.33
 4 0 -6 38.16 0.95
 4 0 -6 36.87 1.04
 4 0 -6 37.77 0.95
 2 0 -6 8.8 0.27
 2 0 -6 8.57 0.32
 2 0 -6 9.31 0.31
 0 0 -6 69.73 1.83
 0 0 -6 69.55 1.7
 0 0 -6 70.09 1.64
 -2 0 -6 4 0.19
 -4 0 -6 7.33 0.26
 -4 0 -6 6.85 0.27
 4 0 6 7.25 0.21
 6 0 6 3.04 0.13
 -6 0 -6 3.09 0.17
 -6 0 -6 3.41 0.18
 8 0 6 1.61 0.12
 -8 0 -6 1.72 0.14
 -8 0 -6 1.81 0.15
 10 0 6 50.49 1.17
 -10 0 -6 50.86 1.31
 -10 0 -6 49.27 1.41
 10 0 6 51.15 1.31
 -12 0 -6 283.18 6.59
 12 0 6 283.14 6.89
 -12 0 -6 289.28 7.3
 -14 0 -6 4.42 0.25
 -14 0 -6 4 0.15
 -14 0 -6 4.33 0.28
 14 0 6 4.13 0.23
 -16 0 -6 2.2 0.18
 -16 0 -6 2.26 0.11
 -16 0 -6 2.38 0.23
 16 0 6 2.21 0.17
 -18 0 -6 3.84 0.23
 -18 0 -6 4.11 0.17
 18 0 6 4.01 0.24
 20 0 6 2.17 0.19
 -20 0 -6 1.82 0.12
 -20 0 -6 1.97 0.19
 22 0 6 0.07 0.11
 -22 0 -6 0.12 0.06
 -24 0 -6 1.56 0.13
 24 0 6 1.5 0.19
 26 0 6 0.99 0.18
 -26 0 -6 0.93 0.11
 26 0 6 1.1 0.17
 29 -1 -6 0.51 0.13
 29 -1 -6 0.67 0.16
 29 -1 -6 0.55 0.14
 29 1 -6 0.59 0.12
 29 1 -6 0.41 0.13
 27 -1 -6 0.17 0.11
 27 -1 -6 0.36 0.11
 27 -1 -6 0.28 0.13
 27 1 -6 0.28 0.12
 27 1 -6 0.37 0.1
 25 -1 -6 11.29 0.42
 25 -1 -6 10.87 0.44
 25 -1 -6 11.33 0.49
 25 -1 -6 11.68 0.46
 25 -1 -6 11.02 0.41
 25 1 -6 11.12 0.48
 25 1 -6 11.38 0.4
 23 -1 -6 0.87 0.12
 23 -1 -6 0.81 0.12
 23 -1 -6 1.22 0.14
 23 -1 -6 0.98 0.14
 23 -1 -6 0.92 0.15
 23 1 -6 0.79 0.1
 23 1 -6 0.86 0.15
 21 -1 -6 0.08 0.08
 21 -1 -6 0.08 0.07
 21 -1 -6 0.1 0.06
 21 -1 -6 0.08 0.07
 21 -1 -6 0.16 0.1
 21 1 -6 0.16 0.09
 21 1 -6 0.13 0.06
 19 -1 -6 -0.02 0.07
 19 -1 -6 -0.02 0.05
 19 -1 -6 -0.01 0.07
 19 -1 -6 -0.04 0.06
 19 -1 -6 0.12 0.07
 19 -1 -6 0.02 0.06
 19 1 -6 0.15 0.08
 19 1 -6 0.02 0.07
 19 1 -6 0.11 0.06
 17 -1 -6 25.31 0.7
 17 -1 -6 26.62 0.83
 17 -1 -6 26.24 0.69
 17 -1 -6 25.89 0.79
 17 -1 -6 25.95 0.74
 17 -1 -6 25.92 0.79
 17 1 -6 26.46 0.75
 17 1 -6 26.4 0.78
 17 1 -6 25.1 0.68
 17 1 -6 26.72 0.81
 15 -1 -6 1.62 0.09
 15 -1 -6 1.81 0.17
 15 -1 -6 1.23 0.13
 15 -1 -6 1.38 0.14
 15 -1 -6 1.55 0.13
 15 -1 -6 1.62 0.1
 15 1 -6 1.46 0.13
 15 1 -6 1.52 0.09
 15 1 -6 1.29 0.13
 15 1 -6 1.66 0.16
 15 1 -6 1.43 0.13
 -13 -1 6 6.52 0.25
 13 -1 -6 6.92 0.3
 13 -1 -6 7.06 0.21
 13 -1 -6 6.93 0.21
 -13 -1 6 7.41 0.26
 13 -1 -6 7.3 0.3
 13 -1 -6 7.65 0.31
 13 -1 -6 7.11 0.27
 13 1 -6 7.61 0.29
 13 1 -6 7.27 0.28
 13 1 -6 6.65 0.27
 13 1 -6 7.45 0.22
 13 1 -6 7.5 0.3
 11 -1 -6 5.24 0.24
 11 -1 -6 5.36 0.21
 11 -1 -6 5.4 0.23
 11 -1 -6 5.2 0.24
 11 -1 -6 5.37 0.22
 -11 -1 6 5.34 0.19
 11 1 -6 5.19 0.15
 11 1 -6 5.49 0.19
 11 1 -6 5.18 0.23
 11 1 -6 5.19 0.21
 11 1 -6 5.62 0.23
 -11 1 6 5.34 0.18
 11 1 -6 5.36 0.24
 9 -1 -6 15.04 0.49
 9 -1 -6 14.78 0.44
 9 -1 -6 14.59 0.43
 9 -1 -6 15.5 0.45
 9 -1 -6 14.66 0.41
 9 -1 -6 14.8 0.47
 9 1 -6 15.36 0.42
 9 1 -6 14.51 0.46
 9 1 -6 15.44 0.48
 9 1 -6 14.62 0.44
 9 1 -6 15.23 0.43
 7 -1 -6 0.05 0.03
 7 -1 -6 0.02 0.02
 7 -1 -6 -0.03 0.04
 7 -1 -6 0 0.04
 7 -1 -6 -0.02 0.03
 7 -1 -6 0 0.03
 7 1 -6 -0.02 0.04
 7 1 -6 0.02 0.02
 7 1 -6 0 0.04
 7 1 -6 0.05 0.04
 7 1 -6 0.05 0.04
 5 -1 -6 0.19 0.05
 5 -1 -6 0.12 0.04
 5 -1 -6 0.17 0.05
 5 1 -6 0.17 0.05
 -5 1 6 0.21 0.03
 5 1 -6 0.27 0.05
 5 1 -6 0.23 0.05
 5 1 -6 0.18 0.03
 5 1 -6 0.13 0.05
 3 -1 -6 5.56 0.24
 3 -1 -6 5.63 0.21
 3 -1 -6 5.65 0.22
 3 1 -6 5.71 0.2
 3 1 -6 5.65 0.22
 3 1 -6 5.52 0.23
 -3 1 6 5.42 0.16
 3 1 -6 5.22 0.17
 1 -1 -6 75.09 1.96
 1 -1 -6 75.56 1.76
 1 -1 -6 75.4 1.8
 1 1 -6 74 1.76
 1 1 -6 73.82 1.81
 -1 -1 -6 44.04 1.05
 -1 -1 -6 44.11 1.2
 -1 -1 -6 44.12 1.15
 -1 -1 -6 43.47 1.11
 -1 1 -6 43.44 1.12
 -3 -1 -6 1.14 0.11
 -3 -1 -6 1.22 0.09
 -3 -1 -6 1.39 0.06
 3 -1 6 1.33 0.06
 -3 -1 -6 1.15 0.11
 -3 1 -6 1.2 0.12
 5 -1 6 1.06 0.07
 -5 -1 -6 0.98 0.09
 -5 -1 -6 1 0.11
 -5 1 -6 0.97 0.11
 5 1 6 1.16 0.08
 -7 -1 -6 7.86 0.31
 -7 -1 -6 7.88 0.32
 7 -1 6 8.34 0.27
 7 1 6 8.34 0.27
 -7 1 -6 7.8 0.32
 -9 -1 -6 15.19 0.49
 9 -1 6 15.67 0.46
 -9 -1 -6 14.6 0.53
 9 1 6 16.26 0.47
 -9 1 -6 15.29 0.5
 -11 -1 -6 9.06 0.38
 11 -1 6 8.44 0.32
 -11 -1 -6 8.2 0.33
 11 1 6 8.16 0.31
 -11 1 -6 9.31 0.36
 -13 -1 -6 0.11 0.09
 13 -1 6 0.07 0.07
 -13 -1 -6 0.18 0.03
 -13 -1 -6 0.13 0.07
 13 -1 6 0.05 0.04
 -13 1 -6 0.14 0.08
 13 1 6 0.04 0.06
 -13 1 -6 0.08 0.04
 -15 -1 -6 11.06 0.49
 15 -1 6 11.12 0.41
 -15 -1 -6 10.87 0.41
 -15 -1 -6 11.25 0.32
 -15 1 -6 11.9 0.34
 15 1 6 10.73 0.41
 -15 1 -6 11.4 0.43
 -17 -1 -6 3.79 0.23
 -17 -1 -6 3.88 0.15
 17 -1 6 3.52 0.22
 -17 -1 -6 3.39 0.28
 -17 1 -6 3.7 0.17
 -17 1 -6 3.86 0.25
 17 1 6 3.49 0.22
 19 -1 6 0.24 0.11
 -19 -1 -6 0.22 0.1
 -19 -1 -6 0.2 0.05
 -19 1 -6 0.26 0.06
 19 1 6 0.15 0.09
 -19 1 -6 0.24 0.11
 -21 -1 -6 0.17 0.06
 21 -1 6 0.18 0.09
 -21 1 -6 0.11 0.07
 -21 1 -6 0.11 0.1
 21 1 6 0.14 0.09
 23 -1 6 2.07 0.22
 -23 -1 -6 2.39 0.14
 23 1 6 2.9 0.23
 23 1 6 2.13 0.2
 -23 1 -6 2.34 0.22
 -23 1 -6 2.37 0.16
 -25 -1 -6 3.99 0.19
 25 -1 6 3.86 0.28
 25 1 6 3.89 0.28
 -25 1 -6 3.87 0.21
 25 1 6 3.77 0.28
 28 -2 -6 0.28 0.11
 28 -2 -6 0.25 0.11
 28 -2 -6 0.38 0.13
 28 -2 -6 0.25 0.15
 28 2 -6 0.21 0.11
 28 2 -6 0.35 0.11
 26 -2 -6 6.81 0.31
 26 -2 -6 7.69 0.41
 26 -2 -6 6.9 0.33
 26 -2 -6 7.65 0.34
 26 -2 -6 7.61 0.37
 26 2 -6 7.37 0.37
 24 -2 -6 2.76 0.18
 24 -2 -6 2.69 0.2
 24 -2 -6 2.95 0.25
 24 -2 -6 2.77 0.2
 24 -2 -6 2.67 0.22
 24 -2 -6 2.78 0.24
 24 2 -6 2.91 0.17
 24 2 -6 2.81 0.22
 22 -2 -6 0.76 0.13
 22 -2 -6 0.57 0.1
 22 -2 -6 0.64 0.13
 22 -2 -6 0.41 0.1
 22 -2 -6 0.52 0.09
 22 -2 -6 0.36 0.12
 22 2 -6 0.36 0.08
 22 2 -6 0.43 0.11
 20 -2 -6 0.33 0.09
 20 -2 -6 0.2 0.08
 20 -2 -6 0.25 0.1
 20 -2 -6 0.22 0.07
 20 -2 -6 0.35 0.1
 20 -2 -6 0.25 0.1
 20 -2 -6 0.39 0.13
 20 2 -6 0.31 0.07
 20 2 -6 0.33 0.09
 18 -2 -6 -0.09 0.04
 18 -2 -6 0.09 0.07
 18 -2 -6 0.03 0.08
 18 -2 -6 0.07 0.08
 18 -2 -6 0 0.07
 18 -2 -6 -0.02 0.06
 18 -2 -6 0.04 0.06
 18 2 -6 -0.02 0.06
 18 2 -6 0.07 0.07
 18 2 -6 0.01 0.05
 16 -2 -6 9.12 0.38
 16 -2 -6 8.48 0.32
 16 -2 -6 8.76 0.36
 16 -2 -6 8.77 0.3
 16 -2 -6 8.72 0.35
 16 -2 -6 9.23 0.39
 16 -2 -6 8.99 0.27
 16 2 -6 9.19 0.32
 16 2 -6 9.01 0.35
 16 2 -6 8.95 0.36
 14 -2 -6 5.21 0.26
 14 -2 -6 5.19 0.17
 14 -2 -6 5.3 0.25
 14 -2 -6 4.8 0.25
 14 -2 -6 5.31 0.23
 -14 -2 6 5.12 0.22
 14 -2 -6 5.41 0.24
 14 -2 -6 5.11 0.19
 14 2 -6 5.12 0.22
 14 2 -6 5.48 0.25
 14 2 -6 5.55 0.24
 14 2 -6 5.1 0.18
 14 2 -6 4.97 0.18
 12 -2 -6 0.12 0.05
 -12 -2 6 0.17 0.06
 12 -2 -6 0.19 0.07
 12 -2 -6 0.12 0.06
 12 -2 -6 0.12 0.03
 12 -2 -6 0.08 0.06
 12 -2 -6 0.04 0.03
 12 -2 -6 0.14 0.06
 12 2 -6 0.06 0.03
 12 2 -6 0.15 0.05
 12 2 -6 0.07 0.06
 12 2 -6 0.21 0.06
 12 2 -6 0.09 0.05
 12 2 -6 0.12 0.04
 10 -2 -6 7.18 0.25
 10 -2 -6 7.55 0.28
 10 -2 -6 7.45 0.31
 -10 -2 6 7.4 0.25
 10 -2 -6 7.6 0.3
 10 -2 -6 6.78 0.26
 10 2 -6 7.63 0.29
 10 2 -6 7.83 0.28
 10 2 -6 7.69 0.26
 10 2 -6 7.26 0.24
 10 2 -6 7.45 0.21
 10 2 -6 6.96 0.27
 8 -2 -6 1.99 0.1
 -8 -2 6 2.2 0.11
 8 -2 -6 2.02 0.14
 8 -2 -6 2.26 0.15
 8 -2 -6 2.12 0.12
 8 2 -6 2.16 0.11
 8 2 -6 2.09 0.13
 8 2 -6 2.08 0.08
 8 2 -6 2.24 0.14
 8 2 -6 2.24 0.14
 8 2 -6 2.18 0.13
 6 -2 -6 2.03 0.1
 -6 -2 6 1.94 0.09
 6 -2 -6 1.87 0.14
 6 -2 -6 1.94 0.11
 6 -2 -6 1.69 0.13
 6 -2 -6 1.8 0.09
 6 2 -6 2 0.12
 6 2 -6 1.96 0.12
 -6 2 6 2.05 0.1
 -6 2 6 1.82 0.07
 6 2 -6 1.84 0.12
 6 2 -6 1.77 0.09
 4 -2 -6 11.92 0.36
 4 -2 -6 11.36 0.4
 4 -2 -6 11.28 0.32
 4 -2 -6 11.16 0.35
 4 2 -6 12.38 0.36
 4 2 -6 11.38 0.36
 4 2 -6 11.24 0.35
 4 2 -6 11.11 0.34
 -4 2 6 11.32 0.32
 2 -2 -6 7.39 0.27
 2 -2 -6 8.11 0.31
 2 -2 -6 7.62 0.25
 -2 -2 6 7.47 0.21
 2 -2 -6 7.69 0.24
 2 2 -6 7.72 0.29
 2 2 -6 7.97 0.25
 0 -2 6 44.05 1.07
 0 -2 -6 43.45 1.2
 0 -2 -6 42.88 1.15
 0 -2 -6 44.11 1.06
 0 -2 -6 42.84 1.1
 0 2 -6 43.42 1.16
 0 2 -6 44.37 1.12
 2 -2 6 11.56 0.31
 -2 -2 -6 11.65 0.37
 -2 -2 -6 11.28 0.36
 -2 -2 -6 11.17 0.4
 -2 -2 -6 11.31 0.31
 -2 2 -6 11.15 0.38
 -4 -2 -6 0.09 0.02
 -4 -2 -6 0.05 0.05
 4 -2 6 0.15 0.04
 -4 -2 -6 0.19 0.06
 -4 -2 -6 0.04 0.05
 4 2 6 0.17 0.04
 -4 2 -6 0.04 0.05
 6 -2 6 1.28 0.09
 -6 -2 -6 1.36 0.11
 -6 -2 -6 1.11 0.11
 -6 -2 -6 0.91 0.11
 6 2 6 1.22 0.09
 -6 2 -6 1.31 0.13
 -8 -2 -6 5.53 0.27
 8 -2 6 5.67 0.22
 -8 -2 -6 5.58 0.24
 -8 2 -6 5.33 0.26
 8 2 6 5.27 0.21
 -10 -2 -6 4.1 0.21
 -10 -2 -6 4.2 0.24
 10 -2 6 4.22 0.2
 -10 2 -6 4.12 0.23
 -10 2 -6 3.78 0.13
 10 2 6 3.85 0.19
 12 -2 6 0.14 0.07
 -12 -2 -6 0.18 0.07
 -12 -2 -6 0.17 0.09
 -12 2 -6 0.23 0.04
 12 2 6 0.29 0.08
 -12 2 -6 0.25 0.09
 -14 -2 -6 7.28 0.21
 14 -2 6 7.15 0.25
 14 -2 6 7.46 0.31
 -14 -2 -6 7.53 0.38
 -14 -2 -6 6.83 0.29
 -14 2 -6 7.15 0.25
 14 2 6 7.43 0.3
 -14 2 -6 6.82 0.33
 -16 -2 -6 1.71 0.09
 -16 -2 -6 1.34 0.14
 -16 -2 -6 1.6 0.19
 16 -2 6 1.53 0.16
 16 2 6 1.83 0.16
 -16 2 -6 1.31 0.17
 -16 2 -6 1.49 0.11
 18 -2 6 0.27 0.1
 -18 -2 -6 0.13 0.05
 -18 -2 -6 0.09 0.07
 18 2 6 0.22 0.09
 -18 2 -6 0.21 0.07
 -18 2 -6 0.04 0.09
 20 -2 6 0.2 0.1
 20 2 6 0.25 0.09
 -20 2 -6 0.13 0.07
 20 2 6 0.18 0.1
 -20 2 -6 0.23 0.11
 -22 -2 -6 0.08 0.05
 22 -2 6 -0.07 0.09
 22 2 6 0.12 0.09
 -22 2 -6 0.11 0.07
 -22 2 -6 0.26 0.12
 22 2 6 0.05 0.09
 -24 -2 -6 4.88 0.2
 24 -2 6 5.35 0.32
 -24 2 -6 4.39 0.31
 24 2 6 4.4 0.29
 -24 2 -6 4.35 0.23
 24 2 6 4.38 0.28
 27 -3 -6 3.38 0.24
 27 -3 -6 3.53 0.25
 27 -3 -6 3.01 0.26
 27 -3 -6 2.95 0.29
 27 3 -6 3.37 0.25
 27 3 -6 3.31 0.21
 25 -3 -6 2.37 0.2
 25 -3 -6 2.15 0.19
 25 -3 -6 2.22 0.17
 25 -3 -6 2.22 0.21
 25 -3 -6 1.97 0.23
 25 3 -6 2.45 0.17
 25 3 -6 2.17 0.2
 23 -3 -6 2.15 0.21
 23 -3 -6 1.81 0.17
 23 -3 -6 2.04 0.21
 23 -3 -6 1.78 0.17
 23 -3 -6 1.85 0.22
 23 -3 -6 1.94 0.15
 23 3 -6 1.99 0.19
 21 -3 -6 0.11 0.08
 21 -3 -6 0.16 0.09
 21 -3 -6 0.13 0.06
 21 -3 -6 0.16 0.08
 21 -3 -6 0.1 0.07
 21 -3 -6 0.01 0.09
 21 3 -6 0.15 0.07
 21 3 -6 0 0.08
 19 -3 -6 0.28 0.09
 19 -3 -6 0.1 0.08
 19 -3 -6 0.12 0.07
 19 -3 -6 0.06 0.08
 19 -3 -6 0.08 0.06
 19 -3 -6 0.24 0.1
 19 -3 -6 0.1 0.11
 19 3 -6 0.17 0.08
 19 3 -6 0.18 0.06
 17 -3 -6 1.48 0.16
 17 -3 -6 1.43 0.1
 17 -3 -6 1.51 0.17
 17 -3 -6 1.36 0.14
 17 -3 -6 1.32 0.16
 17 -3 -6 1.72 0.13
 17 -3 -6 1.26 0.13
 17 3 -6 1.56 0.15
 17 3 -6 1.39 0.1
 17 3 -6 1.46 0.14
 17 3 -6 1.54 0.11
 15 -3 -6 2.07 0.1
 15 -3 -6 1.98 0.14
 15 -3 -6 1.78 0.16
 15 -3 -6 1.66 0.17
 15 -3 -6 2.03 0.18
 15 -3 -6 1.95 0.15
 -15 -3 6 2.2 0.15
 15 -3 -6 1.81 0.13
 15 3 -6 1.96 0.15
 15 3 -6 1.81 0.11
 15 3 -6 1.85 0.15
 15 3 -6 1.96 0.12
 13 -3 -6 10.8 0.42
 13 -3 -6 11.7 0.39
 13 -3 -6 11.12 0.35
 -13 -3 6 11.91 0.38
 13 -3 -6 11.21 0.42
 13 -3 -6 11.03 0.32
 13 -3 -6 11.54 0.43
 13 3 -6 11.6 0.34
 13 3 -6 11.38 0.4
 13 3 -6 11.22 0.34
 13 3 -6 12.04 0.39
 11 -3 -6 0.92 0.12
 -11 -3 6 0.81 0.09
 11 -3 -6 0.91 0.09
 11 -3 -6 0.94 0.06
 11 -3 -6 0.99 0.12
 11 -3 -6 0.96 0.08
 11 -3 -6 0.93 0.11
 11 3 -6 0.83 0.08
 11 3 -6 0.86 0.07
 11 3 -6 0.76 0.08
 11 3 -6 0.9 0.08
 11 3 -6 0.84 0.1
 11 3 -6 0.94 0.1
 9 -3 -6 0.6 0.07
 9 -3 -6 0.53 0.06
 9 -3 -6 0.53 0.09
 9 -3 -6 0.58 0.05
 9 -3 -6 0.59 0.08
 -9 -3 6 0.58 0.07
 9 -3 -6 1.17 0.12
 9 3 -6 0.49 0.07
 -9 3 6 0.58 0.08
 9 3 -6 0.59 0.08
 9 3 -6 0.56 0.06
 9 3 -6 0.58 0.08
 7 -3 -6 0.05 0.05
 7 -3 -6 0.08 0.04
 -7 -3 6 0.09 0.04
 7 -3 -6 0.07 0.06
 7 3 -6 0.06 0.04
 7 3 -6 0.03 0.05
 -7 3 6 0.08 0.04
 7 3 -6 0.1 0.05
 -7 3 6 0.15 0.02
 7 3 -6 0.09 0.02
 7 3 -6 0.05 0.03
 5 -3 -6 0.81 0.1
 5 -3 -6 1.08 0.08
 -5 -3 6 1.11 0.08
 5 -3 -6 1.15 0.11
 5 3 -6 1.16 0.09
 -5 3 6 1.33 0.09
 5 3 -6 0.98 0.1
 -5 3 6 1.16 0.06
 -5 3 6 1.13 0.06
 5 3 -6 1.02 0.09
 5 3 -6 1.18 0.08
 -3 -3 6 0.05 0.03
 3 -3 -6 0.19 0.06
 3 -3 -6 0.14 0.04
 3 -3 -6 0.06 0.04
 -3 3 6 0.14 0.04
 3 3 -6 0.07 0.05
 3 3 -6 0.07 0.04
 -3 3 6 0.08 0.03
 3 3 -6 0.09 0.04
 -3 3 6 0.07 0.03
 1 -3 -6 13.87 0.42
 1 -3 -6 13.84 0.47
 1 -3 -6 13.82 0.4
 1 -3 -6 13.86 0.42
 -1 -3 6 14.23 0.38
 1 3 -6 13.89 0.43
 1 3 -6 14.16 0.44
 -1 3 6 13.56 0.39
 -1 3 6 13.91 0.37
 -1 -3 -6 0.05 0.04
 -1 -3 -6 0.09 0.06
 1 -3 6 0.08 0.03
 -1 -3 -6 0.09 0.04
 -1 -3 -6 0.01 0.05
 -1 3 -6 0.04 0.05
 1 3 6 0.09 0.03
 -1 3 -6 0.08 0.05
 -3 -3 -6 0 0.04
 3 -3 6 0 0.03
 -3 -3 -6 -0.04 0.04
 -3 -3 -6 -0.01 0.03
 -3 -3 -6 -0.05 0.04
 3 3 6 0 0.03
 -3 3 -6 0.05 0.05
 -3 3 -6 0.07 0.05
 5 -3 6 0.32 0.05
 -5 -3 -6 0.21 0.07
 -5 -3 -6 0.12 0.06
 -5 -3 -6 0.09 0.05
 5 3 6 0.2 0.05
 -5 3 -6 0.14 0.07
 -7 -3 -6 0.12 0.07
 -7 -3 -6 0.12 0.06
 7 -3 6 0 0.04
 -7 -3 -6 0.19 0.07
 -7 3 -6 0.03 0.06
 7 3 6 0.1 0.05
 9 -3 6 3.41 0.18
 -9 -3 -6 3.38 0.18
 -9 -3 -6 3.19 0.22
 -9 3 -6 2.84 0.2
 -9 3 -6 3.14 0.13
 9 3 6 3.56 0.17
 -11 -3 -6 8.99 0.34
 -11 -3 -6 9.31 0.41
 11 -3 6 9.34 0.35
 -11 3 -6 9.55 0.39
 -11 3 -6 9.42 0.29
 11 3 6 9.76 0.34
 13 -3 6 1.81 0.16
 -13 -3 -6 2.1 0.08
 -13 -3 -6 1.81 0.19
 -13 -3 -6 1.78 0.15
 -13 3 -6 1.53 0.17
 -13 3 -6 1.96 0.12
 13 3 6 1.78 0.15
 15 -3 6 2.81 0.17
 -15 -3 -6 2.35 0.23
 -15 -3 -6 2.69 0.17
 15 -3 6 2.72 0.2
 -15 -3 -6 2.65 0.11
 15 3 6 2.72 0.18
 -15 3 -6 2.83 0.15
 15 3 6 2.49 0.19
 -15 3 -6 2.36 0.22
 -17 -3 -6 0.03 0.04
 17 -3 6 -0.01 0.07
 -17 -3 -6 0.02 0.07
 17 -3 6 0.01 0.06
 17 3 6 -0.04 0.07
 17 3 6 0.05 0.07
 -17 3 -6 -0.01 0.05
 -17 3 -6 0.03 0.1
 -19 -3 -6 -0.01 0.04
 19 -3 6 0.07 0.09
 19 3 6 -0.03 0.06
 19 3 6 -0.06 0.06
 -19 3 -6 -0.11 0.1
 -19 3 -6 -0.03 0.06
 21 -3 6 -0.05 0.1
 -21 -3 -6 -0.02 0.05
 -21 3 -6 0.09 0.12
 21 3 6 0.13 0.1
 21 3 6 0.1 0.08
 -21 3 -6 0.02 0.07
 -23 -3 -6 0.99 0.09
 23 -3 6 1.14 0.18
 -23 3 -6 1.05 0.13
 -23 3 -6 0.95 0.18
 23 3 6 1.13 0.17
 23 3 6 1.02 0.15
 25 -3 6 2.06 0.24
 -25 -3 -6 2.23 0.14
 25 3 6 2.59 0.24
 25 3 6 2.32 0.21
 -25 3 -6 2.37 0.25
 26 -4 -6 0.58 0.14
 26 -4 -6 0.78 0.16
 26 -4 -6 0.7 0.18
 26 4 -6 0.46 0.11
 26 4 -6 0.64 0.14
 24 -4 -6 0.07 0.11
 24 -4 -6 0.12 0.1
 24 -4 -6 0.05 0.1
 24 -4 -6 -0.03 0.07
 24 4 -6 0.03 0.08
 24 4 -6 0.11 0.09
 22 -4 -6 -0.05 0.06
 22 -4 -6 -0.03 0.08
 22 -4 -6 0.13 0.1
 22 -4 -6 0.12 0.1
 22 -4 -6 0 0.06
 22 -4 -6 0.07 0.1
 22 4 -6 0.06 0.07
 22 4 -6 0.04 0.1
 20 -4 -6 0.13 0.08
 20 -4 -6 0.15 0.1
 20 -4 -6 0.06 0.06
 20 -4 -6 0.22 0.1
 20 -4 -6 0.18 0.09
 20 -4 -6 0.07 0.09
 20 4 -6 0.22 0.07
 20 4 -6 0.08 0.09
 18 -4 -6 0.22 0.09
 18 -4 -6 0.26 0.1
 18 -4 -6 0.51 0.12
 18 -4 -6 0.35 0.07
 18 -4 -6 0.17 0.09
 18 4 -6 0.34 0.06
 18 4 -6 0.27 0.09
 18 4 -6 0.3 0.07
 16 -4 -6 -0.02 0.09
 16 -4 -6 -0.02 0.04
 16 -4 -6 0.09 0.07
 16 -4 -6 -0.01 0.06
 -16 -4 6 0.01 0.06
 16 -4 -6 0.05 0.08
 16 -4 -6 0.03 0.07
 16 4 -6 0.02 0.05
 16 4 -6 0.14 0.05
 16 4 -6 0 0.06
 14 -4 -6 0.32 0.06
 14 -4 -6 0.43 0.11
 14 -4 -6 0.24 0.07
 14 -4 -6 0.28 0.09
 14 -4 -6 0.32 0.09
 -14 -4 6 0.3 0.09
 14 4 -6 0.25 0.06
 14 4 -6 0.48 0.09
 14 4 -6 0.44 0.07
 14 4 -6 0.45 0.09
 12 -4 -6 2.02 0.18
 12 -4 -6 2.52 0.19
 12 -4 -6 2.42 0.15
 12 -4 -6 2.17 0.11
 -12 -4 6 2.09 0.14
 12 -4 -6 1.79 0.17
 12 4 -6 2.09 0.13
 12 4 -6 2.08 0.12
 12 4 -6 2.33 0.16
 10 -4 -6 2.57 0.18
 10 -4 -6 3.1 0.2
 10 -4 -6 2.73 0.15
 -10 -4 6 3.17 0.15
 10 -4 -6 2.64 0.12
 10 4 -6 2.84 0.16
 10 4 -6 2.63 0.15
 10 4 -6 2.88 0.15
 10 4 -6 2.82 0.17
 -10 4 6 2.8 0.17
 10 4 -6 2.74 0.14
 8 -4 -6 0.43 0.05
 8 -4 -6 0.28 0.07
 8 -4 -6 0.2 0.08
 -8 -4 6 0.35 0.06
 8 -4 -6 0.33 0.06
 8 4 -6 0.4 0.06
 8 4 -6 0.4 0.08
 8 4 -6 0.27 0.07
 8 4 -6 0.33 0.04
 -8 4 6 0.39 0.04
 -8 4 6 0.3 0.07
 8 4 -6 0.39 0.07
 -6 -4 6 0.64 0.07
 6 -4 -6 0.69 0.06
 6 -4 -6 0.59 0.09
 6 -4 -6 0.65 0.07
 6 -4 -6 0.71 0.11
 6 4 -6 0.64 0.07
 6 4 -6 0.59 0.08
 -6 4 6 0.78 0.09
 -6 4 6 0.7 0.06
 6 4 -6 0.81 0.09
 6 4 -6 0.88 0.1
 6 4 -6 0.73 0.06
 4 -4 -6 18.6 0.55
 4 -4 -6 18.94 0.56
 -4 -4 6 19.6 0.52
 4 -4 -6 19.09 0.62
 4 -4 -6 19.46 0.51
 4 4 -6 18.5 0.56
 -4 4 6 19.1 0.5
 -4 4 6 19.13 0.51
 -4 4 6 19.32 0.54
 4 4 -6 18.8 0.53
 4 4 -6 18.89 0.57
 4 4 -6 18.35 0.52
 2 -4 -6 0.47 0.09
 2 -4 -6 0.6 0.08
 2 -4 -6 0.42 0.07
 2 -4 -6 0.47 0.06
 -2 -4 6 0.47 0.06
 -2 4 6 0.52 0.05
 -2 4 6 0.58 0.05
 -2 4 6 0.54 0.06
 2 4 -6 0.6 0.1
 -2 4 6 0.58 0.08
 2 4 -6 0.54 0.07
 0 -4 -6 0.14 0.05
 0 -4 -6 0.1 0.07
 0 -4 6 0.08 0.04
 0 -4 -6 0.14 0.05
 0 -4 -6 0.1 0.05
 0 4 -6 0.07 0.06
 0 4 -6 0.1 0.06
 0 4 6 0.06 0.04
 0 4 6 0.1 0.04
 0 4 6 0.14 0.04
 -2 -4 -6 3.68 0.2
 2 -4 6 4.11 0.16
 -2 -4 -6 3.53 0.15
 -2 -4 -6 3.47 0.2
 -2 -4 -6 3.74 0.17
 2 4 6 3.24 0.15
 2 4 6 3.58 0.16
 2 4 6 3.69 0.15
 -2 4 -6 3.4 0.2
 -2 4 -6 3.48 0.2
 4 -4 6 0.58 0.07
 -4 -4 -6 0.7 0.1
 -4 -4 -6 0.87 0.11
 -4 -4 -6 0.51 0.08
 4 4 6 0.55 0.08
 -4 4 -6 0.54 0.1
 4 4 6 0.5 0.07
 4 4 6 0.54 0.08
 -4 4 -6 1.05 0.13
 -4 4 -6 0.57 0.05
 6 -4 6 0.19 0.06
 -6 -4 -6 0.1 0.07
 -6 -4 -6 0.17 0.07
 -6 -4 -6 0.05 0.05
 -6 4 -6 0.22 0.09
 6 4 6 0.2 0.05
 -6 4 -6 0.24 0.04
 6 4 6 0.21 0.06
 -8 -4 -6 -0.01 0.06
 -8 -4 -6 0.04 0.05
 8 -4 6 0.02 0.05
 -8 -4 -6 0 0.07
 8 4 6 -0.01 0.05
 -8 4 -6 0.09 0.07
 -8 4 -6 0.04 0.04
 8 4 6 0.06 0.05
 -10 -4 -6 0.17 0.07
 -10 -4 -6 0.2 0.09
 10 -4 6 0.17 0.07
 -10 4 -6 0.05 0.05
 10 4 6 0.15 0.07
 -10 4 -6 0.05 0.09
 10 4 6 0.08 0.06
 12 -4 6 3.82 0.22
 -12 -4 -6 4.19 0.2
 -12 -4 -6 3.6 0.28
 12 4 6 4.07 0.22
 -12 4 -6 4.03 0.26
 12 4 6 4.29 0.21
 -12 4 -6 4.18 0.19
 14 -4 6 -0.05 0.07
 -14 -4 -6 0.11 0.11
 -14 -4 -6 0.01 0.06
 -14 -4 -6 0 0.03
 -14 4 -6 0.04 0.06
 -14 4 -6 0.04 0.08
 14 4 6 0.04 0.07
 14 4 6 0.01 0.06
 -16 -4 -6 0.38 0.09
 16 -4 6 0.5 0.1
 16 -4 6 0.73 0.13
 -16 -4 -6 0.36 0.05
 -16 4 -6 0.5 0.09
 -16 4 -6 0.59 0.13
 16 4 6 0.24 0.09
 16 4 6 0.21 0.08
 18 -4 6 0.46 0.11
 -18 -4 -6 0.51 0.06
 18 -4 6 0.64 0.13
 -18 4 -6 0.44 0.09
 18 4 6 0.46 0.11
 -18 4 -6 0.4 0.13
 18 4 6 0.59 0.12
 -20 -4 -6 1.21 0.1
 20 -4 6 1.08 0.17
 -20 4 -6 1.39 0.14
 20 4 6 0.88 0.13
 20 4 6 1.1 0.15
 -20 4 -6 1.16 0.17
 -22 -4 -6 0.13 0.06
 22 -4 6 0.23 0.12
 22 4 6 0.26 0.11
 22 4 6 0 0.09
 -22 4 -6 -0.12 0.11
 -22 4 -6 0.07 0.08
 25 -5 -6 0.43 0.16
 25 -5 -6 0.46 0.14
 25 -5 -6 0.19 0.14
 23 -5 -6 11.18 0.45
 23 -5 -6 10.68 0.51
 23 -5 -6 10.8 0.51
 23 5 -6 11.32 0.41
 21 -5 -6 0.26 0.11
 21 -5 -6 0.33 0.09
 21 -5 -6 0.41 0.12
 21 -5 -6 0.34 0.13
 21 5 -6 0.28 0.09
 19 -5 -6 2.2 0.22
 19 -5 -6 2.34 0.22
 19 -5 -6 2.63 0.2
 19 -5 -6 2.57 0.15
 19 -5 -6 2.05 0.2
 19 5 -6 2.53 0.17
 19 5 -6 2.68 0.16
 17 -5 -6 1.34 0.12
 -17 -5 6 1.4 0.14
 17 -5 -6 1.77 0.19
 17 -5 -6 1.37 0.18
 17 -5 -6 1.49 0.15
 17 5 -6 1.32 0.12
 17 5 -6 1.04 0.11
 15 -5 -6 9.82 0.43
 -15 -5 6 10.22 0.37
 15 -5 -6 9.2 0.42
 15 -5 -6 9.69 0.38
 15 -5 -6 9.74 0.31
 15 5 -6 9.31 0.33
 15 5 -6 9.62 0.34
 13 -5 -6 0.03 0.09
 13 -5 -6 -0.01 0.07
 -13 -5 6 0.11 0.07
 13 -5 -6 0.04 0.05
 13 -5 -6 -0.06 0.07
 13 -5 -6 0.1 0.07
 13 5 -6 0.07 0.06
 13 5 -6 -0.03 0.05
 11 -5 -6 1.32 0.15
 11 -5 -6 1.29 0.1
 11 -5 -6 1.28 0.12
 11 -5 -6 1.14 0.14
 -11 -5 6 1.35 0.12
 11 5 -6 1.51 0.12
 11 5 -6 1.25 0.11
 -9 -5 6 0.2 0.06
 9 -5 -6 0.25 0.08
 9 -5 -6 0.13 0.06
 9 -5 -6 0.1 0.07
 9 -5 -6 0.24 0.05
 9 5 -6 0.16 0.07
 -9 5 6 0.25 0.04
 9 5 -6 0.17 0.06
 9 5 -6 0.15 0.06
 9 5 -6 0.24 0.07
 -9 5 6 0.17 0.06
 7 -5 -6 0.52 0.07
 7 -5 -6 0.5 0.1
 7 -5 -6 0.44 0.09
 7 -5 -6 0.38 0.07
 -7 -5 6 0.42 0.07
 -7 5 6 0.34 0.05
 7 5 -6 0.49 0.09
 7 5 -6 0.34 0.08
 -7 5 6 0.58 0.09
 7 5 -6 0.3 0.08
 7 5 -6 0.39 0.07
 5 -5 -6 0.05 0.07
 5 -5 -6 0.07 0.05
 5 -5 -6 0.01 0.06
 5 -5 -6 0.06 0.05
 -5 -5 6 -0.05 0.04
 -5 5 6 0.1 0.04
 -5 5 6 0.05 0.05
 5 5 -6 0.03 0.06
 5 5 -6 0.14 0.06
 5 5 -6 0.14 0.04
 5 5 -6 0 0.06
 5 5 -6 -0.05 0.06
 3 -5 -6 42.62 1.17
 -3 -5 6 43.57 1.1
 3 -5 -6 42.59 1.22
 3 -5 -6 43.05 1.11
 3 -5 -6 43.43 1.09
 -3 5 6 42.49 1.06
 3 5 -6 41.96 1.19
 3 5 -6 42.4 1.06
 3 5 -6 42.05 1.12
 -3 5 6 42.22 1.09
 3 5 -6 42.03 1.11
 1 -5 -6 0.29 0.1
 -1 -5 6 0.16 0.05
 1 -5 -6 0.24 0.07
 1 -5 -6 0.15 0.08
 1 -5 -6 0.14 0.07
 1 5 -6 0.29 0.08
 -1 5 6 0.18 0.07
 -1 5 6 0.33 0.06
 1 5 -6 0.17 0.04
 -1 5 6 0.26 0.04
 -1 -5 -6 7.83 0.27
 -1 -5 -6 7.58 0.33
 -1 -5 -6 7.61 0.32
 1 -5 6 7.23 0.26
 -1 -5 -6 6.91 0.28
 1 5 6 7.6 0.25
 -1 5 -6 7.7 0.24
 1 5 6 7.68 0.26
 -1 5 -6 6.88 0.33
 -3 -5 -6 18.29 0.6
 -3 -5 -6 18.47 0.55
 3 -5 6 17.41 0.52
 -3 -5 -6 17.97 0.61
 3 5 6 17.97 0.53
 -3 5 -6 18.67 0.5
 3 5 6 17.37 0.52
 -3 5 -6 17.66 0.62
 -5 -5 -6 10.4 0.43
 -5 -5 -6 10.45 0.41
 -5 -5 -6 10.66 0.38
 5 -5 6 10.52 0.36
 5 5 6 10.78 0.36
 5 5 6 10.52 0.36
 5 5 6 10.77 0.34
 -5 5 -6 10.9 0.33
 -7 -5 -6 0.29 0.1
 -7 -5 -6 0.37 0.09
 7 -5 6 0.58 0.09
 -7 -5 -6 0.45 0.09
 -7 5 -6 0.43 0.07
 7 5 6 0.38 0.08
 7 5 6 0.4 0.07
 -7 5 -6 0.4 0.07
 7 5 6 0.44 0.08
 9 -5 6 1.93 0.16
 -9 -5 -6 1.47 0.18
 -9 -5 -6 1.69 0.16
 -9 -5 -6 1.66 0.15
 9 5 6 1.98 0.15
 9 5 6 1.77 0.14
 -9 5 -6 1.89 0.13
 9 5 6 1.85 0.13
 -9 5 -6 1.73 0.12
 -11 -5 -6 1.03 0.17
 11 -5 6 1.14 0.14
 11 5 6 1.07 0.12
 11 5 6 1.09 0.13
 -11 5 -6 1.19 0.11
 11 5 6 1.19 0.12
 13 -5 6 0.05 0.08
 -13 -5 -6 0 0.03
 13 5 6 -0.05 0.06
 13 5 6 0.03 0.06
 13 5 6 0.04 0.07
 -13 5 -6 0.02 0.06
 -15 -5 -6 1.19 0.08
 15 -5 6 0.84 0.14
 15 5 6 0.9 0.12
 -15 5 -6 1.2 0.13
 -15 5 -6 1.59 0.2
 15 5 6 0.99 0.14
 15 5 6 1.24 0.14
 -17 -5 -6 0.63 0.06
 17 -5 6 0.79 0.14
 17 -5 6 0.7 0.12
 17 5 6 0.64 0.12
 -17 5 -6 0.5 0.1
 17 5 6 0.85 0.12
 -17 5 -6 0.7 0.15
 17 5 6 0.63 0.12
 -19 -5 -6 0.08 0.05
 19 -5 6 0.09 0.1
 19 -5 6 0.13 0.11
 19 5 6 0.07 0.08
 19 5 6 -0.12 0.09
 -19 5 -6 -0.04 0.08
 19 5 6 0.14 0.09
 -19 5 -6 0.06 0.12
 -21 -5 -6 4.8 0.19
 21 -5 6 4.78 0.32
 -21 5 -6 5.07 0.26
 -21 5 -6 4.47 0.34
 21 5 6 5.15 0.31
 21 5 6 5.33 0.29
 21 5 6 5.11 0.29
 22 -6 -6 0.04 0.12
 22 -6 -6 0.3 0.13
 22 -6 -6 0.14 0.13
 20 -6 -6 1.87 0.15
 20 -6 -6 1.9 0.22
 20 -6 -6 2 0.24
 20 6 -6 2.16 0.17
 20 6 -6 2.16 0.18
 18 -6 -6 1.74 0.21
 18 -6 -6 1.73 0.14
 -18 -6 6 1.79 0.17
 18 -6 -6 1.82 0.2
 18 6 -6 2.09 0.17
 18 6 -6 2.05 0.16
 16 -6 -6 1.63 0.19
 16 -6 -6 1.45 0.16
 16 -6 -6 1.78 0.13
 -16 -6 6 1.92 0.16
 16 -6 -6 1.4 0.19
 16 6 -6 1.65 0.09
 16 6 -6 1.98 0.15
 16 6 -6 1.76 0.15
 14 -6 -6 2.94 0.23
 14 -6 -6 3.15 0.21
 14 -6 -6 2.87 0.23
 14 -6 -6 3.08 0.16
 -14 -6 6 3.35 0.2
 14 6 -6 3.25 0.13
 14 6 -6 3.12 0.19
 14 6 -6 3.23 0.19
 -12 -6 6 0.85 0.11
 12 -6 -6 0.74 0.13
 12 -6 -6 0.48 0.12
 12 -6 -6 0.61 0.08
 12 -6 -6 0.54 0.1
 12 6 -6 0.83 0.11
 12 6 -6 0.76 0.07
 12 6 -6 0.56 0.09
 -10 -6 6 2.78 0.16
 10 -6 -6 2.51 0.18
 10 -6 -6 2.68 0.15
 10 -6 -6 2.22 0.2
 10 -6 -6 3.01 0.22
 10 6 -6 2.71 0.18
 10 6 -6 2.27 0.16
 10 6 -6 2.47 0.16
 -10 6 6 2.43 0.19
 10 6 -6 2.62 0.12
 8 -6 -6 0.86 0.13
 8 -6 -6 0.82 0.13
 -8 -6 6 0.9 0.1
 8 -6 -6 0.95 0.09
 8 -6 -6 0.85 0.11
 8 6 -6 0.86 0.12
 8 6 -6 0.91 0.08
 8 6 -6 0.92 0.11
 -8 6 6 0.95 0.09
 -8 6 6 1.03 0.13
 8 6 -6 0.79 0.1
 6 -6 -6 3.53 0.21
 6 -6 -6 3.41 0.17
 6 -6 -6 3.38 0.2
 -6 -6 6 3.43 0.18
 6 -6 -6 3.13 0.22
 6 6 -6 3.59 0.21
 6 6 -6 3.29 0.17
 -6 6 6 3.35 0.16
 -6 6 6 3.1 0.19
 6 6 -6 3.6 0.19
 6 6 -6 3.54 0.14
 -4 -6 6 1.81 0.13
 4 -6 -6 1.59 0.13
 4 -6 -6 1.85 0.18
 4 -6 -6 1.69 0.15
 4 -6 -6 2 0.16
 4 6 -6 1.65 0.11
 -4 6 6 1.84 0.11
 -4 6 6 1.74 0.14
 4 6 -6 1.67 0.14
 4 6 -6 1.86 0.13
 2 -6 -6 5.88 0.26
 2 -6 -6 5.48 0.24
 2 -6 -6 5.96 0.3
 -2 -6 6 5.38 0.23
 2 -6 -6 5.85 0.28
 -2 6 6 5.55 0.21
 -2 6 6 5.64 0.26
 2 6 -6 5.43 0.26
 2 6 -6 5.78 0.21
 0 -6 -6 0.03 0.07
 0 -6 -6 0.12 0.08
 0 -6 -6 0.11 0.07
 0 -6 -6 0.05 0.08
 0 -6 6 0 0.05
 0 6 -6 0.08 0.05
 0 6 6 0.25 0.08
 0 6 6 0.04 0.04
 -2 -6 -6 -0.05 0.07
 2 -6 6 0.05 0.06
 -2 -6 -6 0.03 0.07
 -2 -6 -6 0.04 0.08
 2 6 6 0.04 0.05
 2 6 6 0.04 0.04
 -4 -6 -6 1.88 0.17
 -4 -6 -6 1.99 0.19
 4 -6 6 2.06 0.15
 -4 -6 -6 1.92 0.17
 4 6 6 1.79 0.13
 -4 6 -6 2.13 0.13
 4 6 6 2.01 0.12
 -6 -6 -6 0.68 0.14
 6 -6 6 0.79 0.11
 -6 -6 -6 0.71 0.11
 -6 -6 -6 0.56 0.11
 6 6 6 0.61 0.09
 6 6 6 0.66 0.08
 -6 6 -6 0.63 0.08
 8 -6 6 0.28 0.09
 -8 -6 -6 0.37 0.11
 -8 -6 -6 0.15 0.1
 8 6 6 0.12 0.07
 8 6 6 0.21 0.06
 8 6 6 0.24 0.07
 -8 6 -6 0.12 0.07
 -10 -6 -6 3.26 0.24
 10 -6 6 3.08 0.21
 10 6 6 3.62 0.19
 10 6 6 3.21 0.2
 10 6 6 3.33 0.19
 -10 6 -6 3.49 0.19
 -12 -6 -6 0.42 0.05
 12 -6 6 0.44 0.11
 12 6 6 0.38 0.09
 -12 6 -6 0.34 0.08
 -12 6 -6 0.37 0.09
 12 6 6 0.5 0.09
 12 6 6 0.24 0.08
 -14 -6 -6 0.66 0.06
 14 -6 6 0.65 0.13
 14 6 6 0.59 0.11
 14 6 6 0.55 0.11
 -14 6 -6 0.84 0.11
 14 6 6 0.58 0.11
 16 -6 6 0.13 0.09
 -16 -6 -6 0.08 0.04
 16 -6 6 0.04 0.1
 16 6 6 0.01 0.08
 16 6 6 0.11 0.09
 16 6 6 -0.05 0.08
 -16 6 -6 0.15 0.08
 18 -6 6 4.11 0.26
 18 -6 6 3.95 0.28
 -18 6 -6 3.94 0.24
 18 6 6 3.78 0.23
 18 6 6 3.77 0.23
 18 6 6 3.52 0.24
 -18 6 -6 3.7 0.29
 20 -6 6 0.01 0.12
 20 -6 6 -0.02 0.1
 -20 6 -6 -0.03 0.1
 20 6 6 0.17 0.09
 20 6 6 0.01 0.1
 -20 6 -6 0.17 0.15
 20 6 6 0.12 0.1
 21 -7 -6 0.32 0.13
 19 -7 -6 -0.04 0.11
 -19 -7 6 -0.03 0.09
 19 -7 -6 0.03 0.09
 19 7 -6 0.09 0.08
 17 -7 -6 0.31 0.12
 -17 -7 6 0.34 0.1
 17 -7 -6 0.28 0.13
 17 7 -6 0.21 0.08
 -15 -7 6 5.66 0.28
 15 -7 -6 5.9 0.25
 15 -7 -6 5.21 0.33
 15 -7 -6 5.65 0.34
 15 7 -6 5.48 0.28
 15 7 -6 5.42 0.21
 15 7 -6 5.79 0.28
 -13 -7 6 6.92 0.3
 13 -7 -6 6.34 0.33
 13 -7 -6 6.37 0.36
 13 -7 -6 6.84 0.27
 13 -7 -6 7.12 0.38
 13 7 -6 7.17 0.3
 13 7 -6 6.64 0.24
 13 7 -6 6.62 0.31
 11 -7 -6 9.32 0.39
 -11 -7 6 8.75 0.34
 11 -7 -6 8.67 0.42
 11 -7 -6 8.77 0.41
 11 -7 -6 9.12 0.32
 11 7 -6 9.72 0.36
 11 7 -6 9.02 0.36
 11 7 -6 8.23 0.37
 11 7 -6 9.18 0.3
 9 -7 -6 0.17 0.09
 -9 -7 6 0.07 0.07
 9 -7 -6 0.09 0.1
 9 -7 -6 0.11 0.09
 9 -7 -6 0.06 0.07
 9 7 -6 0.1 0.05
 -9 7 6 0 0.08
 9 7 -6 0.14 0.08
 9 7 -6 0.17 0.08
 7 -7 -6 0 0.07
 7 -7 -6 -0.03 0.08
 7 -7 -6 0.07 0.07
 7 -7 -6 -0.03 0.06
 -7 -7 6 0.02 0.06
 7 7 -6 -0.01 0.07
 -7 7 6 -0.11 0.05
 7 7 -6 0.03 0.08
 -7 7 6 0.07 0.06
 7 7 -6 0.01 0.05
 5 -7 -6 0.04 0.07
 5 -7 -6 0.17 0.09
 -5 -7 6 0.13 0.07
 5 -7 -6 0.33 0.08
 5 -7 -6 0.09 0.08
 -5 7 6 0.18 0.06
 5 7 -6 0.11 0.09
 -5 7 6 0.16 0.08
 5 7 -6 0.01 0.05
 3 -7 -6 4.69 0.24
 3 -7 -6 4.58 0.26
 3 -7 -6 5.09 0.29
 -3 -7 6 4.66 0.22
 3 -7 -6 4.89 0.27
 3 7 -6 4.94 0.27
 3 7 -6 5.06 0.21
 -3 7 6 5.1 0.21
 -3 7 6 5.29 0.27
 1 -7 -6 1.44 0.15
 1 -7 -6 1.51 0.17
 1 -7 -6 1.45 0.15
 1 -7 -6 1.66 0.18
 -1 -7 6 1.39 0.13
 -1 7 6 1.6 0.15
 1 7 -6 1.52 0.12
 -1 7 6 1.72 0.13
 -1 -7 -6 0.82 0.14
 -1 -7 -6 0.78 0.12
 -1 -7 -6 0.8 0.13
 1 -7 6 0.59 0.1
 1 7 6 0.72 0.09
 1 7 6 0.73 0.12
 -1 7 -6 0.88 0.1
 3 -7 6 0.04 0.06
 -3 -7 -6 -0.06 0.07
 -3 -7 -6 0.03 0.09
 -3 -7 -6 0.03 0.08
 -3 7 -6 0.07 0.06
 3 7 6 -0.04 0.04
 -5 -7 -6 -0.07 0.09
 5 -7 6 -0.06 0.07
 -5 -7 -6 0.06 0.09
 -5 -7 -6 0.03 0.07
 -5 7 -6 0.07 0.06
 5 7 6 0 0.06
 7 -7 6 0.09 0.08
 7 7 6 0.04 0.06
 -7 7 -6 0.08 0.07
 9 -7 6 3.98 0.25
 -9 7 -6 4.08 0.22
 9 7 6 3.98 0.22
 9 7 6 4.27 0.2
 11 -7 6 6.33 0.33
 11 7 6 6.5 0.3
 11 7 6 6.55 0.28
 -11 7 -6 6.29 0.29
 13 -7 6 5.64 0.32
 13 7 6 5.67 0.28
 13 7 6 5.92 0.27
 -13 7 -6 5.16 0.27
 13 7 6 5.62 0.26
 -13 7 -6 5.89 0.28
 15 -7 6 1.13 0.17
 15 7 6 1.23 0.13
 15 7 6 1.05 0.13
 -15 7 -6 1.5 0.16
 -15 7 -6 1.31 0.15
 15 7 6 1.26 0.15
 17 -7 6 -0.03 0.1
 17 -7 6 0.07 0.12
 17 7 6 0.01 0.07
 17 7 6 0.07 0.09
 -17 7 -6 0.09 0.1
 17 7 6 0.05 0.08
 16 -8 -6 2.27 0.25
 -16 -8 6 2.38 0.19
 16 -8 -6 2.89 0.28
 16 8 -6 2.47 0.22
 14 -8 -6 3.9 0.29
 -14 -8 6 4.61 0.25
 14 -8 -6 4.67 0.32
 14 8 -6 4.56 0.28
 12 -8 -6 0.72 0.15
 -12 -8 6 0.57 0.11
 12 -8 -6 0.41 0.14
 12 8 -6 0.69 0.09
 -10 -8 6 0.88 0.12
 10 -8 -6 1.1 0.17
 10 -8 -6 1.14 0.17
 10 8 -6 1.19 0.11
 -10 8 6 1.22 0.17
 -8 -8 6 6.71 0.29
 8 -8 -6 6.09 0.35
 8 -8 -6 7 0.3
 8 -8 -6 6.27 0.35
 -8 8 6 6.06 0.33
 8 8 -6 7.15 0.27
 -6 -8 6 1.53 0.14
 6 -8 -6 1.44 0.19
 6 -8 -6 1.67 0.15
 6 -8 -6 1.7 0.19
 6 8 -6 1.42 0.13
 -6 8 6 1.66 0.18
 4 -8 -6 1.21 0.16
 4 -8 -6 1.17 0.14
 -4 -8 6 0.98 0.12
 4 -8 -6 0.67 0.14
 -4 8 6 0.83 0.14
 -4 8 6 1.09 0.12
 4 8 -6 1.11 0.11
 2 -8 -6 0.33 0.1
 2 -8 -6 0.24 0.1
 2 -8 -6 0.27 0.11
 -2 -8 6 0.17 0.07
 2 8 -6 0.39 0.08
 -2 8 6 0.25 0.09
 -2 8 6 0.36 0.08
 0 -8 -6 0.25 0.12
 0 -8 6 0.08 0.07
 0 8 6 0.26 0.09
 0 8 -6 0.14 0.08
 0 8 6 0.16 0.07
 2 -8 6 -0.06 0.07
 -2 -8 -6 0.02 0.09
 -2 8 -6 -0.02 0.07
 2 8 6 -0.06 0.06
 2 8 6 0.02 0.07
 4 -8 6 3.24 0.22
 4 8 6 3.18 0.19
 -4 8 -6 3.18 0.19
 4 8 6 2.75 0.22
 6 -8 6 0.44 0.12
 6 8 6 0.52 0.1
 -6 8 -6 0.55 0.1
 8 -8 6 2.83 0.22
 8 8 6 2.92 0.19
 -8 8 -6 2.94 0.2
 10 -8 6 1.19 0.17
 10 8 6 0.75 0.12
 -10 8 -6 0.76 0.13
 12 -8 6 0.97 0.17
 -12 8 -6 1.67 0.17
 12 8 6 1.12 0.14
 -11 -9 6 0.87 0.13
 11 -9 -6 0.8 0.17
 11 -9 -6 0.9 0.16
 9 -9 -6 3.76 0.29
 9 -9 -6 3.42 0.27
 -9 -9 6 3.37 0.22
 -9 9 6 3.6 0.27
 9 9 -6 3.01 0.18
 7 -9 -6 -0.12 0.1
 7 -9 -6 0.03 0.12
 -7 -9 6 0.08 0.08
 -7 9 6 0.1 0.11
 7 9 -6 0.13 0.08
 -5 -9 6 -0.03 0.08
 5 -9 -6 0.13 0.11
 5 -9 -6 0.04 0.11
 5 9 -6 0.08 0.08
 -5 9 6 0.01 0.09
 -3 -9 6 1.73 0.17
 3 -9 -6 2.18 0.23
 -3 9 6 1.77 0.2
 -3 9 6 2.09 0.18
 3 9 -6 1.95 0.16
 -1 -9 6 10.37 0.42
 -1 9 6 11.16 0.46
 1 9 -6 11.06 0.4
 1 -9 6 4.53 0.26
 -1 9 -6 4.79 0.25
 1 9 6 4.87 0.25
 1 9 6 4.6 0.29
 3 -9 6 0.7 0.13
 3 9 6 0.43 0.12
 -3 9 -6 0.6 0.11
 3 9 6 0.72 0.12
 5 -9 6 1.46 0.18
 -5 9 -6 1.46 0.15
 5 9 6 1.47 0.15
 5 9 6 1.68 0.19
 7 -9 6 2.92 0.25
 -7 9 -6 2.5 0.2
 7 9 6 3.02 0.21
 7 9 6 2.53 0.23
 28 0 -7 0.07 0.08
 28 0 -7 0.13 0.12
 28 0 -7 0.06 0.1
 28 0 -7 0 0.11
 26 0 -7 0.1 0.07
 26 0 -7 0.12 0.11
 26 0 -7 -0.1 0.09
 26 0 -7 0.02 0.1
 24 0 -7 -0.02 0.05
 24 0 -7 -0.01 0.07
 24 0 -7 -0.05 0.09
 24 0 -7 0.1 0.1
 22 0 -7 0 0.05
 22 0 -7 0.04 0.08
 22 0 -7 0.07 0.07
 22 0 -7 0.02 0.08
 22 0 -7 -0.09 0.06
 20 0 -7 0.07 0.09
 20 0 -7 0.02 0.05
 20 0 -7 0.05 0.07
 20 0 -7 0.14 0.09
 20 0 -7 0.03 0.06
 20 0 -7 0 0.06
 18 0 -7 -0.02 0.05
 18 0 -7 -0.04 0.04
 18 0 -7 0.02 0.07
 18 0 -7 0 0.04
 18 0 -7 -0.1 0.07
 18 0 -7 -0.03 0.07
 16 0 -7 -0.04 0.06
 16 0 -7 0.09 0.07
 16 0 -7 0.04 0.03
 16 0 -7 0.01 0.07
 16 0 -7 -0.05 0.05
 16 0 -7 0.03 0.03
 14 0 -7 0.13 0.07
 14 0 -7 0.03 0.05
 14 0 -7 0 0.06
 14 0 -7 0.04 0.06
 12 0 -7 0.12 0.08
 12 0 -7 0.08 0.06
 12 0 -7 0.05 0.05
 12 0 -7 0.02 0.05
 12 0 -7 0.02 0.06
 10 0 -7 0.09 0.07
 10 0 -7 0.06 0.07
 10 0 -7 0.03 0.04
 10 0 -7 0.09 0.06
 10 0 -7 0.08 0.05
 8 0 -7 -0.01 0.02
 8 0 -7 0.05 0.04
 8 0 -7 0.04 0.05
 8 0 -7 0.04 0.04
 8 0 -7 0.06 0.05
 6 0 -7 0.01 0.04
 6 0 -7 0.06 0.05
 6 0 -7 -0.01 0.04
 4 0 -7 0.11 0.05
 4 0 -7 -0.05 0.03
 4 0 -7 0.1 0.06
 2 0 -7 0 0.04
 -2 0 7 0.01 0.02
 2 0 -7 0 0.04
 2 0 -7 0.08 0.05
 0 0 -7 -0.06 0.04
 0 0 -7 0 0.04
 0 0 -7 -0.01 0.03
 -2 0 -7 -0.02 0.04
 -4 0 -7 0.09 0.05
 -6 0 -7 -0.07 0.06
 -6 0 -7 0 0.05
 -8 0 -7 -0.02 0.06
 -8 0 -7 0.03 0.05
 -10 0 -7 0.01 0.08
 -10 0 -7 0.06 0.07
 -12 0 -7 -0.01 0.08
 -12 0 -7 0.15 0.1
 -14 0 -7 0.02 0.08
 -14 0 -7 0.11 0.1
 -16 0 -7 -0.01 0.09
 16 0 7 -0.04 0.08
 -16 0 -7 -0.1 0.08
 -18 0 -7 -0.08 0.08
 18 0 7 0.07 0.09
 20 0 7 0.01 0.09
 -20 0 -7 -0.05 0.09
 22 0 7 -0.05 0.11
 -22 0 -7 0.14 0.1
 24 0 7 0.05 0.12
 29 -1 -7 0.88 0.12
 29 -1 -7 0.82 0.12
 29 -1 -7 0.73 0.17
 29 -1 -7 1.03 0.16
 29 1 -7 0.99 0.18
 29 1 -7 0.92 0.19
 29 1 -7 0.94 0.12
 27 -1 -7 -0.02 0.08
 27 -1 -7 0.24 0.11
 27 -1 -7 0.08 0.08
 27 -1 -7 0.02 0.13
 27 1 -7 0.03 0.06
 27 1 -7 0.03 0.1
 27 1 -7 -0.06 0.09
 25 -1 -7 7.92 0.41
 25 -1 -7 7.47 0.37
 25 -1 -7 7.71 0.3
 25 -1 -7 7.81 0.42
 25 -1 -7 7.78 0.36
 25 -1 -7 7.99 0.31
 25 1 -7 8.11 0.4
 25 1 -7 7.58 0.37
 23 -1 -7 0.26 0.08
 23 -1 -7 0.23 0.13
 23 -1 -7 0.25 0.1
 23 -1 -7 0.03 0.09
 23 -1 -7 0.2 0.07
 23 1 -7 0.21 0.1
 23 1 -7 0.09 0.06
 23 1 -7 0.27 0.11
 21 -1 -7 4.05 0.18
 21 -1 -7 4.4 0.26
 21 -1 -7 4.34 0.24
 21 -1 -7 4.25 0.29
 21 -1 -7 3.98 0.18
 21 -1 -7 4.23 0.27
 21 1 -7 4.39 0.27
 21 1 -7 4.19 0.25
 21 1 -7 4.33 0.27
 21 1 -7 4.1 0.18
 19 -1 -7 0.06 0.09
 19 -1 -7 -0.01 0.04
 19 -1 -7 0.04 0.06
 19 -1 -7 0 0.05
 19 -1 -7 0 0.07
 19 -1 -7 -0.02 0.07
 19 1 -7 0 0.08
 19 1 -7 0.09 0.08
 19 1 -7 0.1 0.07
 19 1 -7 0.17 0.05
 19 1 -7 0.03 0.06
 17 -1 -7 0.48 0.1
 17 -1 -7 0.64 0.12
 17 -1 -7 0.4 0.05
 17 -1 -7 0.49 0.06
 17 -1 -7 0.46 0.09
 17 -1 -7 0.51 0.11
 17 1 -7 0.45 0.05
 17 1 -7 0.39 0.1
 17 1 -7 0.43 0.09
 17 1 -7 0.55 0.1
 17 1 -7 0.39 0.09
 15 -1 -7 0.97 0.12
 15 -1 -7 0.83 0.13
 15 -1 -7 0.78 0.11
 15 -1 -7 1.06 0.13
 15 -1 -7 0.88 0.11
 15 1 -7 0.8 0.06
 15 1 -7 0.8 0.11
 15 1 -7 0.87 0.11
 15 1 -7 0.82 0.1
 15 1 -7 0.69 0.12
 13 -1 -7 58.03 1.53
 13 -1 -7 56.85 1.57
 13 -1 -7 56.55 1.48
 13 -1 -7 56.92 1.44
 13 -1 -7 57.29 1.55
 13 1 -7 57.02 1.47
 13 1 -7 57.33 1.52
 13 1 -7 58.03 1.37
 13 1 -7 59.08 1.55
 13 1 -7 55.73 1.44
 11 -1 -7 0.55 0.08
 11 -1 -7 0.65 0.07
 11 -1 -7 0.54 0.09
 11 -1 -7 0.4 0.08
 11 -1 -7 0.56 0.1
 11 1 -7 0.53 0.09
 11 1 -7 0.57 0.09
 11 1 -7 0.42 0.09
 11 1 -7 0.58 0.06
 11 1 -7 0.61 0.07
 9 -1 -7 6.58 0.27
 9 -1 -7 6.57 0.21
 9 -1 -7 6.31 0.22
 9 -1 -7 6.47 0.26
 9 -1 -7 6.49 0.29
 9 -1 -7 5.96 0.23
 9 1 -7 6.57 0.27
 9 1 -7 6.63 0.24
 9 1 -7 6.42 0.27
 9 1 -7 6.3 0.21
 9 1 -7 6.33 0.25
 7 -1 -7 7.77 0.29
 7 -1 -7 7.86 0.27
 7 -1 -7 7.97 0.32
 7 1 -7 7.65 0.28
 7 1 -7 7.34 0.27
 7 1 -7 7.36 0.22
 7 1 -7 7.73 0.28
 7 1 -7 7.03 0.3
 5 -1 -7 0.01 0.04
 5 -1 -7 -0.02 0.05
 5 -1 -7 0.03 0.04
 5 1 -7 0.01 0.04
 5 1 -7 0.01 0.04
 5 1 -7 0.01 0.05
 5 1 -7 -0.06 0.04
 -5 1 7 0.02 0.02
 3 -1 -7 8.45 0.28
 3 -1 -7 8 0.32
 3 -1 -7 7.86 0.29
 -3 1 7 8.11 0.23
 3 1 -7 7.85 0.27
 3 1 -7 7.81 0.3
 3 1 -7 8.13 0.32
 1 -1 -7 29.33 0.75
 1 -1 -7 29.44 0.87
 1 -1 -7 29.15 0.79
 1 1 -7 29.49 0.8
 -1 -1 -7 5.76 0.19
 -1 -1 -7 5.12 0.24
 -1 -1 -7 5.52 0.19
 -1 -1 -7 5.55 0.25
 -1 1 -7 5.22 0.24
 -3 -1 -7 7.54 0.26
 -3 -1 -7 7.5 0.31
 -3 -1 -7 7.22 0.29
 -3 1 -7 7.64 0.31
 -5 -1 -7 3.88 0.19
 -5 -1 -7 4.12 0.21
 -5 1 -7 3.76 0.21
 -7 -1 -7 4.29 0.22
 -7 -1 -7 4.49 0.23
 -7 1 -7 4.74 0.25
 -9 -1 -7 0.27 0.08
 -9 -1 -7 0.21 0.08
 -9 1 -7 0.09 0.08
 -11 -1 -7 9.04 0.37
 -11 -1 -7 10.48 0.42
 11 -1 7 9.51 0.35
 -11 1 -7 9.61 0.39
 -13 -1 -7 0.2 0.09
 13 -1 7 0.44 0.1
 -13 -1 -7 0.43 0.1
 -13 1 -7 0.56 0.12
 -15 -1 -7 1.36 0.15
 15 -1 7 1.37 0.15
 -15 -1 -7 1.05 0.16
 -15 1 -7 1.44 0.17
 -17 -1 -7 10.51 0.49
 17 -1 7 10.58 0.42
 -17 -1 -7 9.62 0.4
 -17 1 -7 10.13 0.43
 -19 -1 -7 0.48 0.12
 19 -1 7 0.41 0.13
 -19 1 -7 0.28 0.11
 -19 1 -7 0.36 0.05
 19 1 7 0.57 0.12
 21 -1 7 0.24 0.12
 21 1 7 0.29 0.12
 -21 1 -7 0.38 0.13
 -21 1 -7 0.07 0.05
 23 -1 7 0.02 0.12
 23 1 7 0.11 0.12
 -23 1 -7 0.01 0.12
 28 -2 -7 0.14 0.13
 28 -2 -7 0.07 0.09
 28 -2 -7 0.09 0.08
 28 -2 -7 -0.05 0.1
 28 -2 -7 0.11 0.11
 28 2 -7 0.04 0.12
 28 2 -7 0.08 0.1
 28 2 -7 0.02 0.07
 26 -2 -7 0.09 0.08
 26 -2 -7 -0.03 0.11
 26 -2 -7 0 0.09
 26 -2 -7 -0.02 0.12
 26 -2 -7 0.01 0.07
 26 -2 -7 -0.07 0.09
 26 2 -7 0.02 0.07
 26 2 -7 -0.01 0.11
 26 2 -7 0.03 0.11
 24 -2 -7 0.45 0.13
 24 -2 -7 0 0.09
 24 -2 -7 0.44 0.13
 24 -2 -7 0.22 0.07
 24 -2 -7 0.22 0.08
 24 -2 -7 0.06 0.1
 24 2 -7 0.29 0.12
 24 2 -7 0.3 0.08
 24 2 -7 0.27 0.11
 22 -2 -7 3.12 0.24
 22 -2 -7 3.14 0.24
 22 -2 -7 3.02 0.24
 22 -2 -7 3.08 0.17
 22 -2 -7 3.35 0.22
 22 -2 -7 3.17 0.16
 22 2 -7 3.05 0.16
 22 2 -7 2.92 0.23
 22 2 -7 2.97 0.22
 20 -2 -7 2.44 0.15
 20 -2 -7 2.7 0.25
 20 -2 -7 2.52 0.21
 20 -2 -7 2.58 0.22
 20 -2 -7 2.58 0.21
 20 -2 -7 2.51 0.13
 20 -2 -7 2.51 0.18
 20 2 -7 2.51 0.2
 20 2 -7 2.4 0.19
 20 2 -7 2.89 0.21
 18 -2 -7 0.96 0.09
 18 -2 -7 0.86 0.12
 18 -2 -7 0.92 0.14
 18 -2 -7 0.93 0.14
 18 -2 -7 0.89 0.13
 18 -2 -7 0.86 0.12
 18 -2 -7 0.96 0.08
 18 2 -7 0.84 0.08
 18 2 -7 0.84 0.13
 18 2 -7 0.69 0.11
 18 2 -7 1.11 0.13
 16 -2 -7 0.39 0.09
 16 -2 -7 0.39 0.08
 16 -2 -7 0.36 0.05
 16 -2 -7 0.34 0.04
 16 -2 -7 0.44 0.1
 16 -2 -7 0.35 0.08
 16 -2 -7 0.45 0.1
 16 2 -7 0.32 0.08
 16 2 -7 0.32 0.08
 16 2 -7 0.4 0.05
 16 2 -7 0.44 0.09
 16 2 -7 0.31 0.09
 14 -2 -7 6.36 0.27
 14 -2 -7 6.64 0.31
 14 -2 -7 6.72 0.27
 14 -2 -7 6.67 0.29
 14 -2 -7 7.18 0.32
 14 2 -7 7.05 0.22
 14 2 -7 6.02 0.27
 14 2 -7 6.74 0.29
 14 2 -7 6.86 0.27
 14 2 -7 6.55 0.29
 14 2 -7 6.46 0.2
 12 -2 -7 1.02 0.1
 12 -2 -7 1.06 0.12
 12 -2 -7 0.83 0.08
 12 -2 -7 0.91 0.11
 12 -2 -7 0.89 0.12
 12 2 -7 0.96 0.11
 12 2 -7 0.84 0.08
 12 2 -7 0.98 0.09
 12 2 -7 1.08 0.11
 12 2 -7 0.91 0.06
 12 2 -7 0.92 0.11
 10 -2 -7 0.75 0.07
 10 -2 -7 0.46 0.09
 10 -2 -7 0.5 0.09
 10 -2 -7 0.42 0.07
 10 2 -7 0.52 0.09
 10 2 -7 0.5 0.06
 10 2 -7 0.4 0.07
 10 2 -7 0.64 0.09
 10 2 -7 0.53 0.08
 8 -2 -7 5.35 0.24
 8 -2 -7 4.85 0.17
 8 -2 -7 5.19 0.26
 8 -2 -7 4.98 0.2
 8 2 -7 5.62 0.24
 8 2 -7 5.2 0.22
 8 2 -7 5.15 0.23
 8 2 -7 5.02 0.19
 8 2 -7 5.47 0.22
 6 -2 -7 6.87 0.3
 6 -2 -7 6.7 0.21
 6 -2 -7 6.57 0.26
 6 -2 -7 7.14 0.26
 6 -2 -7 6.79 0.22
 6 2 -7 6.91 0.22
 -6 2 7 6.98 0.19
 6 2 -7 6.78 0.26
 6 2 -7 7.09 0.27
 -6 2 7 6.91 0.22
 6 2 -7 6.99 0.26
 4 -2 -7 0.1 0.05
 4 -2 -7 0.07 0.05
 4 -2 -7 0.07 0.05
 4 -2 -7 0.13 0.03
 4 2 -7 0.2 0.06
 4 2 -7 0.16 0.04
 -4 2 7 0.13 0.04
 4 2 -7 0.1 0.06
 2 -2 -7 1 0.1
 2 -2 -7 0.63 0.1
 2 -2 -7 0.89 0.07
 2 -2 -7 0.98 0.09
 2 2 -7 0.75 0.07
 2 2 -7 0.84 0.1
 0 -2 -7 3.64 0.15
 0 -2 -7 3.72 0.19
 0 -2 -7 3.51 0.15
 0 -2 -7 3.7 0.21
 0 2 -7 3.37 0.2
 0 2 -7 3.65 0.17
 -2 -2 -7 10.34 0.39
 -2 -2 -7 10.29 0.36
 -2 -2 -7 10.18 0.29
 -2 -2 -7 10.69 0.34
 -2 2 -7 10.04 0.38
 -4 -2 -7 0.07 0.03
 -4 -2 -7 0.11 0.05
 -4 -2 -7 -0.01 0.05
 -4 -2 -7 0.06 0.05
 -4 2 -7 0.07 0.06
 -6 -2 -7 8.39 0.33
 -6 -2 -7 8.77 0.34
 -6 2 -7 8.08 0.34
 -8 -2 -7 0.13 0.07
 8 -2 7 0.1 0.06
 -8 -2 -7 0.09 0.07
 -8 2 -7 0.02 0.06
 -10 -2 -7 1.28 0.14
 10 -2 7 1.56 0.13
 -10 -2 -7 1.44 0.15
 -10 2 -7 1.24 0.15
 -12 -2 -7 0.32 0.1
 12 -2 7 0.6 0.11
 -12 -2 -7 0.28 0.09
 -12 2 -7 0.4 0.1
 -14 -2 -7 0.98 0.16
 -14 -2 -7 1 0.13
 14 -2 7 1.28 0.14
 -14 2 -7 1.03 0.15
 -16 -2 -7 1.01 0.17
 -16 -2 -7 0.67 0.11
 16 -2 7 0.86 0.13
 -16 2 -7 0.89 0.07
 -16 2 -7 0.84 0.15
 -18 -2 -7 1.06 0.14
 18 -2 7 1.7 0.18
 -18 2 -7 1.36 0.18
 -18 2 -7 1.31 0.09
 20 -2 7 0.26 0.11
 -20 2 -7 0.26 0.06
 -20 2 -7 0.43 0.13
 22 -2 7 0.05 0.12
 -22 2 -7 0.22 0.06
 22 2 7 0.11 0.09
 -22 2 -7 0.16 0.12
 24 -2 7 0.48 0.15
 24 2 7 0.64 0.14
 24 2 7 0.5 0.15
 -24 2 -7 0.56 0.17
 27 -3 -7 3.01 0.3
 27 -3 -7 2.89 0.21
 27 -3 -7 2.72 0.26
 27 -3 -7 3.08 0.18
 27 -3 -7 3 0.23
 27 3 -7 3.05 0.24
 25 -3 -7 4.81 0.32
 25 -3 -7 3.8 0.28
 25 -3 -7 4.06 0.2
 25 -3 -7 4.11 0.3
 25 -3 -7 4.09 0.23
 25 -3 -7 3.99 0.25
 25 3 -7 3.99 0.21
 25 3 -7 4.21 0.29
 23 -3 -7 -0.03 0.1
 23 -3 -7 -0.13 0.08
 23 -3 -7 0.01 0.09
 23 -3 -7 0.08 0.06
 23 -3 -7 0.21 0.09
 23 -3 -7 0.11 0.08
 23 3 -7 0.05 0.06
 23 3 -7 0.01 0.09
 21 -3 -7 0.05 0.09
 21 -3 -7 0 0.09
 21 -3 -7 0.05 0.05
 21 -3 -7 -0.04 0.09
 21 -3 -7 0.06 0.08
 21 -3 -7 0.03 0.07
 21 3 -7 -0.06 0.07
 21 3 -7 -0.04 0.05
 19 -3 -7 0.38 0.11
 19 -3 -7 0.29 0.08
 19 -3 -7 0.32 0.1
 19 -3 -7 0.43 0.12
 19 -3 -7 0.38 0.09
 19 -3 -7 0.18 0.05
 19 -3 -7 0.34 0.1
 19 3 -7 0.19 0.09
 19 3 -7 0.2 0.06
 17 -3 -7 0.24 0.1
 17 -3 -7 0.31 0.1
 17 -3 -7 0.37 0.08
 17 -3 -7 0.22 0.06
 17 -3 -7 0.29 0.08
 17 -3 -7 0.26 0.05
 17 -3 -7 0.3 0.1
 17 3 -7 0.23 0.09
 17 3 -7 0.34 0.06
 17 3 -7 0.11 0.07
 17 3 -7 0.25 0.09
 15 -3 -7 7.71 0.36
 15 -3 -7 7.97 0.31
 15 -3 -7 8.18 0.23
 15 -3 -7 8.1 0.26
 15 -3 -7 7.98 0.36
 15 -3 -7 8.55 0.36
 15 3 -7 8.23 0.34
 15 3 -7 7.6 0.33
 15 3 -7 7.72 0.26
 13 -3 -7 0.06 0.07
 13 -3 -7 0.07 0.07
 13 -3 -7 0.47 0.07
 13 -3 -7 0.16 0.07
 13 3 -7 0.07 0.06
 13 3 -7 0.07 0.07
 13 3 -7 0.02 0.05
 13 3 -7 0.14 0.04
 11 -3 -7 7.55 0.33
 11 -3 -7 6.94 0.3
 11 -3 -7 7.27 0.26
 11 -3 -7 7.7 0.33
 11 3 -7 7.07 0.22
 11 3 -7 7.52 0.27
 11 3 -7 7.1 0.29
 11 3 -7 7.41 0.29
 9 -3 -7 0.16 0.05
 9 -3 -7 0.2 0.07
 9 -3 -7 0.06 0.05
 9 -3 -7 0.07 0.07
 9 3 -7 0.09 0.05
 9 3 -7 0.16 0.06
 9 3 -7 0.21 0.04
 9 3 -7 0.18 0.06
 -9 3 7 0.15 0.05
 9 3 -7 0.17 0.06
 7 -3 -7 1.95 0.11
 7 -3 -7 1.93 0.16
 7 -3 -7 2.03 0.15
 7 3 -7 2.15 0.14
 -7 3 7 1.93 0.08
 7 3 -7 1.91 0.12
 7 3 -7 1.95 0.14
 -7 3 7 1.74 0.12
 5 -3 -7 1.63 0.09
 5 -3 -7 1.42 0.12
 5 -3 -7 1.12 0.13
 5 3 -7 1.35 0.1
 -5 3 7 1.37 0.07
 5 3 -7 1.46 0.11
 -5 3 7 1.4 0.1
 5 3 -7 1.48 0.13
 3 -3 -7 15.26 0.45
 3 -3 -7 14.8 0.52
 3 -3 -7 14.65 0.43
 3 -3 -7 15.14 0.45
 -3 3 7 14.61 0.4
 -3 3 7 14.77 0.42
 3 3 -7 14.13 0.43
 3 3 -7 14.17 0.45
 3 3 -7 15.39 0.48
 1 -3 -7 19.88 0.58
 1 -3 -7 20.34 0.59
 1 -3 -7 20.54 0.56
 1 -3 -7 20.54 0.66
 1 3 -7 20.43 0.61
 1 3 -7 20.85 0.61
 -1 -3 -7 0.24 0.05
 -1 -3 -7 0.28 0.06
 -1 -3 -7 0.29 0.07
 -1 -3 -7 0.14 0.06
 -1 3 -7 0.3 0.08
 -1 3 -7 0.15 0.06
 -3 -3 -7 2.27 0.18
 -3 -3 -7 2.6 0.16
 -3 -3 -7 2.36 0.1
 -3 -3 -7 2.55 0.16
 -3 3 -7 2.39 0.18
 -5 -3 -7 0.05 0.06
 -5 -3 -7 0.08 0.07
 -5 -3 -7 0.16 0.08
 -5 3 -7 0.04 0.07
 -7 -3 -7 0.04 0.07
 -7 -3 -7 -0.02 0.06
 7 -3 7 0.02 0.05
 -7 -3 -7 -0.04 0.06
 -7 3 -7 -0.01 0.07
 -9 -3 -7 4.03 0.25
 -9 -3 -7 3.91 0.21
 9 -3 7 3.8 0.19
 -9 3 -7 3.81 0.24
 -11 -3 -7 1.38 0.14
 -11 -3 -7 1.47 0.17
 11 -3 7 1.38 0.14
 -11 3 -7 1.39 0.17
 -13 -3 -7 6.7 0.29
 -13 -3 -7 6.7 0.37
 13 -3 7 6.94 0.31
 -13 3 -7 6.82 0.35
 15 -3 7 1.35 0.12
 15 -3 7 1.49 0.16
 -15 -3 -7 1.41 0.15
 -15 -3 -7 1.13 0.18
 -15 3 -7 1.25 0.09
 -15 3 -7 1.42 0.18
 17 -3 7 -0.03 0.09
 -17 -3 -7 0 0.07
 -17 3 -7 0.16 0.05
 -17 3 -7 -0.08 0.1
 17 3 7 -0.05 0.08
 19 -3 7 0.07 0.1
 19 3 7 0.13 0.09
 -19 3 -7 0.01 0.11
 -19 3 -7 0.1 0.06
 21 -3 7 2.47 0.24
 21 3 7 2.4 0.21
 -21 3 -7 2.75 0.26
 -21 3 -7 2.33 0.14
 23 -3 7 2.3 0.25
 23 3 7 2.28 0.21
 -23 3 -7 2.83 0.28
 26 -4 -7 0.75 0.16
 26 -4 -7 0.18 0.13
 26 -4 -7 0.58 0.13
 26 -4 -7 0.56 0.1
 26 4 -7 0.45 0.11
 26 4 -7 0.35 0.13
 24 -4 -7 0.34 0.13
 24 -4 -7 0.41 0.11
 24 -4 -7 0.46 0.08
 24 -4 -7 0.36 0.12
 24 -4 -7 0.27 0.13
 24 4 -7 0.47 0.13
 24 4 -7 0.34 0.09
 22 -4 -7 0.23 0.07
 22 -4 -7 0.3 0.1
 22 -4 -7 0.22 0.1
 22 -4 -7 0.06 0.09
 22 -4 -7 0.08 0.1
 22 4 -7 0.1 0.1
 22 4 -7 0.21 0.08
 20 -4 -7 0.04 0.05
 20 -4 -7 -0.01 0.07
 20 -4 -7 0.05 0.08
 20 -4 -7 0.01 0.08
 20 -4 -7 -0.01 0.08
 20 4 -7 -0.03 0.08
 20 4 -7 0.09 0.06
 18 -4 -7 0.55 0.09
 18 -4 -7 0.37 0.13
 18 -4 -7 0.46 0.07
 18 -4 -7 0.57 0.1
 18 -4 -7 0.51 0.12
 18 -4 -7 0.49 0.12
 18 4 -7 0.38 0.07
 18 4 -7 0.23 0.09
 16 -4 -7 6.07 0.24
 16 -4 -7 5.82 0.2
 16 -4 -7 5.71 0.31
 16 -4 -7 6.65 0.35
 16 -4 -7 6.43 0.33
 16 -4 -7 6.15 0.27
 16 4 -7 5.66 0.24
 16 4 -7 5.53 0.28
 16 4 -7 5.79 0.22
 14 -4 -7 -0.05 0.06
 14 -4 -7 0.18 0.08
 14 -4 -7 0.05 0.04
 14 -4 -7 0.08 0.08
 14 -4 -7 -0.01 0.05
 14 -4 -7 0.08 0.05
 14 4 -7 0.05 0.06
 14 4 -7 0.07 0.08
 14 4 -7 0.14 0.05
 12 -4 -7 13.88 0.45
 12 -4 -7 13.07 0.52
 12 -4 -7 13.98 0.4
 12 -4 -7 13.89 0.37
 12 -4 -7 14.04 0.5
 12 -4 -7 13.79 0.5
 12 4 -7 14.02 0.4
 12 4 -7 13.77 0.46
 12 4 -7 13.71 0.46
 10 -4 -7 23.3 0.67
 10 -4 -7 22.42 0.74
 10 -4 -7 22.47 0.59
 10 -4 -7 22.68 0.71
 10 -4 -7 22.83 0.7
 10 4 -7 22.49 0.61
 10 4 -7 23.15 0.66
 -10 4 7 22.18 0.65
 10 4 -7 22.94 0.68
 10 4 -7 22.77 0.64
 8 -4 -7 5.47 0.26
 8 -4 -7 4.74 0.27
 8 -4 -7 5.15 0.21
 8 4 -7 5.38 0.24
 8 4 -7 4.86 0.19
 -8 4 7 5.04 0.22
 8 4 -7 5.9 0.24
 8 4 -7 5.13 0.23
 6 -4 -7 0.23 0.08
 6 -4 -7 0.28 0.06
 6 -4 -7 0.25 0.08
 6 4 -7 0.24 0.06
 -6 4 7 0.33 0.04
 6 4 -7 0.24 0.07
 -6 4 7 0.29 0.07
 6 4 -7 0.43 0.08
 6 4 -7 0.26 0.07
 4 -4 -7 34.55 0.94
 4 -4 -7 33.88 0.91
 4 -4 -7 34.07 1.02
 4 4 -7 34.37 0.89
 4 4 -7 35.3 0.94
 -4 4 7 34.13 0.85
 4 4 -7 33.68 0.96
 -4 4 7 34.06 0.88
 2 -4 -7 30.43 0.92
 2 -4 -7 30.71 0.85
 2 -4 -7 30.32 0.8
 2 4 -7 29.81 0.84
 2 4 -7 29.83 0.87
 -2 4 7 29.53 0.77
 -2 4 7 30.1 0.79
 0 -4 -7 0.29 0.08
 0 -4 -7 0.14 0.07
 0 -4 -7 0.24 0.06
 0 4 7 0.17 0.05
 0 4 -7 0.42 0.09
 0 4 -7 0.16 0.07
 -2 -4 -7 0.72 0.1
 -2 -4 -7 0.67 0.07
 -2 -4 -7 0.77 0.11
 -2 4 -7 0.67 0.11
 -2 4 -7 0.63 0.12
 2 4 7 0.59 0.08
 4 -4 7 0.17 0.05
 -4 -4 -7 0.02 0.07
 -4 -4 -7 0.01 0.07
 -4 -4 -7 0.07 0.05
 -4 4 -7 0.21 0.08
 -4 4 -7 0.06 0.07
 -6 -4 -7 5.08 0.23
 -6 -4 -7 5.61 0.27
 6 -4 7 5.13 0.22
 -6 -4 -7 5.25 0.28
 -6 4 -7 5.21 0.28
 8 -4 7 2.3 0.16
 -8 -4 -7 2.09 0.2
 -8 -4 -7 2.28 0.18
 -8 4 -7 2.59 0.21
 10 -4 7 5.04 0.25
 -10 -4 -7 4.33 0.22
 -10 -4 -7 4.59 0.29
 10 4 7 4.57 0.24
 -10 4 -7 4.67 0.28
 -12 -4 -7 2.6 0.18
 12 -4 7 2.91 0.2
 -12 -4 -7 2.58 0.24
 -12 4 -7 2.94 0.12
 12 4 7 2.91 0.19
 -12 4 -7 3.17 0.24
 -14 -4 -7 19.33 0.59
 14 -4 7 19.46 0.65
 -14 4 -7 19.83 0.53
 -14 4 -7 19.15 0.68
 14 4 7 19.38 0.65
 -16 -4 -7 0.14 0.09
 16 -4 7 0.27 0.11
 16 -4 7 0.33 0.09
 -16 4 -7 0.38 0.07
 -16 4 -7 0.33 0.13
 16 4 7 0.17 0.09
 18 -4 7 1.58 0.19
 18 4 7 1.56 0.17
 -18 4 -7 1.66 0.12
 -18 4 -7 1.47 0.2
 20 -4 7 0.68 0.16
 -20 4 -7 0.72 0.17
 -20 4 -7 0.79 0.1
 20 4 7 0.78 0.14
 22 -4 7 4.86 0.33
 -22 4 -7 4.77 0.34
 22 4 7 4.87 0.29
 23 -5 -7 34.64 0.92
 23 -5 -7 34.51 1.11
 23 -5 -7 33.94 0.98
 23 -5 -7 33.1 1.12
 23 5 -7 35.37 0.95
 21 -5 -7 1.2 0.19
 21 -5 -7 1.21 0.15
 21 -5 -7 1.22 0.18
 21 -5 -7 1.31 0.16
 21 -5 -7 1.3 0.11
 21 5 -7 1.13 0.12
 19 -5 -7 1.26 0.19
 19 -5 -7 1.33 0.14
 19 -5 -7 1.16 0.14
 19 -5 -7 1.41 0.12
 19 -5 -7 1.39 0.19
 19 5 -7 1.5 0.13
 17 -5 -7 1.69 0.11
 17 -5 -7 1.4 0.19
 17 -5 -7 1.65 0.2
 17 -5 -7 1.51 0.14
 17 -5 -7 1.59 0.15
 17 5 -7 1.7 0.13
 17 5 -7 1.61 0.14
 15 -5 -7 6.17 0.33
 15 -5 -7 5.88 0.34
 15 -5 -7 6.38 0.22
 15 -5 -7 5.89 0.28
 15 -5 -7 6.23 0.33
 15 -5 -7 5.62 0.25
 15 5 -7 6.31 0.26
 15 5 -7 5.25 0.28
 15 5 -7 6.13 0.24
 13 -5 -7 2.78 0.23
 13 -5 -7 3.01 0.14
 13 -5 -7 2.99 0.19
 13 -5 -7 3.23 0.23
 13 -5 -7 2.88 0.22
 13 5 -7 2.96 0.2
 13 5 -7 3.11 0.16
 11 -5 -7 0.21 0.09
 11 -5 -7 0.05 0.04
 11 -5 -7 -0.01 0.07
 11 -5 -7 -0.03 0.08
 11 -5 -7 -0.1 0.05
 11 5 -7 0.03 0.05
 11 5 -7 0.21 0.07
 11 5 -7 0.21 0.08
 9 -5 -7 0.27 0.09
 9 -5 -7 0.21 0.08
 9 -5 -7 0.12 0.06
 9 -5 -7 0.18 0.05
 9 5 -7 0.17 0.06
 9 5 -7 0.18 0.07
 9 5 -7 0.21 0.08
 -9 5 7 0.26 0.08
 9 5 -7 0.14 0.08
 7 -5 -7 2.41 0.2
 7 -5 -7 2.81 0.19
 7 -5 -7 2.41 0.13
 7 -5 -7 2.66 0.16
 7 5 -7 2.53 0.16
 -7 5 7 2.59 0.17
 7 5 -7 2.85 0.16
 7 5 -7 2.87 0.19
 7 5 -7 2.53 0.18
 5 -5 -7 8.99 0.36
 5 -5 -7 9.61 0.3
 5 -5 -7 10.2 0.35
 5 -5 -7 9.47 0.41
 -5 5 7 10.18 0.35
 5 5 -7 9.35 0.36
 5 5 -7 9.53 0.37
 5 5 -7 9.45 0.33
 -5 5 7 9.69 0.29
 5 5 -7 9.51 0.33
 3 -5 -7 0.08 0.06
 3 -5 -7 0.1 0.05
 3 -5 -7 0.05 0.08
 3 -5 -7 0.05 0.06
 -3 5 7 0.03 0.06
 3 5 -7 0.06 0.07
 3 5 -7 0.05 0.07
 -3 5 7 0.09 0.04
 3 5 -7 0.1 0.06
 1 -5 -7 11.92 0.47
 1 -5 -7 11.98 0.42
 1 -5 -7 11.79 0.39
 1 -5 -7 11.61 0.36
 1 5 -7 11.36 0.44
 1 5 -7 11.57 0.44
 -1 5 7 11.42 0.39
 -1 5 7 11.92 0.36
 -1 -5 -7 109.64 2.69
 -1 -5 -7 110.13 2.92
 -1 -5 -7 109.27 2.91
 1 5 7 112.16 2.88
 1 5 7 112.32 2.66
 -1 5 -7 111.93 2.71
 -1 5 -7 110.77 2.94
 -3 -5 -7 23.01 0.74
 3 -5 7 22.67 0.65
 -3 -5 -7 21.74 0.64
 -3 -5 -7 22.55 0.74
 3 5 7 23.27 0.66
 -3 5 -7 22.7 0.75
 3 5 7 22.87 0.64
 -5 -5 -7 9.43 0.34
 5 -5 7 9.46 0.34
 -5 -5 -7 9.79 0.4
 -5 -5 -7 8.8 0.4
 -5 5 -7 9.17 0.4
 5 5 7 9.34 0.34
 5 5 7 9.84 0.34
 7 -5 7 2.74 0.18
 -7 -5 -7 2.71 0.23
 -7 -5 -7 3.11 0.21
 -7 5 -7 2.89 0.23
 7 5 7 2.57 0.17
 7 5 7 2.98 0.17
 -9 -5 -7 0.52 0.13
 -9 -5 -7 0.54 0.11
 9 -5 7 0.75 0.12
 9 5 7 0.6 0.11
 9 5 7 0.57 0.09
 -9 5 -7 0.73 0.14
 -11 -5 -7 3.07 0.27
 11 -5 7 3.39 0.22
 -11 5 -7 2.98 0.14
 -11 5 -7 3.44 0.26
 11 5 7 3.41 0.2
 11 5 7 3.25 0.2
 13 -5 7 0.12 0.08
 -13 -5 -7 0.13 0.12
 -13 5 -7 0.14 0.06
 13 5 7 0.21 0.08
 13 5 7 0.07 0.07
 -13 5 -7 0.05 0.1
 15 -5 7 0.13 0.1
 15 5 7 -0.05 0.06
 15 5 7 -0.03 0.06
 -15 5 -7 0.06 0.06
 -15 5 -7 0.11 0.12
 17 -5 7 0.09 0.09
 17 -5 7 0.03 0.11
 -17 5 -7 0.22 0.13
 17 5 7 0.12 0.08
 17 5 7 0.22 0.09
 -17 5 -7 0.11 0.07
 19 -5 7 0.56 0.15
 19 5 7 0.51 0.12
 -19 5 -7 0.74 0.18
 19 5 7 0.91 0.14
 -19 5 -7 0.6 0.1
 22 -6 -7 9.59 0.49
 22 -6 -7 9.21 0.47
 22 -6 -7 9.37 0.4
 22 -6 -7 9.4 0.34
 22 6 -7 9.32 0.36
 20 -6 -7 0.97 0.11
 20 -6 -7 0.94 0.15
 20 -6 -7 0.95 0.17
 20 -6 -7 1.34 0.2
 20 -6 -7 1.15 0.16
 20 6 -7 1.13 0.13
 18 -6 -7 3.32 0.27
 18 -6 -7 2.76 0.25
 18 -6 -7 2.8 0.21
 18 -6 -7 2.97 0.23
 18 -6 -7 3.14 0.17
 18 6 -7 3.41 0.2
 18 6 -7 3.11 0.2
 16 -6 -7 1.05 0.1
 16 -6 -7 1 0.16
 16 -6 -7 0.93 0.16
 16 -6 -7 0.9 0.13
 16 6 -7 0.87 0.14
 16 6 -7 0.77 0.11
 16 6 -7 1.04 0.13
 14 -6 -7 0.73 0.09
 14 -6 -7 0.69 0.12
 14 -6 -7 0.75 0.14
 14 -6 -7 0.74 0.15
 14 6 -7 0.8 0.13
 14 6 -7 0.77 0.1
 12 -6 -7 1.03 0.1
 12 -6 -7 0.97 0.12
 12 -6 -7 1.29 0.17
 12 -6 -7 1.06 0.15
 12 6 -7 1.06 0.11
 12 6 -7 1.12 0.14
 10 -6 -7 0.42 0.07
 10 -6 -7 0.21 0.1
 10 -6 -7 0.29 0.1
 10 -6 -7 0.2 0.08
 10 6 -7 0.4 0.09
 -10 6 7 0.28 0.09
 10 6 -7 0.41 0.09
 8 -6 -7 0.5 0.07
 8 -6 -7 0.58 0.12
 8 -6 -7 0.47 0.09
 8 -6 -7 0.53 0.12
 -8 6 7 0.36 0.09
 8 6 -7 0.56 0.1
 8 6 -7 0.51 0.1
 8 6 -7 0.52 0.1
 6 -6 -7 5.51 0.22
 6 -6 -7 5.64 0.31
 6 -6 -7 5.39 0.26
 6 -6 -7 5.3 0.28
 -6 6 7 5.69 0.27
 -6 6 7 5.27 0.2
 6 6 -7 5.45 0.25
 6 6 -7 5.33 0.23
 6 6 -7 5.71 0.28
 4 -6 -7 0.37 0.1
 4 -6 -7 0.39 0.09
 4 -6 -7 0.6 0.11
 4 -6 -7 0.36 0.08
 -4 6 7 0.33 0.09
 4 6 -7 0.33 0.11
 -4 6 7 0.48 0.07
 2 -6 -7 5.92 0.27
 2 -6 -7 5.68 0.28
 2 -6 -7 5.78 0.24
 2 -6 -7 5.7 0.31
 -2 6 7 5.99 0.28
 2 6 -7 6.23 0.31
 -2 6 7 5.96 0.22
 0 -6 -7 4.74 0.28
 0 -6 -7 4.23 0.21
 0 -6 -7 4.56 0.27
 0 6 -7 4.56 0.27
 0 6 7 4.64 0.24
 0 6 7 4.37 0.2
 -2 -6 -7 41.01 1.11
 -2 -6 -7 42.98 1.24
 2 -6 7 40.52 1.11
 -2 -6 -7 41.49 1.23
 -2 6 -7 41.67 1.17
 2 6 7 41.6 1.07
 -4 -6 -7 1.17 0.16
 -4 -6 -7 1.31 0.14
 -4 -6 -7 1.31 0.16
 4 -6 7 1.26 0.13
 4 6 7 1.28 0.12
 -4 6 -7 1.36 0.18
 4 6 7 1.26 0.11
 -6 -6 -7 0.1 0.11
 -6 -6 -7 0.05 0.09
 6 -6 7 0.15 0.08
 -6 -6 -7 0.03 0.09
 6 6 7 0.05 0.06
 -6 6 -7 0.01 0.09
 -6 6 -7 0.07 0.05
 6 6 7 0.02 0.06
 -8 -6 -7 1.18 0.15
 -8 -6 -7 1.42 0.19
 8 -6 7 1.36 0.15
 -8 -6 -7 1.35 0.15
 8 6 7 1.06 0.12
 8 6 7 1.24 0.12
 -8 6 -7 1.37 0.19
 -8 6 -7 1.27 0.1
 10 -6 7 0.31 0.11
 -10 -6 -7 0.61 0.15
 -10 6 -7 0.45 0.07
 -10 6 -7 0.3 0.12
 10 6 7 0.33 0.08
 10 6 7 0.39 0.1
 12 -6 7 1.27 0.16
 12 6 7 1.02 0.13
 -12 6 -7 1 0.18
 -12 6 -7 1.15 0.11
 12 6 7 1.13 0.13
 14 -6 7 -0.05 0.09
 14 6 7 -0.03 0.05
 14 6 7 0.05 0.09
 -14 6 -7 0.02 0.07
 -14 6 -7 -0.07 0.11
 16 -6 7 0.3 0.11
 16 -6 7 0.23 0.12
 16 6 7 0.2 0.09
 -16 6 -7 0.39 0.09
 -16 6 -7 0.31 0.16
 16 6 7 0.24 0.09
 18 -6 7 2.25 0.22
 18 -6 7 2.39 0.26
 18 6 7 2.59 0.2
 -18 6 -7 2.17 0.26
 18 6 7 2.62 0.22
 19 -7 -7 -0.01 0.07
 19 -7 -7 -0.07 0.13
 19 -7 -7 0.08 0.11
 19 7 -7 0.17 0.1
 17 -7 -7 0.07 0.1
 17 -7 -7 0.02 0.11
 17 -7 -7 0.09 0.07
 17 7 -7 -0.1 0.07
 17 7 -7 -0.05 0.08
 17 7 -7 0.05 0.1
 15 -7 -7 0.49 0.09
 15 -7 -7 0.55 0.12
 15 -7 -7 0.45 0.15
 15 -7 -7 0.28 0.11
 15 7 -7 0.47 0.1
 15 7 -7 0.42 0.12
 13 -7 -7 0.46 0.09
 13 -7 -7 0.33 0.1
 13 -7 -7 0.22 0.13
 13 -7 -7 0.4 0.14
 13 7 -7 0.35 0.1
 13 7 -7 0.32 0.11
 11 -7 -7 10.05 0.48
 11 -7 -7 10.62 0.47
 11 -7 -7 11.36 0.44
 11 -7 -7 11.02 0.37
 11 7 -7 11 0.41
 11 7 -7 10.65 0.4
 9 -7 -7 4.44 0.21
 9 -7 -7 4.73 0.26
 9 -7 -7 4.99 0.3
 9 -7 -7 3.94 0.28
 -9 7 7 4.74 0.28
 9 7 -7 4.74 0.25
 7 -7 -7 0.86 0.16
 7 -7 -7 1.2 0.12
 7 -7 -7 1.13 0.14
 7 -7 -7 1.16 0.16
 7 7 -7 1.07 0.14
 7 7 -7 0.81 0.13
 -7 7 7 0.92 0.13
 5 -7 -7 3.63 0.23
 5 -7 -7 3.26 0.19
 5 -7 -7 3.26 0.25
 5 -7 -7 3.18 0.22
 5 7 -7 3.31 0.22
 -5 7 7 3.35 0.22
 5 7 -7 3.2 0.24
 -5 7 7 3.37 0.18
 3 -7 -7 4.5 0.27
 3 -7 -7 4.43 0.25
 3 -7 -7 4.76 0.29
 3 -7 -7 3.88 0.22
 -3 7 7 4.44 0.25
 -3 7 7 4.67 0.2
 3 7 -7 3.79 0.27
 1 -7 -7 0.93 0.14
 1 -7 -7 0.81 0.14
 1 -7 -7 0.68 0.11
 -1 7 7 0.8 0.13
 1 7 -7 0.81 0.15
 -1 7 7 0.75 0.09
 -1 -7 -7 0.25 0.09
 -1 -7 -7 0.22 0.11
 1 -7 7 0.54 0.09
 -1 -7 -7 0.29 0.11
 1 7 7 0.39 0.08
 1 7 7 0.26 0.1
 3 -7 7 0.51 0.1
 -3 -7 -7 0.37 0.1
 -3 -7 -7 0.47 0.11
 -3 -7 -7 0.51 0.13
 3 7 7 0.37 0.09
 3 7 7 0.25 0.08
 -5 -7 -7 0.21 0.12
 -5 -7 -7 0.21 0.1
 -5 -7 -7 0.29 0.1
 5 -7 7 0.23 0.09
 5 7 7 0.36 0.09
 -5 7 -7 0.23 0.06
 -5 7 -7 0.27 0.06
 -7 -7 -7 0.03 0.1
 7 -7 7 0.07 0.09
 -7 -7 -7 0.04 0.11
 -7 7 -7 0.01 0.06
 -7 7 -7 0 0.06
 7 7 7 0.01 0.06
 -9 -7 -7 1.59 0.18
 9 -7 7 1.73 0.19
 -9 7 -7 1.68 0.13
 9 7 7 1.72 0.14
 9 7 7 1.92 0.16
 11 -7 7 0 0.1
 11 7 7 -0.06 0.06
 -11 7 -7 0.05 0.07
 11 7 7 0.1 0.08
 -11 7 -7 -0.16 0.09
 13 -7 7 3.36 0.26
 13 7 7 3.21 0.22
 -13 7 -7 2.95 0.29
 -13 7 -7 3.17 0.18
 13 7 7 3.17 0.2
 15 -7 7 3.36 0.28
 15 7 7 3.82 0.23
 -15 7 -7 3.7 0.34
 15 7 7 3.78 0.24
 14 -8 -7 1.13 0.18
 14 -8 -7 0.97 0.13
 14 -8 -7 1.09 0.19
 12 -8 -7 5.64 0.34
 12 -8 -7 4.85 0.33
 12 -8 -7 5.22 0.25
 12 8 -7 5.12 0.29
 10 -8 -7 0.37 0.13
 10 -8 -7 0.27 0.13
 10 -8 -7 0.25 0.09
 10 8 -7 0.48 0.13
 -10 8 7 0.21 0.11
 8 -8 -7 0.18 0.1
 8 -8 -7 0.23 0.12
 8 -8 -7 0.28 0.11
 8 -8 -7 0.12 0.08
 -8 8 7 0.17 0.09
 8 8 -7 0.07 0.11
 6 -8 -7 1.51 0.18
 6 -8 -7 1.62 0.18
 6 -8 -7 1.44 0.19
 6 -8 -7 1.38 0.15
 6 8 -7 1.61 0.19
 6 8 -7 1.46 0.17
 -6 8 7 0.97 0.15
 4 -8 -7 -0.08 0.09
 4 -8 -7 0.14 0.09
 4 -8 -7 -0.07 0.1
 -4 8 7 -0.04 0.08
 4 8 -7 0.08 0.12
 2 -8 -7 4.29 0.28
 2 -8 -7 3.97 0.24
 2 -8 -7 3.68 0.28
 -2 8 7 3.8 0.2
 2 8 -7 3.98 0.28
 -2 8 7 3.83 0.25
 0 -8 7 1.41 0.15
 0 -8 -7 1.48 0.17
 0 -8 -7 1.27 0.18
 0 8 7 1.36 0.16
 0 8 7 1.36 0.13
 -2 -8 -7 0.8 0.14
 -2 -8 -7 0.62 0.14
 2 -8 7 0.73 0.13
 2 8 7 1.02 0.12
 2 8 7 0.82 0.14
 -4 -8 -7 2.57 0.22
 4 -8 7 2.29 0.2
 4 8 7 2.92 0.22
 4 8 7 2.23 0.17
 6 -8 7 2.67 0.22
 6 8 7 2.65 0.18
 8 -8 7 0.61 0.14
 8 8 7 0.59 0.11
 10 -8 7 0.04 0.11
 10 8 7 0.1 0.09
 7 -9 -7 0.37 0.14
 7 -9 -7 0.4 0.11
 7 -9 -7 0.53 0.14
 -7 9 7 0.42 0.14
 5 -9 -7 -0.19 0.1
 -5 9 7 0.06 0.11
 3 -9 -7 -0.03 0.12
 -3 -9 7 -0.02 0.08
 3 9 -7 0.01 0.14
 -3 9 7 0.02 0.09
 -1 -9 7 3.56 0.24
 -1 9 7 3.33 0.21
 -1 9 7 3.56 0.26
 1 -9 7 1.72 0.19
 1 9 7 2.33 0.23
 1 9 7 1.85 0.17
 3 -9 7 0.06 0.11
 3 9 7 0.12 0.07
 3 9 7 0.21 0.12
 28 0 -8 1.62 0.13
 28 0 -8 1.52 0.21
 28 0 -8 1.36 0.13
 28 0 -8 1.59 0.2
 26 0 -8 10.77 0.46
 26 0 -8 11.41 0.37
 26 0 -8 11.77 0.53
 24 0 -8 0.51 0.15
 24 0 -8 0.54 0.08
 24 0 -8 0.37 0.07
 24 0 -8 0.67 0.14
 22 0 -8 0.81 0.14
 22 0 -8 0.7 0.13
 22 0 -8 1.01 0.14
 22 0 -8 0.59 0.14
 22 0 -8 0.72 0.07
 22 0 -8 0.8 0.08
 20 0 -8 0.03 0.09
 20 0 -8 0.18 0.09
 20 0 -8 0.25 0.09
 20 0 -8 0.04 0.08
 18 0 -8 10.99 0.44
 18 0 -8 12.67 0.47
 18 0 -8 12.65 0.45
 18 0 -8 11.99 0.48
 16 0 -8 3.74 0.24
 16 0 -8 3.88 0.21
 16 0 -8 4.13 0.23
 16 0 -8 4.04 0.24
 14 0 -8 7.08 0.32
 14 0 -8 6.47 0.25
 14 0 -8 6.48 0.31
 14 0 -8 6.36 0.29
 12 0 -8 2.48 0.18
 12 0 -8 2.69 0.14
 12 0 -8 2.55 0.13
 12 0 -8 2.86 0.18
 12 0 -8 2.51 0.19
 10 0 -8 76.57 1.92
 10 0 -8 80.18 1.95
 10 0 -8 78.48 2.09
 10 0 -8 78.42 1.88
 8 0 -8 111.04 2.64
 8 0 -8 111.01 2.9
 8 0 -8 111.55 2.67
 8 0 -8 112.5 2.67
 6 0 -8 40.48 1.16
 6 0 -8 40.69 1.05
 6 0 -8 40.39 1.05
 4 0 -8 1.6 0.12
 4 0 -8 1.63 0.14
 4 0 -8 1.93 0.15
 2 0 -8 7 0.31
 2 0 -8 7.16 0.25
 2 0 -8 7.69 0.3
 -2 0 8 7.05 0.19
 0 0 -8 11.67 0.42
 0 0 -8 12.41 0.45
 0 0 -8 12.58 0.36
 -2 0 -8 2.47 0.17
 -4 0 -8 0.09 0.06
 -6 0 -8 7.96 0.34
 -8 0 -8 2.87 0.21
 -10 0 -8 5.47 0.28
 -10 0 -8 5.44 0.29
 -12 0 -8 0.69 0.13
 -12 0 -8 0.63 0.12
 -14 0 -8 11.47 0.49
 -14 0 -8 12.44 0.48
 -16 0 -8 67.74 1.78
 -16 0 -8 68.74 1.96
 -18 0 -8 0.96 0.19
 -18 0 -8 0.9 0.16
 -20 0 -8 7.93 0.4
 -22 0 -8 0.06 0.13
 27 -1 -8 0.03 0.13
 27 -1 -8 0.04 0.07
 27 -1 -8 -0.1 0.11
 27 -1 -8 -0.01 0.06
 27 -1 -8 0.02 0.11
 27 1 -8 0.13 0.13
 27 1 -8 0.02 0.08
 27 1 -8 -0.03 0.09
 27 1 -8 -0.09 0.06
 25 -1 -8 1.91 0.2
 25 -1 -8 1.61 0.12
 25 -1 -8 1.71 0.12
 25 -1 -8 1.74 0.19
 25 -1 -8 2.22 0.24
 25 -1 -8 1.83 0.21
 25 1 -8 1.75 0.22
 25 1 -8 1.57 0.19
 25 1 -8 1.7 0.14
 25 1 -8 1.71 0.12
 23 -1 -8 0.13 0.1
 23 -1 -8 0.17 0.05
 23 -1 -8 0.44 0.12
 23 -1 -8 0.12 0.11
 23 -1 -8 0.22 0.11
 23 -1 -8 0.2 0.05
 23 1 -8 0.04 0.1
 23 1 -8 0.15 0.06
 23 1 -8 0.2 0.07
 23 1 -8 0.22 0.11
 21 -1 -8 2.33 0.22
 21 -1 -8 2.51 0.19
 21 -1 -8 2.6 0.21
 21 -1 -8 2.91 0.23
 21 -1 -8 2.29 0.21
 21 1 -8 2.18 0.21
 21 1 -8 2.56 0.14
 21 1 -8 2.66 0.2
 21 1 -8 2.73 0.22
 19 -1 -8 1.42 0.16
 19 -1 -8 1.39 0.15
 19 -1 -8 1.25 0.14
 19 -1 -8 1.23 0.17
 19 -1 -8 1.57 0.16
 19 1 -8 1.51 0.17
 19 1 -8 1.24 0.14
 19 1 -8 1.12 0.14
 19 1 -8 1.21 0.14
 17 -1 -8 3.03 0.19
 17 -1 -8 2.79 0.2
 17 -1 -8 2.68 0.19
 17 -1 -8 2.95 0.21
 17 -1 -8 3.56 0.24
 17 1 -8 2.91 0.2
 17 1 -8 3.06 0.2
 17 1 -8 2.97 0.18
 17 1 -8 3 0.21
 15 -1 -8 0.8 0.11
 15 -1 -8 0.72 0.09
 15 -1 -8 0.67 0.09
 15 -1 -8 0.61 0.12
 15 -1 -8 0.79 0.12
 15 1 -8 0.75 0.09
 15 1 -8 0.63 0.11
 15 1 -8 0.62 0.11
 15 1 -8 0.68 0.11
 13 -1 -8 19.7 0.63
 13 -1 -8 20.78 0.6
 13 -1 -8 19.15 0.65
 13 -1 -8 19.17 0.57
 13 -1 -8 19.65 0.58
 13 1 -8 19.91 0.64
 13 1 -8 19.25 0.6
 13 1 -8 19.23 0.62
 13 1 -8 19.23 0.56
 13 1 -8 19.79 0.54
 11 -1 -8 2.48 0.18
 11 -1 -8 2.48 0.12
 11 -1 -8 2.38 0.13
 11 -1 -8 2.65 0.17
 11 -1 -8 2.38 0.19
 11 1 -8 2.84 0.19
 11 1 -8 2.55 0.15
 11 1 -8 2.6 0.12
 11 1 -8 2.55 0.18
 11 1 -8 2.4 0.17
 9 -1 -8 42.77 1.09
 9 -1 -8 43.21 1.24
 9 -1 -8 44.73 1.14
 9 1 -8 43.1 1.1
 9 1 -8 42.91 1.13
 9 1 -8 42.54 1.12
 9 1 -8 42.54 1.21
 7 -1 -8 2.94 0.17
 7 -1 -8 2.57 0.18
 7 -1 -8 2.7 0.16
 7 1 -8 2.97 0.17
 7 1 -8 2.77 0.17
 7 1 -8 2.66 0.17
 7 1 -8 2.64 0.19
 5 -1 -8 0.72 0.09
 5 -1 -8 0.56 0.09
 5 -1 -8 0.65 0.09
 5 1 -8 0.58 0.1
 5 1 -8 0.71 0.1
 5 1 -8 0.62 0.08
 -5 1 8 0.69 0.06
 3 -1 -8 3.04 0.2
 3 -1 -8 3.34 0.18
 3 -1 -8 3.36 0.16
 -3 1 8 3.15 0.12
 3 1 -8 2.93 0.19
 3 1 -8 3.27 0.2
 3 1 -8 3.28 0.16
 1 -1 -8 0.09 0.05
 1 -1 -8 0.03 0.04
 1 -1 -8 -0.04 0.05
 1 1 -8 0.02 0.05
 -1 -1 -8 0.14 0.04
 -1 -1 -8 0.15 0.07
 -1 -1 -8 0.03 0.05
 -1 1 -8 0.03 0.06
 -3 -1 -8 3.59 0.22
 -3 -1 -8 3.39 0.15
 -3 -1 -8 3.25 0.2
 -3 1 -8 2.93 0.2
 -5 -1 -8 0.08 0.05
 -5 -1 -8 0.13 0.08
 -5 1 -8 0.14 0.07
 -7 -1 -8 20.91 0.65
 -7 -1 -8 20.89 0.65
 -7 1 -8 20.88 0.67
 -9 -1 -8 1.93 0.18
 -9 -1 -8 1.79 0.16
 -9 1 -8 1.51 0.17
 -11 -1 -8 5.77 0.3
 -11 -1 -8 5.89 0.3
 -11 1 -8 5.71 0.31
 -13 -1 -8 1.56 0.18
 -13 -1 -8 1.41 0.16
 -13 1 -8 1.42 0.18
 -15 -1 -8 17.71 0.67
 -15 -1 -8 16.41 0.58
 -15 1 -8 17.09 0.62
 -17 -1 -8 5.07 0.35
 -17 -1 -8 5.23 0.3
 -17 1 -8 5.26 0.31
 -19 -1 -8 0.07 0.1
 -19 1 -8 0.21 0.11
 -21 1 -8 0.13 0.12
 -23 1 -8 0.43 0.16
 26 -2 -8 0.04 0.1
 26 -2 -8 0.28 0.13
 26 -2 -8 0.19 0.12
 26 -2 -8 0.11 0.07
 26 -2 -8 0.2 0.06
 26 -2 -8 0.01 0.11
 26 2 -8 0.09 0.11
 26 2 -8 0.07 0.06
 26 2 -8 0.12 0.12
 24 -2 -8 0.01 0.06
 24 -2 -8 0.02 0.09
 24 -2 -8 0.05 0.11
 24 -2 -8 0.05 0.05
 24 -2 -8 0.13 0.11
 24 -2 -8 -0.06 0.09
 24 2 -8 0.12 0.11
 24 2 -8 -0.01 0.09
 24 2 -8 0.09 0.06
 22 -2 -8 21.89 0.57
 22 -2 -8 21.72 0.58
 22 -2 -8 21.33 0.76
 22 -2 -8 21.96 0.77
 22 -2 -8 22.28 0.74
 22 -2 -8 21.27 0.69
 22 -2 -8 22.03 0.78
 22 2 -8 21.38 0.71
 22 2 -8 21.61 0.73
 20 -2 -8 11.54 0.49
 20 -2 -8 10.97 0.48
 20 -2 -8 11.34 0.43
 20 -2 -8 11.42 0.44
 20 -2 -8 11.01 0.47
 20 2 -8 11.3 0.45
 20 2 -8 11.52 0.33
 20 2 -8 11.7 0.47
 20 2 -8 11.46 0.44
 18 -2 -8 0.53 0.12
 18 -2 -8 0.51 0.11
 18 -2 -8 0.38 0.12
 18 -2 -8 0.5 0.1
 18 -2 -8 0.52 0.11
 18 2 -8 0.77 0.11
 18 2 -8 0.6 0.06
 18 2 -8 0.51 0.11
 18 2 -8 0.62 0.12
 16 -2 -8 3.33 0.21
 16 -2 -8 3.04 0.17
 16 -2 -8 2.72 0.19
 16 -2 -8 2.99 0.22
 16 -2 -8 2.93 0.22
 16 2 -8 3.1 0.18
 16 2 -8 3.21 0.22
 16 2 -8 2.83 0.19
 16 2 -8 2.79 0.2
 14 -2 -8 -0.06 0.07
 14 -2 -8 0.07 0.05
 14 -2 -8 0.05 0.07
 14 -2 -8 0.12 0.07
 14 -2 -8 0.05 0.07
 14 2 -8 0.04 0.07
 14 2 -8 0.06 0.05
 14 2 -8 0.01 0.05
 14 2 -8 0.03 0.07
 14 2 -8 0.28 0.08
 12 -2 -8 3.36 0.22
 12 -2 -8 3.29 0.14
 12 -2 -8 3.27 0.18
 12 -2 -8 3.21 0.21
 12 2 -8 3.31 0.2
 12 2 -8 3.15 0.2
 12 2 -8 3.28 0.19
 12 2 -8 3.32 0.17
 12 2 -8 3.33 0.15
 10 -2 -8 0.46 0.1
 10 -2 -8 0.47 0.07
 10 -2 -8 0.58 0.05
 10 -2 -8 0.62 0.1
 10 2 -8 0.44 0.09
 10 2 -8 0.55 0.09
 10 2 -8 0.55 0.06
 10 2 -8 0.59 0.09
 10 2 -8 0.69 0.1
 8 -2 -8 7.58 0.25
 8 -2 -8 7.72 0.23
 8 -2 -8 7.96 0.31
 8 -2 -8 7.66 0.34
 8 2 -8 7.3 0.25
 8 2 -8 7.94 0.3
 8 2 -8 7.6 0.29
 8 2 -8 7.62 0.3
 6 -2 -8 0.65 0.1
 6 -2 -8 0.77 0.1
 6 -2 -8 0.56 0.1
 6 2 -8 0.6 0.09
 6 2 -8 0.67 0.1
 -6 2 8 0.8 0.07
 6 2 -8 0.76 0.07
 6 2 -8 0.55 0.09
 -6 2 8 0.69 0.06
 4 -2 -8 1.81 0.16
 4 -2 -8 1.7 0.13
 4 -2 -8 1.49 0.12
 4 2 -8 1.61 0.15
 4 2 -8 1.66 0.1
 -4 2 8 1.49 0.09
 2 -2 -8 0.16 0.05
 2 -2 -8 0.09 0.06
 2 -2 -8 0.11 0.06
 2 2 -8 0.11 0.04
 -2 2 8 0.13 0.04
 2 2 -8 0.09 0.07
 0 -2 -8 1.68 0.15
 0 -2 -8 1.8 0.1
 0 -2 -8 1.73 0.11
 0 -2 -8 1.92 0.15
 0 2 -8 2.05 0.17
 -2 -2 -8 22.47 0.65
 -2 -2 -8 22.47 0.66
 -2 -2 -8 22.35 0.72
 -2 2 -8 22.27 0.68
 -4 -2 -8 47.79 1.4
 -4 -2 -8 50.17 1.3
 -4 -2 -8 50.87 1.36
 -4 2 -8 51.08 1.33
 -6 -2 -8 0.53 0.1
 -6 -2 -8 0.82 0.11
 -6 2 -8 0.92 0.13
 -8 -2 -8 2.96 0.2
 -8 -2 -8 3.18 0.21
 -8 2 -8 3.11 0.22
 -10 -2 -8 2.97 0.2
 -10 -2 -8 3.34 0.23
 -10 2 -8 2.94 0.22
 -12 -2 -8 2.2 0.19
 -12 -2 -8 2.24 0.21
 -12 2 -8 2.02 0.2
 -14 -2 -8 -0.06 0.08
 -14 -2 -8 0.02 0.08
 -14 2 -8 0.24 0.1
 -16 -2 -8 0.8 0.13
 -16 -2 -8 0.7 0.16
 -16 2 -8 1.03 0.17
 -18 -2 -8 0.07 0.09
 -18 2 -8 0.07 0.12
 -20 2 -8 0.33 0.14
 22 2 8 0.2 0.11
 -22 2 -8 0.07 0.13
 25 -3 -8 0.12 0.12
 25 -3 -8 0.23 0.12
 25 -3 -8 0.27 0.12
 25 -3 -8 0.11 0.12
 25 -3 -8 0.25 0.07
 25 -3 -8 0.23 0.08
 25 3 -8 0.19 0.07
 25 3 -8 0.3 0.12
 25 3 -8 0.34 0.13
 23 -3 -8 1.31 0.2
 23 -3 -8 1.17 0.09
 23 -3 -8 1.06 0.15
 23 -3 -8 1.17 0.15
 23 -3 -8 1.02 0.1
 23 -3 -8 1.11 0.16
 23 3 -8 0.9 0.15
 23 3 -8 1.1 0.1
 23 3 -8 0.77 0.15
 21 -3 -8 -0.09 0.08
 21 -3 -8 0.33 0.12
 21 -3 -8 0.06 0.05
 21 -3 -8 0.16 0.1
 21 -3 -8 0.14 0.12
 21 -3 -8 0.06 0.08
 21 3 -8 0.13 0.06
 21 3 -8 -0.03 0.09
 21 3 -8 0.12 0.1
 19 -3 -8 9.1 0.42
 19 -3 -8 8.69 0.35
 19 -3 -8 8.44 0.35
 19 -3 -8 8.06 0.4
 19 -3 -8 8.78 0.41
 19 3 -8 8.65 0.38
 19 3 -8 8.81 0.38
 19 3 -8 8.44 0.27
 17 -3 -8 1.34 0.16
 17 -3 -8 1.38 0.13
 17 -3 -8 1.16 0.17
 17 -3 -8 1.24 0.16
 17 3 -8 1.52 0.17
 17 3 -8 1.36 0.09
 17 3 -8 1.25 0.15
 17 3 -8 1.4 0.13
 15 -3 -8 0.51 0.08
 15 -3 -8 0.62 0.12
 15 -3 -8 0.5 0.11
 15 -3 -8 0.65 0.11
 15 3 -8 0.48 0.1
 15 3 -8 0.55 0.06
 15 3 -8 0.67 0.11
 15 3 -8 0.6 0.09
 13 -3 -8 2.88 0.21
 13 -3 -8 2.76 0.21
 13 -3 -8 3.11 0.15
 13 -3 -8 3.1 0.2
 13 3 -8 2.77 0.18
 13 3 -8 2.79 0.16
 13 3 -8 2.98 0.19
 11 -3 -8 6.21 0.27
 11 -3 -8 5.78 0.31
 11 -3 -8 6.55 0.3
 11 -3 -8 6.26 0.23
 11 3 -8 5.75 0.27
 11 3 -8 5.96 0.27
 11 3 -8 6.3 0.25
 11 3 -8 6.14 0.24
 9 -3 -8 1.77 0.1
 9 -3 -8 1.74 0.16
 9 -3 -8 1.74 0.18
 9 -3 -8 1.86 0.13
 9 3 -8 1.49 0.14
 9 3 -8 1.79 0.12
 9 3 -8 1.83 0.15
 9 3 -8 1.85 0.15
 7 -3 -8 9.67 0.3
 7 -3 -8 9.52 0.32
 7 -3 -8 9.89 0.36
 7 -3 -8 9.67 0.41
 7 3 -8 9.48 0.32
 -7 3 8 9.58 0.32
 7 3 -8 9.84 0.36
 7 3 -8 9.94 0.35
 5 -3 -8 7.28 0.29
 5 -3 -8 7.33 0.34
 5 -3 -8 7.02 0.24
 5 3 -8 7.38 0.28
 -5 3 8 7.3 0.25
 5 3 -8 7.49 0.26
 -5 3 8 7.18 0.22
 5 3 -8 6.89 0.3
 3 -3 -8 0.52 0.07
 3 -3 -8 0.51 0.08
 3 -3 -8 0.42 0.1
 3 -3 -8 0.58 0.09
 -3 3 8 0.48 0.07
 3 3 -8 0.72 0.11
 -3 3 8 0.56 0.06
 3 3 -8 0.65 0.08
 1 -3 -8 0.24 0.08
 1 -3 -8 0.37 0.07
 1 -3 -8 0.33 0.06
 1 -3 -8 0.27 0.07
 1 3 -8 0.37 0.09
 1 3 -8 0.35 0.07
 -1 -3 -8 0.36 0.08
 -1 -3 -8 0.53 0.07
 -1 -3 -8 0.45 0.07
 -1 -3 -8 0.47 0.1
 -1 3 -8 0.41 0.1
 -3 -3 -8 0.54 0.1
 -3 -3 -8 0.5 0.11
 -3 -3 -8 0.61 0.09
 -3 3 -8 0.68 0.11
 -5 -3 -8 2.68 0.18
 -5 -3 -8 2.63 0.19
 -5 -3 -8 2.63 0.2
 -5 3 -8 3 0.22
 -7 -3 -8 2.58 0.19
 -7 -3 -8 2.6 0.18
 -7 3 -8 2.78 0.21
 -9 -3 -8 0.75 0.12
 -9 -3 -8 0.85 0.13
 -9 3 -8 0.68 0.14
 -11 -3 -8 -0.05 0.06
 -11 -3 -8 -0.04 0.08
 -11 3 -8 0 0.08
 -13 -3 -8 2.58 0.25
 -13 -3 -8 2.71 0.19
 -13 3 -8 2.42 0.23
 -15 -3 -8 1.43 0.2
 -15 -3 -8 1.09 0.15
 -15 3 -8 1.21 0.18
 -17 -3 -8 -0.1 0.13
 -17 -3 -8 0.04 0.09
 17 3 8 0.12 0.08
 -17 3 -8 -0.17 0.1
 19 3 8 3.63 0.25
 -19 3 -8 3.58 0.3
 21 3 8 0.04 0.1
 -21 3 -8 0.1 0.13
 24 -4 -8 13.85 0.6
 24 -4 -8 13.92 0.41
 24 -4 -8 14.87 0.55
 24 -4 -8 13.83 0.44
 24 -4 -8 13.87 0.61
 24 4 -8 14.05 0.44
 24 4 -8 12.63 0.54
 22 -4 -8 0.81 0.13
 22 -4 -8 1.19 0.19
 22 -4 -8 0.77 0.15
 22 -4 -8 1.03 0.11
 22 -4 -8 0.95 0.08
 22 4 -8 0.96 0.15
 22 4 -8 0.75 0.09
 22 4 -8 0.85 0.16
 20 -4 -8 0.5 0.06
 20 -4 -8 0.54 0.11
 20 -4 -8 0.58 0.08
 20 -4 -8 0.65 0.15
 20 -4 -8 0.63 0.15
 20 4 -8 0.51 0.08
 20 4 -8 0.76 0.14
 20 4 -8 0.46 0.12
 18 -4 -8 0.36 0.09
 18 -4 -8 0.41 0.13
 18 -4 -8 0.34 0.12
 18 -4 -8 0.22 0.11
 18 4 -8 0.23 0.06
 18 4 -8 0.15 0.09
 18 4 -8 0.23 0.1
 16 -4 -8 0.41 0.09
 16 -4 -8 0.63 0.13
 16 -4 -8 0.37 0.11
 16 -4 -8 0.33 0.12
 16 4 -8 0.39 0.09
 16 4 -8 0.39 0.07
 16 4 -8 0.51 0.12
 16 4 -8 0.42 0.1
 14 -4 -8 0.49 0.12
 14 -4 -8 0.34 0.1
 14 -4 -8 0.32 0.1
 14 -4 -8 0.48 0.08
 14 4 -8 0.47 0.09
 14 4 -8 0.49 0.11
 14 4 -8 0.34 0.06
 12 -4 -8 0.39 0.1
 12 -4 -8 0.58 0.11
 12 -4 -8 0.49 0.08
 12 -4 -8 0.51 0.12
 12 4 -8 0.45 0.1
 12 4 -8 0.45 0.06
 12 4 -8 0.53 0.08
 10 -4 -8 2.48 0.18
 10 -4 -8 2.38 0.19
 10 -4 -8 2.25 0.14
 10 -4 -8 2.4 0.2
 10 4 -8 2.17 0.15
 10 4 -8 2.18 0.12
 10 4 -8 2.21 0.17
 10 4 -8 2.26 0.17
 8 -4 -8 5.58 0.27
 8 -4 -8 5.94 0.22
 8 -4 -8 5.89 0.31
 8 4 -8 5.29 0.25
 -8 4 8 5.56 0.24
 8 4 -8 5.47 0.24
 8 4 -8 5.74 0.27
 6 -4 -8 0.21 0.08
 6 -4 -8 0.13 0.05
 6 -4 -8 0.18 0.09
 6 4 -8 0.2 0.07
 -6 4 8 0.14 0.06
 6 4 -8 0.12 0.08
 6 4 -8 0.17 0.06
 4 -4 -8 1.26 0.11
 4 -4 -8 1.26 0.16
 4 -4 -8 1.43 0.14
 -4 4 8 1.36 0.11
 4 4 -8 1.25 0.14
 -4 4 8 1.26 0.08
 4 4 -8 1.17 0.11
 2 -4 -8 0.47 0.11
 2 -4 -8 0.38 0.08
 2 -4 -8 0.54 0.09
 2 4 -8 0.48 0.1
 -2 4 8 0.51 0.08
 -2 4 8 0.5 0.06
 2 4 -8 0.54 0.09
 0 -4 -8 17.23 0.56
 0 -4 -8 17.98 0.51
 0 -4 -8 17.3 0.62
 0 4 -8 17.47 0.59
 0 4 8 17.94 0.51
 0 4 -8 17.67 0.58
 -2 -4 -8 1.94 0.16
 -2 -4 -8 2.04 0.19
 -2 4 -8 2.03 0.17
 2 4 8 1.76 0.13
 -2 4 -8 1.88 0.18
 -4 -4 -8 1.05 0.15
 -4 -4 -8 1.06 0.13
 -4 -4 -8 1.03 0.13
 -4 4 -8 1.36 0.17
 -6 -4 -8 7.3 0.35
 -6 -4 -8 7.59 0.36
 -6 -4 -8 7.85 0.31
 -6 4 -8 7.7 0.37
 -8 -4 -8 0.94 0.15
 -8 -4 -8 0.72 0.11
 -8 4 -8 1.04 0.16
 -10 -4 -8 -0.07 0.07
 -10 -4 -8 -0.03 0.09
 -10 4 -8 0.03 0.08
 -12 -4 -8 0.17 0.08
 -12 -4 -8 0.11 0.11
 12 4 8 -0.04 0.08
 -12 4 -8 0.04 0.11
 -14 -4 -8 0.13 0.09
 -14 -4 -8 0.24 0.14
 14 4 8 0.24 0.09
 -14 4 -8 0.42 0.13
 -16 -4 -8 4.16 0.23
 -16 4 -8 3.92 0.31
 16 4 8 4.32 0.26
 18 4 8 0.2 0.1
 -18 4 -8 0.25 0.15
 -20 4 -8 -0.03 0.12
 20 4 8 -0.05 0.09
 23 -5 -8 7.4 0.45
 23 -5 -8 7.71 0.26
 23 -5 -8 7.65 0.38
 23 -5 -8 7.16 0.3
 23 -5 -8 7.97 0.45
 23 5 -8 7.38 0.4
 23 5 -8 7.59 0.29
 21 -5 -8 0.38 0.11
 21 -5 -8 0.22 0.14
 21 -5 -8 0.15 0.12
 21 -5 -8 0.4 0.07
 21 -5 -8 0.26 0.09
 21 5 -8 0.38 0.09
 21 5 -8 0.19 0.12
 19 -5 -8 11.05 0.51
 19 -5 -8 11.99 0.34
 19 -5 -8 11.54 0.53
 19 -5 -8 12.12 0.46
 19 -5 -8 11.55 0.37
 19 5 -8 11.23 0.47
 19 5 -8 11.92 0.38
 17 -5 -8 0.34 0.12
 17 -5 -8 0.28 0.09
 17 -5 -8 0.24 0.11
 17 -5 -8 0 0.12
 17 5 -8 0.11 0.11
 17 5 -8 0.2 0.07
 15 -5 -8 3.18 0.26
 15 -5 -8 3.26 0.25
 15 -5 -8 3.19 0.24
 15 -5 -8 3.11 0.2
 15 5 -8 3.15 0.16
 15 5 -8 3.25 0.22
 13 -5 -8 1.21 0.16
 13 -5 -8 1.6 0.18
 13 -5 -8 1.17 0.12
 13 -5 -8 1.33 0.17
 13 5 -8 1.37 0.11
 13 5 -8 1.37 0.15
 11 -5 -8 6.79 0.36
 11 -5 -8 7.96 0.35
 11 -5 -8 6.87 0.28
 11 -5 -8 7.26 0.34
 11 5 -8 7.04 0.31
 11 5 -8 6.97 0.26
 11 5 -8 7.29 0.32
 9 -5 -8 0.07 0.08
 9 -5 -8 0.06 0.05
 9 -5 -8 0.06 0.08
 9 5 -8 0.03 0.07
 9 5 -8 0.05 0.06
 9 5 -8 0.14 0.08
 -9 5 8 0.01 0.06
 9 5 -8 0.07 0.07
 7 -5 -8 0.17 0.09
 7 -5 -8 0.18 0.06
 7 -5 -8 0.24 0.09
 7 5 -8 0.31 0.08
 7 5 -8 0.27 0.08
 -7 5 8 0.35 0.08
 7 5 -8 0.32 0.1
 5 -5 -8 0.15 0.08
 5 -5 -8 0.16 0.07
 5 -5 -8 0.18 0.08
 5 5 -8 0.08 0.07
 -5 5 8 0.12 0.06
 5 5 -8 0.09 0.06
 5 5 -8 0.22 0.09
 3 -5 -8 0.24 0.09
 3 -5 -8 0.21 0.07
 3 -5 -8 0.24 0.08
 3 5 -8 0.06 0.08
 -3 5 8 0.2 0.07
 -3 5 8 0.32 0.06
 3 5 -8 0.18 0.08
 1 -5 -8 0.03 0.09
 1 -5 -8 0.1 0.07
 1 5 -8 0.05 0.08
 1 5 -8 0.05 0.09
 -1 5 8 0.01 0.05
 -1 5 8 0.04 0.05
 -1 -5 -8 20.97 0.68
 -1 -5 -8 20.71 0.72
 -1 5 -8 21.39 0.71
 1 5 8 21.21 0.59
 -1 5 -8 20.73 0.69
 -3 -5 -8 0 0.09
 -3 -5 -8 -0.02 0.08
 3 5 8 0.04 0.06
 -3 5 -8 -0.13 0.09
 -3 5 -8 0.1 0.11
 3 5 8 0.07 0.06
 -5 -5 -8 3.05 0.23
 -5 -5 -8 3.18 0.24
 5 5 8 3.11 0.19
 5 5 8 3.74 0.2
 -5 5 -8 2.92 0.25
 -7 -5 -8 8.39 0.38
 -7 -5 -8 8.57 0.41
 7 5 8 7.92 0.32
 7 5 8 8.29 0.33
 -7 5 -8 8.33 0.41
 -9 -5 -8 5.26 0.34
 9 5 8 4.89 0.25
 -9 5 -8 4.65 0.3
 9 5 8 4.3 0.24
 -11 -5 -8 0.29 0.13
 11 5 8 0.16 0.08
 11 5 8 0.32 0.09
 -11 5 -8 0.33 0.12
 -13 -5 -8 -0.07 0.11
 13 5 8 0.07 0.07
 13 5 8 0.09 0.08
 -13 5 -8 0.07 0.13
 -15 5 -8 0.44 0.14
 15 5 8 0.28 0.1
 15 5 8 0.23 0.09
 17 5 8 -0.02 0.09
 17 5 8 0 0.08
 -17 5 -8 0.03 0.13
 -19 5 -8 0.39 0.15
 19 5 8 0.34 0.11
 20 -6 -8 0.48 0.16
 20 -6 -8 0.86 0.2
 20 -6 -8 0.76 0.12
 20 -6 -8 0.63 0.13
 20 -6 -8 0.74 0.09
 20 6 -8 0.59 0.1
 20 6 -8 0.62 0.15
 18 -6 -8 -0.03 0.05
 18 -6 -8 -0.02 0.08
 18 -6 -8 0.04 0.1
 18 -6 -8 -0.1 0.07
 18 -6 -8 0.16 0.13
 18 6 -8 0.04 0.07
 18 6 -8 0.06 0.12
 16 -6 -8 3.26 0.27
 16 -6 -8 3.4 0.15
 16 -6 -8 3.5 0.18
 16 -6 -8 3.26 0.27
 16 -6 -8 3.46 0.23
 16 6 -8 3.39 0.19
 16 6 -8 2.83 0.24
 14 -6 -8 1.09 0.13
 14 -6 -8 1 0.17
 14 -6 -8 1.02 0.17
 14 -6 -8 1.27 0.1
 14 -6 -8 1.29 0.11
 14 6 -8 1.2 0.12
 14 6 -8 1.1 0.15
 12 -6 -8 2.01 0.12
 12 -6 -8 1.95 0.21
 12 -6 -8 1.94 0.21
 12 -6 -8 2.18 0.23
 12 -6 -8 2.07 0.17
 12 6 -8 2.03 0.17
 12 6 -8 1.87 0.15
 10 -6 -8 4.57 0.28
 10 -6 -8 4.67 0.23
 10 -6 -8 4.69 0.3
 10 6 -8 4.15 0.22
 10 6 -8 4.55 0.25
 -10 6 8 4.69 0.26
 8 -6 -8 1.38 0.18
 8 -6 -8 1.42 0.14
 8 -6 -8 1.66 0.18
 8 6 -8 1.58 0.17
 8 6 -8 1.59 0.15
 8 6 -8 1.75 0.15
 -8 6 8 1.62 0.16
 6 -6 -8 3.29 0.22
 6 -6 -8 2.94 0.24
 6 -6 -8 3.28 0.2
 6 6 -8 3.05 0.19
 -6 6 8 3.15 0.2
 6 6 -8 3.22 0.23
 4 -6 -8 0.09 0.09
 4 -6 -8 0.13 0.06
 4 -6 -8 0.12 0.1
 4 -6 -8 0.16 0.08
 -4 6 8 0.06 0.06
 4 6 -8 0.11 0.1
 2 -6 -8 2.17 0.18
 2 -6 -8 1.83 0.19
 2 -6 -8 1.93 0.12
 -2 6 8 1.94 0.12
 -2 6 8 2.05 0.16
 2 6 -8 2.12 0.2
 0 -6 -8 0.55 0.12
 0 -6 -8 0.89 0.14
 0 -6 -8 0.74 0.09
 0 6 8 0.66 0.12
 0 6 -8 0.6 0.13
 0 6 8 0.72 0.09
 -2 -6 -8 3.71 0.27
 -2 -6 -8 3.61 0.26
 -2 -6 -8 3.82 0.2
 2 6 8 4.1 0.2
 -2 6 -8 3.41 0.26
 -4 -6 -8 0.46 0.12
 -4 -6 -8 0.3 0.11
 -4 6 -8 0.35 0.12
 4 6 8 0.21 0.07
 -6 -6 -8 0.58 0.12
 -6 -6 -8 0.58 0.14
 -6 6 -8 0.77 0.17
 6 6 8 0.37 0.08
 6 6 8 0.32 0.08
 -8 -6 -8 2.76 0.22
 -8 -6 -8 2.58 0.25
 8 6 8 2.92 0.19
 8 6 8 2.75 0.18
 -8 6 -8 3.02 0.27
 -10 -6 -8 1.07 0.19
 10 6 8 0.77 0.12
 -10 6 -8 0.53 0.16
 10 6 8 0.78 0.11
 -12 6 -8 0.07 0.11
 12 6 8 0.1 0.09
 12 6 8 -0.05 0.07
 14 6 8 1.73 0.17
 -14 6 -8 1.21 0.2
 14 6 8 1.5 0.15
 16 -6 8 0.37 0.12
 -16 6 -8 0.34 0.16
 16 6 8 0.38 0.11
 16 6 8 0.25 0.12
 17 -7 -8 1.19 0.16
 17 -7 -8 1.43 0.12
 17 -7 -8 1.38 0.14
 17 -7 -8 1.3 0.22
 17 -7 -8 1.51 0.22
 17 7 -8 0.98 0.16
 17 7 -8 1.56 0.15
 15 -7 -8 -0.05 0.11
 15 -7 -8 0.02 0.12
 15 -7 -8 -0.04 0.06
 15 -7 -8 0.06 0.09
 15 7 -8 0.05 0.1
 15 7 -8 -0.04 0.08
 13 -7 -8 0.29 0.1
 13 -7 -8 0.37 0.08
 13 -7 -8 0.24 0.13
 13 -7 -8 0.32 0.13
 13 7 -8 0.35 0.12
 13 7 -8 0.34 0.1
 11 -7 -8 3.47 0.29
 11 -7 -8 2.94 0.26
 11 -7 -8 3.5 0.17
 11 -7 -8 3.37 0.23
 11 7 -8 3.16 0.21
 9 -7 -8 2.77 0.21
 9 -7 -8 2.67 0.23
 9 -7 -8 2.75 0.16
 9 -7 -8 3.29 0.28
 -9 7 8 2.88 0.22
 9 7 -8 2.84 0.2
 7 -7 -8 3.05 0.23
 7 -7 -8 2.98 0.17
 7 -7 -8 3.05 0.21
 7 -7 -8 2.6 0.26
 7 7 -8 2.82 0.24
 -7 7 8 2.68 0.21
 5 -7 -8 0.63 0.1
 5 -7 -8 0.86 0.16
 5 -7 -8 0.81 0.13
 5 -7 -8 0.8 0.13
 -5 7 8 0.83 0.13
 5 7 -8 0.87 0.15
 3 -7 -8 0.45 0.09
 3 -7 -8 0.6 0.14
 3 -7 -8 0.27 0.1
 -3 7 8 0.56 0.12
 3 7 -8 0.65 0.14
 1 -7 -8 0 0.07
 1 -7 -8 0.09 0.1
 1 -7 -8 -0.02 0.09
 -1 7 8 0.08 0.06
 1 7 -8 -0.06 0.1
 -1 7 8 -0.11 0.06
 -1 -7 -8 2.37 0.23
 -1 -7 -8 2.66 0.24
 -1 -7 -8 2.33 0.17
 1 7 8 2.48 0.19
 -1 7 -8 2.49 0.24
 1 7 8 2.4 0.16
 -3 -7 -8 0.06 0.09
 -3 -7 -8 0.06 0.1
 -3 -7 -8 0.15 0.12
 3 7 8 -0.09 0.06
 3 7 8 0 0.06
 -3 7 -8 -0.03 0.1
 -5 -7 -8 0.22 0.13
 -5 -7 -8 0.09 0.09
 -5 -7 -8 0.05 0.09
 5 7 8 0.01 0.07
 -5 7 -8 -0.02 0.12
 -7 -7 -8 0.44 0.15
 -7 7 -8 0.86 0.18
 7 7 8 0.46 0.1
 9 7 8 0.73 0.12
 -9 7 -8 0.96 0.18
 11 7 8 0 0.09
 11 7 8 0.11 0.07
 -11 7 -8 0.07 0.14
 13 7 8 2.74 0.2
 13 7 8 2.47 0.21
 -13 7 -8 2.4 0.28
 12 -8 -8 1.65 0.21
 12 -8 -8 1.71 0.22
 12 -8 -8 1.22 0.16
 12 -8 -8 1.07 0.12
 12 8 -8 1.26 0.16
 10 -8 -8 1.4 0.17
 10 -8 -8 0.92 0.18
 10 -8 -8 0.98 0.18
 10 -8 -8 1.19 0.13
 -10 8 8 1.13 0.17
 10 8 -8 1.56 0.18
 8 -8 -8 0.28 0.11
 8 -8 -8 0.25 0.12
 8 -8 -8 0.05 0.11
 8 -8 -8 0.3 0.09
 -8 8 8 0.25 0.11
 6 -8 -8 -0.01 0.09
 6 -8 -8 0.11 0.12
 6 -8 -8 0.11 0.09
 -6 8 8 0.07 0.09
 4 -8 -8 1.82 0.2
 4 -8 -8 1.69 0.16
 4 -8 -8 1.78 0.21
 -4 8 8 1.61 0.18
 4 8 -8 1.87 0.22
 2 -8 -8 2.48 0.25
 2 -8 -8 2.7 0.2
 2 -8 -8 2.72 0.25
 2 8 -8 3.39 0.29
 -2 8 8 3 0.23
 0 -8 -8 0.31 0.12
 0 -8 -8 0.13 0.12
 0 -8 -8 0.15 0.1
 0 8 -8 0.17 0.13
 0 8 8 0.27 0.09
 0 8 8 0.21 0.1
 -2 -8 -8 1.62 0.17
 -2 -8 -8 1.97 0.24
 2 8 8 1.87 0.2
 2 8 8 1.77 0.16
 -2 8 -8 1.84 0.24
 -4 -8 -8 2.45 0.21
 -4 8 -8 2.54 0.26
 4 8 8 2.21 0.21
 4 8 8 2.02 0.17
 -6 -8 -8 1.19 0.17
 -6 8 -8 1.79 0.24
 6 8 8 1.61 0.15
 6 8 8 1.34 0.17
 -8 8 -8 0.13 0.17
 8 8 8 0.12 0.08
 26 0 -9 -0.01 0.1
 26 0 -9 -0.08 0.11
 24 0 -9 0.07 0.12
 24 0 -9 -0.04 0.1
 22 0 -9 -0.13 0.09
 22 0 -9 0 0.08
 22 0 -9 -0.01 0.09
 22 0 -9 0.06 0.09
 20 0 -9 -0.02 0.07
 20 0 -9 -0.06 0.07
 20 0 -9 0 0.07
 20 0 -9 0.08 0.09
 18 0 -9 0.33 0.1
 18 0 -9 0.04 0.07
 18 0 -9 0.08 0.08
 18 0 -9 0.02 0.06
 16 0 -9 0.03 0.08
 16 0 -9 0.08 0.07
 16 0 -9 0 0.05
 16 0 -9 0.06 0.07
 14 0 -9 0.11 0.08
 14 0 -9 -0.07 0.04
 14 0 -9 0.05 0.04
 14 0 -9 -0.04 0.05
 14 0 -9 -0.05 0.07
 12 0 -9 0 0.07
 12 0 -9 0.08 0.06
 12 0 -9 0.01 0.03
 12 0 -9 0.06 0.05
 12 0 -9 -0.12 0.05
 10 0 -9 -0.08 0.05
 10 0 -9 0.02 0.06
 10 0 -9 -0.06 0.06
 8 0 -9 0.05 0.07
 8 0 -9 0.03 0.06
 8 0 -9 0.09 0.07
 6 0 -9 0.02 0.06
 6 0 -9 -0.04 0.07
 6 0 -9 0.06 0.06
 4 0 -9 -0.1 0.05
 4 0 -9 0.01 0.07
 4 0 -9 -0.03 0.06
 2 0 -9 -0.01 0.05
 2 0 -9 0.03 0.05
 2 0 -9 -0.08 0.06
 0 0 -9 -0.04 0.05
 -2 0 -9 0 0.06
 -4 0 -9 0 0.07
 -6 0 -9 -0.04 0.07
 -8 0 -9 0.12 0.09
 -10 0 -9 0.13 0.09
 -12 0 -9 0.19 0.11
 -14 0 -9 0.19 0.11
 -16 0 -9 0.01 0.09
 -18 0 -9 0.07 0.12
 -20 0 -9 0.02 0.12
 27 -1 -9 0.06 0.11
 27 -1 -9 0.1 0.13
 27 -1 -9 0.01 0.12
 27 1 -9 0.11 0.12
 27 1 -9 0.02 0.12
 25 -1 -9 0.47 0.13
 25 -1 -9 0.42 0.14
 25 -1 -9 0.46 0.14
 25 -1 -9 0.36 0.13
 25 1 -9 0.36 0.14
 25 1 -9 0.38 0.13
 23 -1 -9 0.27 0.11
 23 -1 -9 0.26 0.12
 23 -1 -9 0.24 0.11
 23 -1 -9 0.17 0.11
 23 -1 -9 0.26 0.11
 23 1 -9 0 0.1
 23 1 -9 0.16 0.1
 23 1 -9 0.26 0.12
 21 -1 -9 12.75 0.48
 21 -1 -9 12.11 0.51
 21 -1 -9 12.47 0.49
 21 -1 -9 12.43 0.53
 21 -1 -9 13.12 0.49
 21 1 -9 12.96 0.5
 21 1 -9 12.45 0.51
 21 1 -9 13.36 0.48
 19 -1 -9 0.83 0.15
 19 -1 -9 0.92 0.12
 19 -1 -9 0.81 0.14
 19 -1 -9 0.78 0.15
 19 -1 -9 0.75 0.12
 19 1 -9 0.83 0.13
 19 1 -9 1.04 0.16
 19 1 -9 1.01 0.12
 19 1 -9 0.81 0.13
 17 -1 -9 4.96 0.29
 17 -1 -9 4.53 0.26
 17 -1 -9 4.65 0.29
 17 -1 -9 4.41 0.23
 17 -1 -9 5.22 0.23
 17 1 -9 4.5 0.27
 17 1 -9 4.65 0.26
 17 1 -9 4.85 0.27
 17 1 -9 4.63 0.22
 15 -1 -9 0.03 0.05
 15 -1 -9 0.06 0.06
 15 -1 -9 0.1 0.07
 15 -1 -9 0.07 0.08
 15 -1 -9 0.04 0.08
 15 1 -9 0.05 0.08
 15 1 -9 -0.01 0.06
 15 1 -9 0.05 0.05
 15 1 -9 0 0.05
 15 1 -9 0.03 0.07
 13 -1 -9 0.08 0.09
 13 -1 -9 0.07 0.04
 13 -1 -9 0.04 0.03
 13 -1 -9 0.06 0.09
 13 -1 -9 0 0.06
 13 1 -9 0.05 0.04
 13 1 -9 -0.01 0.07
 13 1 -9 0.14 0.08
 13 1 -9 0.07 0.06
 13 1 -9 -0.01 0.06
 11 -1 -9 3.95 0.23
 11 -1 -9 4.1 0.2
 11 -1 -9 4.15 0.25
 11 1 -9 4.12 0.23
 11 1 -9 4.46 0.21
 11 1 -9 4.36 0.25
 11 1 -9 4.19 0.23
 11 1 -9 4.32 0.15
 9 -1 -9 52.84 1.49
 9 -1 -9 52.02 1.32
 9 1 -9 52.22 1.35
 9 1 -9 54.18 1.33
 9 1 -9 50.93 1.46
 7 -1 -9 0.15 0.07
 7 -1 -9 0.26 0.07
 7 -1 -9 0.3 0.09
 7 1 -9 0.02 0.07
 7 1 -9 0.16 0.07
 7 1 -9 0.28 0.09
 5 -1 -9 5.24 0.25
 5 -1 -9 5.7 0.24
 5 -1 -9 5.23 0.28
 5 1 -9 5.08 0.23
 5 1 -9 5.46 0.26
 5 1 -9 5.17 0.28
 3 -1 -9 5.4 0.25
 3 -1 -9 5.14 0.28
 3 -1 -9 5.41 0.22
 3 1 -9 5.48 0.26
 3 1 -9 5.02 0.21
 -3 1 9 5.07 0.17
 1 -1 -9 0.34 0.08
 1 -1 -9 0.28 0.08
 1 -1 -9 0.31 0.06
 1 1 -9 0.38 0.09
 -1 -1 -9 0.27 0.08
 -1 -1 -9 0.37 0.06
 -1 -1 -9 0.28 0.09
 -1 1 -9 0.38 0.1
 -3 -1 -9 17.73 0.58
 -3 1 -9 17.63 0.59
 -5 -1 -9 6.49 0.26
 -5 -1 -9 6.56 0.31
 -5 1 -9 6.2 0.31
 -7 -1 -9 4.44 0.26
 -7 -1 -9 4.38 0.23
 -7 1 -9 4.18 0.27
 -9 -1 -9 0.99 0.13
 -9 -1 -9 1.29 0.16
 -9 1 -9 1 0.16
 -11 -1 -9 2.05 0.2
 -11 -1 -9 2.21 0.2
 -11 1 -9 2.06 0.21
 -13 -1 -9 0.38 0.13
 -13 -1 -9 0.23 0.11
 -13 1 -9 0.19 0.12
 -15 -1 -9 6.11 0.36
 -15 -1 -9 5.79 0.32
 -15 1 -9 4.98 0.33
 -17 -1 -9 1.22 0.19
 -17 -1 -9 1.04 0.17
 -17 1 -9 0.87 0.17
 -19 -1 -9 1.87 0.21
 -19 1 -9 1.84 0.22
 -21 1 -9 4.68 0.33
 26 -2 -9 -0.01 0.12
 26 -2 -9 -0.01 0.12
 26 -2 -9 0.02 0.11
 26 -2 -9 0.1 0.11
 26 2 -9 -0.02 0.12
 26 2 -9 -0.02 0.09
 24 -2 -9 0.79 0.15
 24 -2 -9 0.83 0.14
 24 -2 -9 0.78 0.16
 24 -2 -9 0.69 0.15
 24 2 -9 0.72 0.15
 24 2 -9 0.57 0.15
 22 -2 -9 0.75 0.16
 22 -2 -9 0.57 0.14
 22 -2 -9 0.54 0.12
 22 -2 -9 0.7 0.13
 22 -2 -9 0.61 0.14
 22 2 -9 0.45 0.13
 22 2 -9 0.55 0.13
 22 2 -9 0.69 0.12
 20 -2 -9 0.36 0.12
 20 -2 -9 0.43 0.1
 20 -2 -9 0.3 0.11
 20 -2 -9 0.18 0.1
 20 -2 -9 0.23 0.12
 20 2 -9 0.27 0.09
 20 2 -9 0.17 0.1
 20 2 -9 0.25 0.11
 18 -2 -9 1.83 0.14
 18 -2 -9 1.71 0.17
 18 -2 -9 1.58 0.19
 18 -2 -9 1.55 0.19
 18 -2 -9 1.48 0.15
 18 2 -9 1.48 0.16
 18 2 -9 1.5 0.18
 18 2 -9 1.52 0.13
 16 -2 -9 3 0.23
 16 -2 -9 2.98 0.16
 16 -2 -9 2.9 0.24
 16 -2 -9 2.67 0.19
 16 2 -9 2.86 0.2
 16 2 -9 2.71 0.16
 16 2 -9 2.59 0.2
 16 2 -9 3.42 0.22
 14 -2 -9 0.02 0.07
 14 -2 -9 0.13 0.08
 14 -2 -9 0.14 0.05
 14 -2 -9 0.07 0.06
 14 2 -9 0.08 0.07
 14 2 -9 0.09 0.05
 14 2 -9 0.23 0.09
 14 2 -9 0.15 0.08
 12 -2 -9 4.35 0.25
 12 -2 -9 3.8 0.25
 12 -2 -9 3.9 0.15
 12 -2 -9 4.25 0.18
 12 2 -9 3.97 0.2
 12 2 -9 4.37 0.23
 12 2 -9 5.17 0.26
 12 2 -9 4.47 0.24
 12 2 -9 4.2 0.18
 10 -2 -9 1.03 0.13
 10 -2 -9 0.96 0.14
 10 2 -9 1.07 0.14
 10 2 -9 0.78 0.11
 10 2 -9 0.88 0.12
 10 2 -9 0.95 0.08
 10 2 -9 0.85 0.11
 8 -2 -9 1.04 0.14
 8 -2 -9 1.22 0.13
 8 -2 -9 1.31 0.12
 8 2 -9 1.18 0.13
 8 2 -9 1.33 0.13
 8 2 -9 1.16 0.13
 8 2 -9 1.1 0.08
 6 -2 -9 2.97 0.18
 6 -2 -9 2.82 0.17
 6 -2 -9 2.83 0.21
 6 2 -9 3.22 0.19
 -6 2 9 3.11 0.14
 6 2 -9 2.86 0.17
 6 2 -9 2.77 0.13
 4 -2 -9 4.13 0.2
 4 -2 -9 4.18 0.21
 4 -2 -9 4.12 0.25
 -4 2 9 4.17 0.16
 4 2 -9 4.35 0.24
 4 2 -9 4.3 0.17
 2 -2 -9 2.19 0.19
 2 -2 -9 2.2 0.14
 2 -2 -9 2.16 0.17
 -2 2 9 2.25 0.12
 2 2 -9 2.01 0.17
 0 -2 -9 3.09 0.19
 0 -2 -9 3.22 0.22
 0 -2 -9 3.36 0.15
 0 2 -9 3.28 0.22
 -2 -2 -9 0.61 0.08
 -2 -2 -9 0.69 0.11
 -2 -2 -9 0.75 0.12
 -2 2 -9 0.73 0.13
 -4 -2 -9 0.18 0.07
 -4 -2 -9 0.09 0.07
 -4 -2 -9 0.09 0.09
 -4 2 -9 0.07 0.08
 -6 -2 -9 0.8 0.13
 -6 -2 -9 1.12 0.12
 -6 2 -9 0.94 0.14
 -8 -2 -9 0.86 0.13
 -8 -2 -9 0.99 0.14
 -8 2 -9 0.84 0.14
 -10 -2 -9 2.93 0.22
 -10 -2 -9 2.71 0.21
 -10 2 -9 3.14 0.24
 -12 -2 -9 1.13 0.15
 -12 -2 -9 1.23 0.16
 -12 2 -9 1.21 0.17
 -14 -2 -9 -0.05 0.09
 -14 -2 -9 -0.04 0.09
 -14 2 -9 0.04 0.1
 -16 -2 -9 0.25 0.12
 -16 -2 -9 0.13 0.11
 -16 2 -9 0.2 0.12
 -18 -2 -9 0.08 0.11
 -18 -2 -9 0.01 0.14
 -18 2 -9 -0.23 0.1
 -20 2 -9 0.34 0.14
 25 -3 -9 2.3 0.26
 25 -3 -9 2.41 0.22
 25 -3 -9 2.7 0.23
 25 -3 -9 2.7 0.27
 25 3 -9 2.72 0.24
 25 3 -9 2.25 0.24
 25 3 -9 2.28 0.13
 23 -3 -9 0.9 0.16
 23 -3 -9 0.99 0.18
 23 -3 -9 0.94 0.14
 23 3 -9 0.81 0.07
 23 3 -9 1.14 0.17
 23 3 -9 0.88 0.16
 21 -3 -9 0.46 0.11
 21 -3 -9 0.72 0.15
 21 -3 -9 0.74 0.16
 21 -3 -9 0.51 0.14
 21 3 -9 0.44 0.13
 21 3 -9 0.49 0.12
 19 -3 -9 1.06 0.17
 19 -3 -9 1.06 0.15
 19 -3 -9 1.05 0.12
 19 -3 -9 1.2 0.18
 19 3 -9 0.87 0.12
 19 3 -9 1.24 0.17
 19 3 -9 0.93 0.14
 17 -3 -9 0.13 0.06
 17 -3 -9 -0.06 0.07
 17 -3 -9 0.16 0.09
 17 -3 -9 0.15 0.1
 17 3 -9 -0.08 0.07
 17 3 -9 0.1 0.07
 17 3 -9 0.1 0.08
 15 -3 -9 0.63 0.11
 15 -3 -9 0.68 0.13
 15 -3 -9 0.72 0.08
 15 -3 -9 0.93 0.15
 15 3 -9 0.5 0.09
 15 3 -9 0.65 0.12
 15 3 -9 0.71 0.12
 13 -3 -9 3.24 0.25
 13 -3 -9 3.44 0.16
 13 -3 -9 3.37 0.23
 13 -3 -9 3.55 0.2
 13 3 -9 3.5 0.22
 13 3 -9 3.27 0.21
 13 3 -9 3.24 0.17
 11 -3 -9 0.28 0.05
 11 -3 -9 0.36 0.07
 11 -3 -9 0.5 0.11
 11 -3 -9 0.35 0.1
 11 3 -9 0.28 0.09
 11 3 -9 0.41 0.09
 11 3 -9 0.47 0.1
 11 3 -9 0.46 0.07
 9 -3 -9 7.23 0.24
 9 -3 -9 7.48 0.37
 9 -3 -9 7.35 0.32
 9 -3 -9 7.63 0.27
 9 3 -9 7.29 0.27
 9 3 -9 8.25 0.32
 9 3 -9 7.42 0.31
 7 -3 -9 24.41 0.72
 7 -3 -9 24.76 0.67
 7 -3 -9 23.3 0.8
 7 -3 -9 23.36 0.65
 -7 3 9 24.5 0.65
 7 3 -9 24.81 0.72
 7 3 -9 24.19 0.7
 7 3 -9 24.03 0.68
 5 -3 -9 1.59 0.14
 5 -3 -9 1.95 0.17
 5 3 -9 1.33 0.15
 5 3 -9 1.69 0.12
 -5 3 9 1.42 0.11
 3 -3 -9 1.1 0.09
 3 -3 -9 1.41 0.12
 3 -3 -9 1.13 0.15
 3 -3 -9 1.18 0.12
 -3 3 9 1.24 0.09
 -3 3 9 1.22 0.1
 3 3 -9 1.19 0.11
 3 3 -9 1.22 0.14
 1 -3 -9 0.19 0.05
 1 -3 -9 0.21 0.07
 1 -3 -9 0.16 0.07
 1 -3 -9 0.14 0.08
 -1 3 9 0.36 0.06
 1 3 -9 0.1 0.08
 -1 -3 -9 0.5 0.11
 -1 -3 -9 0.53 0.08
 -1 -3 -9 0.67 0.1
 -1 3 -9 0.42 0.11
 -3 -3 -9 0.28 0.07
 -3 -3 -9 0.45 0.11
 -3 -3 -9 0.38 0.1
 -3 3 -9 0.46 0.12
 -5 -3 -9 3.61 0.21
 -5 -3 -9 3.56 0.25
 -5 -3 -9 3.56 0.22
 -5 3 -9 3.83 0.26
 -7 -3 -9 0.04 0.08
 -7 -3 -9 0.1 0.08
 -7 3 -9 0.14 0.09
 -9 -3 -9 -0.02 0.07
 -9 -3 -9 0 0.08
 -9 3 -9 0.17 0.1
 -11 -3 -9 0.21 0.1
 -11 -3 -9 0.17 0.11
 -11 3 -9 0.29 0.11
 -13 -3 -9 0.04 0.08
 -13 -3 -9 0.04 0.1
 -13 3 -9 0.09 0.11
 -15 -3 -9 0.99 0.15
 -15 -3 -9 0.82 0.17
 -15 3 -9 1.13 0.18
 -17 -3 -9 10.3 0.43
 -17 -3 -9 11.12 0.55
 -17 3 -9 10.74 0.51
 -19 3 -9 2.75 0.28
 19 3 9 2.6 0.23
 24 -4 -9 9.57 0.51
 24 -4 -9 10.84 0.44
 24 -4 -9 9.71 0.51
 24 4 -9 10.55 0.33
 24 4 -9 10.63 0.49
 22 -4 -9 0.88 0.19
 22 -4 -9 0.75 0.13
 22 -4 -9 0.56 0.18
 22 4 -9 0.52 0.08
 22 4 -9 0.55 0.14
 22 4 -9 1.04 0.17
 20 -4 -9 3.57 0.29
 20 -4 -9 3.72 0.3
 20 -4 -9 4.3 0.32
 20 -4 -9 4.33 0.23
 20 4 -9 4.01 0.27
 20 4 -9 4.03 0.16
 18 -4 -9 0.06 0.09
 18 -4 -9 0.01 0.1
 18 -4 -9 0 0.11
 18 -4 -9 -0.04 0.07
 18 4 -9 -0.05 0.08
 18 4 -9 0.12 0.1
 16 -4 -9 0.12 0.06
 16 -4 -9 0.03 0.09
 16 -4 -9 -0.11 0.07
 16 -4 -9 0.02 0.1
 16 4 -9 0 0.07
 16 4 -9 -0.01 0.09
 14 -4 -9 2.51 0.19
 14 -4 -9 2.3 0.15
 14 -4 -9 2.47 0.24
 14 -4 -9 2.44 0.23
 14 4 -9 2.33 0.16
 14 4 -9 2.25 0.2
 12 -4 -9 0.13 0.08
 12 -4 -9 0.16 0.06
 12 -4 -9 0.03 0.09
 12 -4 -9 0.04 0.07
 12 4 -9 0.05 0.06
 12 4 -9 0.1 0.08
 10 -4 -9 5.81 0.26
 10 -4 -9 5.23 0.28
 10 -4 -9 5.27 0.21
 10 -4 -9 5.13 0.31
 10 4 -9 5.52 0.26
 10 4 -9 5.76 0.27
 10 4 -9 4.94 0.23
 8 -4 -9 0.74 0.14
 8 -4 -9 1.17 0.15
 8 -4 -9 0.98 0.1
 8 -4 -9 1.07 0.1
 8 4 -9 1.11 0.11
 -8 4 9 1.11 0.11
 8 4 -9 0.91 0.12
 8 4 -9 1.03 0.12
 6 -4 -9 5.87 0.27
 6 -4 -9 5.67 0.32
 6 -4 -9 5.11 0.22
 6 4 -9 5.54 0.28
 6 4 -9 5.97 0.26
 -6 4 9 5.6 0.24
 6 4 -9 5.38 0.24
 4 -4 -9 6.04 0.24
 4 -4 -9 5.83 0.33
 4 -4 -9 5.55 0.26
 4 4 -9 6.03 0.27
 4 4 -9 6.4 0.31
 -4 4 9 6.48 0.25
 2 -4 -9 0.18 0.06
 2 -4 -9 0.33 0.08
 2 -4 -9 0.17 0.09
 -2 4 9 0.28 0.07
 -2 4 9 0.31 0.06
 2 4 -9 0.37 0.1
 2 4 -9 0.29 0.08
 0 -4 -9 6.53 0.28
 0 -4 -9 5.94 0.33
 0 4 -9 6.23 0.29
 0 4 -9 5.95 0.32
 0 4 9 6.53 0.25
 -2 -4 -9 1.58 0.15
 -2 -4 -9 1.6 0.15
 -2 -4 -9 1.67 0.18
 2 4 9 1.68 0.13
 -2 4 -9 1.61 0.18
 -4 -4 -9 10.42 0.45
 -4 -4 -9 10.59 0.42
 -4 -4 -9 10.19 0.39
 -4 4 -9 10.35 0.44
 -6 -4 -9 2.98 0.22
 -6 -4 -9 3.1 0.23
 -6 -4 -9 2.96 0.2
 -6 4 -9 2.8 0.23
 -8 -4 -9 0.2 0.11
 -8 -4 -9 0.08 0.07
 -8 4 -9 0.33 0.12
 -10 -4 -9 2.82 0.2
 -10 -4 -9 2.94 0.26
 -10 4 -9 3.03 0.27
 -12 -4 -9 0.11 0.08
 -12 -4 -9 0.01 0.11
 12 4 9 -0.02 0.07
 -12 4 -9 0.08 0.11
 -14 -4 -9 -0.04 0.08
 -14 -4 -9 0.07 0.12
 -14 4 -9 -0.01 0.09
 14 4 9 0.09 0.08
 -16 -4 -9 0.08 0.14
 -16 -4 -9 0.04 0.11
 16 4 9 -0.03 0.08
 -16 4 -9 0.26 0.14
 -18 4 -9 1.8 0.24
 18 4 9 1.93 0.2
 21 -5 -9 4.54 0.35
 21 -5 -9 4.32 0.33
 21 -5 -9 4.96 0.27
 21 5 -9 4.43 0.2
 21 5 -9 5.14 0.32
 19 -5 -9 27.08 0.91
 19 -5 -9 26.86 0.81
 19 -5 -9 24.31 0.92
 19 5 -9 25.49 0.7
 19 5 -9 25.92 0.83
 17 -5 -9 0.25 0.13
 17 -5 -9 0.17 0.08
 17 -5 -9 0.15 0.12
 17 -5 -9 0.05 0.11
 17 5 -9 0.24 0.07
 17 5 -9 0.32 0.12
 15 -5 -9 0.8 0.11
 15 -5 -9 0.99 0.17
 15 -5 -9 0.75 0.15
 15 -5 -9 0.68 0.15
 15 5 -9 1 0.09
 15 5 -9 0.87 0.14
 13 -5 -9 0.02 0.08
 13 -5 -9 0.11 0.1
 13 -5 -9 -0.04 0.05
 13 -5 -9 0.08 0.09
 13 5 -9 0.07 0.08
 13 5 -9 0.07 0.08
 13 5 -9 0.13 0.06
 11 -5 -9 0.07 0.08
 11 -5 -9 0.15 0.1
 11 -5 -9 0.02 0.06
 11 -5 -9 0.14 0.1
 11 5 -9 0.05 0.07
 11 5 -9 0.1 0.08
 9 -5 -9 0.72 0.13
 9 -5 -9 0.61 0.09
 9 -5 -9 0.36 0.12
 9 -5 -9 0.67 0.11
 9 5 -9 0.72 0.11
 9 5 -9 0.6 0.1
 -9 5 9 0.74 0.11
 9 5 -9 0.67 0.12
 7 -5 -9 4.95 0.23
 7 -5 -9 5.03 0.31
 7 -5 -9 5.26 0.28
 -7 5 9 4.82 0.24
 7 5 -9 5.25 0.25
 7 5 -9 5.02 0.25
 7 5 -9 5.26 0.28
 5 -5 -9 1.5 0.19
 5 -5 -9 1.7 0.14
 5 -5 -9 1.83 0.17
 5 5 -9 2 0.19
 5 5 -9 1.89 0.17
 -5 5 9 1.87 0.15
 3 -5 -9 1.51 0.14
 3 -5 -9 1.62 0.19
 3 5 -9 1.57 0.16
 3 5 -9 1.44 0.17
 -3 5 9 1.63 0.15
 1 -5 -9 0.83 0.14
 1 -5 -9 0.94 0.12
 -1 5 9 0.93 0.11
 1 5 -9 1.45 0.18
 1 5 -9 0.97 0.14
 -1 5 9 1.1 0.1
 -1 -5 -9 5.47 0.32
 -1 -5 -9 5.16 0.28
 -1 5 -9 5.41 0.32
 1 5 9 5.75 0.23
 -1 5 -9 5.67 0.3
 -3 -5 -9 0.54 0.11
 -3 -5 -9 0.47 0.12
 -3 5 -9 0.39 0.12
 3 5 9 0.41 0.08
 3 5 9 0.37 0.09
 -5 -5 -9 38.04 1.17
 -5 -5 -9 37.61 1.17
 -5 5 -9 38.98 1.15
 5 5 9 39.01 1.05
 5 5 9 39.22 1.11
 -7 -5 -9 3.75 0.28
 -7 -5 -9 3.39 0.26
 -7 5 -9 3.94 0.29
 7 5 9 3.57 0.22
 7 5 9 3.67 0.22
 -9 -5 -9 7.64 0.42
 9 5 9 7.97 0.34
 -9 5 -9 8.65 0.43
 9 5 9 7.67 0.34
 -11 -5 -9 0.33 0.14
 11 5 9 0.05 0.08
 -11 5 -9 0.08 0.12
 11 5 9 0.04 0.09
 -13 -5 -9 0.63 0.17
 -13 5 -9 0.77 0.17
 13 5 9 0.76 0.13
 13 5 9 0.91 0.14
 15 5 9 0.16 0.09
 -15 5 -9 0.07 0.15
 15 5 9 0.09 0.09
 18 -6 -9 12.74 0.48
 18 -6 -9 12.27 0.58
 18 -6 -9 13.04 0.57
 18 6 -9 12.42 0.51
 18 6 -9 12.57 0.41
 16 -6 -9 0.99 0.18
 16 -6 -9 1.55 0.22
 16 -6 -9 1.28 0.15
 16 6 -9 1.56 0.19
 16 6 -9 1.37 0.13
 14 -6 -9 0.48 0.15
 14 -6 -9 0.45 0.1
 14 -6 -9 0.29 0.13
 14 -6 -9 0.38 0.14
 14 6 -9 0.52 0.12
 14 6 -9 0.65 0.1
 12 -6 -9 5.43 0.32
 12 -6 -9 5.7 0.32
 12 -6 -9 5.18 0.34
 12 -6 -9 5.07 0.25
 12 6 -9 4.91 0.28
 12 6 -9 5.63 0.24
 10 -6 -9 6.86 0.36
 10 -6 -9 7.08 0.31
 10 -6 -9 7.26 0.4
 10 -6 -9 7.02 0.36
 10 6 -9 7.4 0.32
 -10 6 9 7.31 0.34
 8 -6 -9 0.46 0.13
 8 -6 -9 0.54 0.12
 8 -6 -9 0.54 0.1
 -8 6 9 0.45 0.11
 8 6 -9 0.63 0.11
 8 6 -9 0.53 0.13
 6 -6 -9 2.94 0.2
 6 -6 -9 2.62 0.2
 6 -6 -9 2.54 0.25
 -6 6 9 2.59 0.18
 6 6 -9 2.71 0.23
 4 -6 -9 1.41 0.19
 4 -6 -9 1.08 0.14
 -4 6 9 1.34 0.14
 4 6 -9 1.33 0.17
 2 -6 -9 1.13 0.18
 2 -6 -9 1.28 0.15
 -2 6 9 1.48 0.15
 2 6 -9 1.23 0.17
 0 -6 -9 0.56 0.12
 0 -6 -9 0.82 0.15
 0 6 -9 1 0.17
 0 6 9 0.86 0.1
 0 6 9 0.9 0.12
 -2 -6 -9 0.04 0.09
 -2 -6 -9 0.19 0.1
 2 6 9 0.06 0.06
 2 6 9 0.1 0.07
 -2 6 -9 0.06 0.12
 -4 -6 -9 14.54 0.6
 -4 -6 -9 15.28 0.61
 -4 6 -9 15.18 0.61
 4 6 9 16.4 0.5
 -6 -6 -9 37.66 1.15
 -6 -6 -9 35.59 1.17
 6 6 9 38.04 1.02
 -6 6 -9 36.59 1.14
 -8 -6 -9 0 0.1
 -8 -6 -9 -0.14 0.12
 8 6 9 0.14 0.08
 -8 6 -9 -0.1 0.12
 8 6 9 0.02 0.07
 -10 -6 -9 0.22 0.14
 -10 6 -9 0.24 0.13
 10 6 9 0.23 0.08
 10 6 9 0.22 0.09
 -12 -6 -9 -0.02 0.13
 12 6 9 0.05 0.09
 12 6 9 0.01 0.08
 -12 6 -9 0.11 0.15
 14 6 9 3.45 0.25
 14 6 9 3.63 0.24
 -14 6 -9 3.38 0.33
 15 -7 -9 0.41 0.15
 15 -7 -9 0.61 0.13
 15 -7 -9 0.57 0.16
 15 7 -9 0.83 0.15
 15 7 -9 0.88 0.12
 13 -7 -9 0.5 0.11
 13 -7 -9 0.09 0.13
 13 -7 -9 0.55 0.15
 13 7 -9 0.34 0.11
 11 -7 -9 0.32 0.13
 11 -7 -9 0.24 0.1
 11 -7 -9 0.38 0.13
 9 -7 -9 4.95 0.34
 9 -7 -9 4.27 0.29
 9 -7 -9 4.98 0.27
 -9 7 9 4.71 0.29
 7 -7 -9 15.29 0.56
 7 -7 -9 14.84 0.64
 -7 7 9 16.36 0.57
 5 -7 -9 5.02 0.33
 5 -7 -9 5.02 0.29
 5 7 -9 5.41 0.32
 -5 7 9 4.97 0.28
 3 -7 -9 1.62 0.21
 3 -7 -9 1.39 0.18
 -3 7 9 1.59 0.17
 3 7 -9 1.59 0.2
 1 -7 -9 0.47 0.13
 1 -7 -9 0.42 0.13
 -1 7 9 0.37 0.1
 1 7 -9 0.67 0.16
 -1 -7 -9 0.12 0.12
 -1 -7 -9 0.04 0.1
 1 7 9 0.24 0.1
 1 7 9 0.11 0.07
 -1 7 -9 0.12 0.13
 -3 -7 -9 0.96 0.17
 -3 -7 -9 0.71 0.15
 -3 7 -9 0.66 0.15
 3 7 9 0.67 0.13
 3 7 9 0.63 0.1
 -5 -7 -9 0.25 0.13
 -5 7 -9 0.44 0.14
 5 7 9 0.19 0.08
 -7 -7 -9 0.76 0.18
 -7 7 -9 0.92 0.19
 7 7 9 1.06 0.13
 -9 -7 -9 0.27 0.15
 -9 7 -9 0.61 0.17
 9 7 9 0.32 0.1
 8 -8 -9 1.58 0.23
 8 -8 -9 1.97 0.2
 -8 8 9 2.12 0.22
 6 -8 -9 0.09 0.14
 6 -8 -9 -0.07 0.1
 -6 8 9 0.03 0.1
 4 -8 -9 0.16 0.12
 4 -8 -9 0.34 0.13
 -4 8 9 0.34 0.12
 4 8 -9 0.14 0.14
 2 -8 -9 0.25 0.12
 2 -8 -9 0.18 0.13
 -2 8 9 0.05 0.1
 2 8 -9 0.17 0.14
 0 -8 -9 1.03 0.19
 0 -8 -9 0.91 0.17
 0 8 9 0.99 0.15
 0 8 -9 0.92 0.19
 -2 -8 -9 6.88 0.42
 2 8 9 6.46 0.34
 -2 8 -9 6.54 0.41
 24 0 -10 5.63 0.32
 24 0 -10 6.18 0.32
 24 0 -10 6.61 0.38
 24 0 -10 6.51 0.35
 22 0 -10 4.81 0.32
 22 0 -10 4.53 0.29
 22 0 -10 4.65 0.25
 22 0 -10 4.72 0.31
 22 0 -10 4.82 0.27
 20 0 -10 0 0.07
 20 0 -10 0.07 0.09
 20 0 -10 -0.02 0.06
 20 0 -10 -0.11 0.08
 20 0 -10 0.06 0.1
 18 0 -10 0.75 0.13
 18 0 -10 0.99 0.11
 18 0 -10 0.88 0.14
 18 0 -10 0.92 0.1
 18 0 -10 0.68 0.14
 16 0 -10 0.81 0.09
 16 0 -10 0.94 0.14
 16 0 -10 0.82 0.14
 16 0 -10 0.73 0.07
 16 0 -10 0.84 0.14
 14 0 -10 1.19 0.15
 14 0 -10 1.17 0.15
 14 0 -10 1.24 0.16
 12 0 -10 0.44 0.08
 12 0 -10 0.5 0.11
 12 0 -10 0.5 0.11
 10 0 -10 0.43 0.09
 10 0 -10 0.48 0.09
 10 0 -10 0.67 0.12
 8 0 -10 5.66 0.26
 8 0 -10 5.34 0.26
 8 0 -10 4.95 0.29
 6 0 -10 55.11 1.55
 6 0 -10 53.02 1.38
 6 0 -10 54.22 1.4
 4 0 -10 85.12 2.3
 4 0 -10 84.71 2.11
 2 0 -10 6.06 0.24
 2 0 -10 5.68 0.31
 2 0 -10 6.3 0.3
 0 0 -10 3.56 0.24
 -2 0 -10 2.42 0.2
 -4 0 -10 0.05 0.09
 -6 0 -10 3.9 0.25
 -8 0 -10 0.05 0.08
 -10 0 -10 0.12 0.1
 -12 0 -10 0.52 0.14
 -14 0 -10 0.34 0.12
 -16 0 -10 0.5 0.15
 -18 0 -10 3.34 0.28
 25 -1 -10 0.11 0.12
 25 -1 -10 0.11 0.11
 25 -1 -10 -0.04 0.1
 25 -1 -10 0.17 0.12
 25 1 -10 0.38 0.14
 25 1 -10 -0.05 0.11
 23 -1 -10 2.19 0.24
 23 -1 -10 2.59 0.26
 23 -1 -10 1.9 0.2
 23 -1 -10 2.2 0.2
 23 -1 -10 1.79 0.17
 23 1 -10 2.13 0.22
 23 1 -10 1.82 0.23
 23 1 -10 1.77 0.17
 21 -1 -10 5.57 0.31
 21 -1 -10 4.88 0.26
 21 -1 -10 5.62 0.27
 21 -1 -10 5.06 0.32
 21 -1 -10 5.16 0.33
 21 1 -10 5.09 0.31
 21 1 -10 5.18 0.25
 21 1 -10 4.19 0.28
 19 -1 -10 0.33 0.12
 19 -1 -10 0.23 0.08
 19 -1 -10 0.36 0.13
 19 -1 -10 0.15 0.1
 19 -1 -10 0.28 0.08
 19 1 -10 0.14 0.07
 19 1 -10 0.13 0.11
 19 1 -10 0.28 0.12
 19 1 -10 0.24 0.11
 17 -1 -10 4.48 0.19
 17 -1 -10 4.62 0.3
 17 -1 -10 4.01 0.25
 17 -1 -10 4.44 0.28
 17 -1 -10 4.51 0.21
 17 1 -10 4.36 0.27
 17 1 -10 4.41 0.28
 17 1 -10 5.02 0.29
 17 1 -10 4.26 0.19
 15 -1 -10 0.22 0.11
 15 -1 -10 0.23 0.05
 15 -1 -10 0.21 0.09
 15 -1 -10 0.25 0.05
 15 1 -10 0.3 0.09
 15 1 -10 0.52 0.12
 15 1 -10 0.49 0.1
 15 1 -10 0.2 0.05
 15 1 -10 0.25 0.07
 13 -1 -10 0.2 0.1
 13 -1 -10 0.19 0.1
 13 1 -10 0.17 0.08
 13 1 -10 0.18 0.07
 13 1 -10 0.13 0.04
 13 1 -10 0.12 0.09
 13 1 -10 0.22 0.09
 11 -1 -10 3.7 0.23
 11 -1 -10 3.53 0.19
 11 -1 -10 3.29 0.25
 11 1 -10 3.5 0.22
 11 1 -10 3.46 0.2
 11 1 -10 3.39 0.21
 11 1 -10 3.35 0.23
 9 -1 -10 2.28 0.21
 9 -1 -10 2.96 0.2
 9 -1 -10 2.73 0.17
 9 1 -10 3.02 0.19
 9 1 -10 3.12 0.22
 9 1 -10 2.89 0.19
 7 -1 -10 7.31 0.36
 7 -1 -10 6.98 0.31
 7 -1 -10 7.1 0.3
 7 1 -10 7.38 0.36
 7 1 -10 7.1 0.3
 7 1 -10 7.04 0.31
 5 -1 -10 29.1 0.83
 5 -1 -10 28.62 0.93
 5 1 -10 29.58 0.8
 5 1 -10 29.01 0.84
 3 -1 -10 1.03 0.11
 3 -1 -10 1.04 0.13
 3 -1 -10 0.99 0.14
 3 1 -10 0.88 0.13
 1 -1 -10 5.55 0.31
 1 -1 -10 4.79 0.27
 1 -1 -10 5.99 0.22
 1 1 -10 5.27 0.28
 -1 -1 -10 4.23 0.27
 -1 -1 -10 3.85 0.24
 -1 1 -10 4.64 0.27
 -3 -1 -10 6.1 0.31
 -3 1 -10 6.06 0.32
 -5 -1 -10 2.93 0.22
 -5 1 -10 2.92 0.23
 -7 -1 -10 1.32 0.16
 -7 1 -10 0.93 0.15
 -9 -1 -10 0.3 0.11
 -9 -1 -10 0.33 0.09
 -9 1 -10 0.38 0.13
 -11 -1 -10 1.82 0.2
 -11 -1 -10 1.92 0.18
 -11 1 -10 2.01 0.22
 -13 -1 -10 1.39 0.19
 -13 -1 -10 1.07 0.16
 -13 1 -10 1.27 0.18
 -15 -1 -10 0.23 0.12
 -15 -1 -10 0.17 0.12
 -15 1 -10 0.02 0.12
 -17 -1 -10 0.12 0.12
 -17 -1 -10 0.36 0.14
 -17 1 -10 0.16 0.14
 -19 -1 -10 10.06 0.46
 -19 1 -10 9.81 0.49
 24 -2 -10 2.18 0.25
 24 -2 -10 2.61 0.24
 24 -2 -10 2.65 0.24
 24 -2 -10 2.35 0.2
 24 -2 -10 2.44 0.26
 24 2 -10 2.7 0.25
 24 2 -10 2.3 0.24
 22 -2 -10 1.97 0.23
 22 -2 -10 1.82 0.16
 22 -2 -10 1.59 0.18
 22 -2 -10 2.55 0.26
 22 -2 -10 1.99 0.2
 22 2 -10 1.86 0.2
 22 2 -10 1.92 0.17
 22 2 -10 1.86 0.21
 20 -2 -10 0.49 0.15
 20 -2 -10 0.78 0.16
 20 -2 -10 0.76 0.1
 20 -2 -10 0.57 0.12
 20 2 -10 0.56 0.12
 20 2 -10 0.73 0.14
 20 2 -10 0.59 0.1
 18 -2 -10 20.36 0.77
 18 -2 -10 21.34 0.74
 18 -2 -10 22.31 0.68
 18 -2 -10 21.78 0.63
 18 2 -10 21.1 0.7
 18 2 -10 22.28 0.73
 16 -2 -10 4.44 0.29
 16 -2 -10 4.54 0.22
 16 -2 -10 5.03 0.32
 16 -2 -10 4.87 0.19
 16 2 -10 4.73 0.21
 16 2 -10 5.08 0.28
 16 2 -10 4.73 0.28
 16 2 -10 4.85 0.27
 14 -2 -10 1.15 0.16
 14 -2 -10 1.16 0.08
 14 -2 -10 0.9 0.15
 14 2 -10 1.17 0.14
 14 2 -10 0.94 0.14
 14 2 -10 1.19 0.15
 14 2 -10 1.15 0.1
 12 -2 -10 0.19 0.09
 12 -2 -10 0.3 0.11
 12 2 -10 0.3 0.05
 12 2 -10 0.08 0.08
 12 2 -10 0.24 0.08
 12 2 -10 0.45 0.11
 12 2 -10 0.24 0.09
 10 -2 -10 3.42 0.22
 10 -2 -10 2.75 0.23
 10 2 -10 2.58 0.12
 10 2 -10 3.1 0.2
 10 2 -10 2.78 0.2
 10 2 -10 2.93 0.2
 8 -2 -10 0.08 0.08
 8 -2 -10 0.21 0.08
 8 -2 -10 0.07 0.08
 8 2 -10 0.12 0.07
 8 2 -10 0.21 0.09
 6 -2 -10 0.9 0.12
 6 -2 -10 0.87 0.12
 6 -2 -10 0.98 0.15
 6 2 -10 1.12 0.14
 4 -2 -10 0.87 0.14
 4 -2 -10 0.95 0.12
 4 -2 -10 1.09 0.12
 4 2 -10 0.69 0.12
 2 -2 -10 2.14 0.19
 2 -2 -10 2.19 0.17
 2 -2 -10 2.23 0.15
 2 2 -10 2.07 0.2
 0 -2 -10 2.5 0.21
 0 -2 -10 3.08 0.21
 0 2 -10 2.51 0.21
 -2 -2 -10 5.58 0.29
 -2 -2 -10 5.41 0.31
 -2 2 -10 5.38 0.3
 -4 -2 -10 0.68 0.09
 -4 -2 -10 0.75 0.13
 -4 2 -10 0.61 0.14
 -6 -2 -10 15.76 0.52
 -6 2 -10 15.74 0.59
 -8 -2 -10 15.79 0.54
 -8 -2 -10 14.61 0.54
 -8 2 -10 14.8 0.58
 -10 -2 -10 0.31 0.1
 -10 -2 -10 0.62 0.14
 -10 2 -10 0.51 0.13
 -12 -2 -10 0.52 0.13
 -12 -2 -10 0.43 0.13
 -12 2 -10 0.37 0.14
 -14 -2 -10 0.02 0.11
 -14 -2 -10 0.03 0.1
 -14 2 -10 0.41 0.15
 -16 -2 -10 0.03 0.12
 -16 -2 -10 0.1 0.12
 -16 2 -10 0.12 0.14
 -18 -2 -10 0.26 0.15
 -18 -2 -10 0.31 0.14
 -18 2 -10 0.36 0.15
 23 -3 -10 0.44 0.14
 23 -3 -10 0.37 0.14
 23 -3 -10 0.48 0.16
 23 -3 -10 0.59 0.11
 23 3 -10 0.58 0.13
 23 3 -10 0.56 0.14
 21 -3 -10 -0.04 0.07
 21 -3 -10 0.03 0.1
 21 -3 -10 -0.13 0.1
 21 -3 -10 -0.05 0.09
 21 3 -10 -0.13 0.09
 21 3 -10 0.02 0.08
 21 3 -10 -0.07 0.08
 19 -3 -10 0.72 0.09
 19 -3 -10 0.73 0.13
 19 -3 -10 0.59 0.15
 19 -3 -10 0.63 0.15
 19 3 -10 0.46 0.12
 19 3 -10 0.7 0.11
 19 3 -10 0.29 0.11
 17 -3 -10 0.43 0.13
 17 -3 -10 0.41 0.09
 17 -3 -10 0.34 0.13
 17 -3 -10 0.4 0.07
 17 3 -10 0.42 0.11
 17 3 -10 0.27 0.07
 17 3 -10 0.49 0.12
 15 -3 -10 4.37 0.28
 15 -3 -10 3.98 0.28
 15 -3 -10 3.36 0.2
 15 -3 -10 3.51 0.16
 15 3 -10 3.71 0.24
 15 3 -10 3.41 0.24
 15 3 -10 3.64 0.19
 13 -3 -10 0.17 0.05
 13 -3 -10 0.18 0.06
 13 -3 -10 0.31 0.11
 13 -3 -10 0.38 0.1
 13 3 -10 0.18 0.1
 13 3 -10 0.1 0.06
 13 3 -10 0.09 0.08
 11 -3 -10 0.88 0.14
 11 -3 -10 0.86 0.15
 11 3 -10 0.69 0.12
 11 3 -10 0.83 0.12
 11 3 -10 0.67 0.08
 9 -3 -10 6.9 0.37
 9 -3 -10 6.54 0.32
 9 3 -10 7.17 0.25
 9 3 -10 7.45 0.32
 9 3 -10 6.6 0.31
 7 -3 -10 5.35 0.32
 7 -3 -10 5.48 0.27
 7 3 -10 5.35 0.28
 7 3 -10 5.27 0.22
 5 -3 -10 3.07 0.19
 5 -3 -10 3.05 0.19
 5 -3 -10 2.95 0.23
 5 3 -10 3.06 0.22
 5 3 -10 2.79 0.16
 -5 3 10 3.02 0.16
 3 -3 -10 1.61 0.16
 3 -3 -10 1.68 0.14
 3 -3 -10 1.57 0.18
 3 3 -10 1.88 0.19
 -3 3 10 1.85 0.12
 1 -3 -10 0.16 0.1
 1 -3 -10 0.38 0.1
 1 3 -10 0.23 0.1
 -1 3 10 0.34 0.07
 -1 -3 -10 1.46 0.11
 -1 -3 -10 1.26 0.16
 -1 -3 -10 1.42 0.15
 -1 3 -10 1.49 0.17
 -3 -3 -10 0.95 0.11
 -3 -3 -10 0.76 0.13
 -3 -3 -10 0.74 0.12
 -3 3 -10 0.78 0.14
 -5 -3 -10 0.68 0.13
 -5 -3 -10 0.65 0.11
 -5 3 -10 0.69 0.15
 -7 -3 -10 1.01 0.13
 -7 -3 -10 0.79 0.13
 -7 3 -10 0.8 0.15
 -9 -3 -10 0.1 0.09
 -9 -3 -10 0 0.07
 -9 3 -10 0.1 0.1
 -11 -3 -10 -0.02 0.09
 -11 -3 -10 0.01 0.1
 -11 3 -10 0.11 0.12
 -13 -3 -10 0.06 0.11
 -13 -3 -10 0.27 0.11
 -13 3 -10 0.23 0.13
 -15 -3 -10 0.6 0.16
 -15 -3 -10 0.69 0.14
 -15 3 -10 0.88 0.17
 -17 -3 -10 2.1 0.2
 -17 -3 -10 2.38 0.27
 -17 3 -10 1.76 0.24
 22 -4 -10 0.93 0.13
 22 -4 -10 1.33 0.22
 22 -4 -10 0.71 0.17
 22 -4 -10 1.1 0.19
 22 4 -10 0.9 0.16
 22 4 -10 0.95 0.18
 20 -4 -10 16.54 0.63
 20 -4 -10 16.92 0.67
 20 -4 -10 16.48 0.54
 20 -4 -10 17.18 0.7
 20 4 -10 16.63 0.63
 18 -4 -10 0.28 0.14
 18 -4 -10 0.4 0.12
 18 -4 -10 0.39 0.09
 18 -4 -10 0.54 0.16
 18 4 -10 0.28 0.12
 18 4 -10 0.25 0.09
 16 -4 -10 0.19 0.06
 16 -4 -10 0.14 0.09
 16 -4 -10 0.05 0.11
 16 -4 -10 0.13 0.12
 16 4 -10 0.19 0.1
 16 4 -10 0.22 0.08
 14 -4 -10 0.02 0.07
 14 -4 -10 0.02 0.05
 14 -4 -10 0.06 0.11
 14 -4 -10 0 0.11
 14 4 -10 0 0.09
 14 4 -10 0.03 0.06
 12 -4 -10 0.07 0.07
 12 -4 -10 0.1 0.09
 12 -4 -10 0.05 0.05
 12 -4 -10 0.09 0.1
 12 4 -10 0.09 0.09
 12 4 -10 0.12 0.07
 10 -4 -10 -0.06 0.08
 10 -4 -10 -0.03 0.08
 10 -4 -10 -0.02 0.06
 10 -4 -10 -0.05 0.04
 10 4 -10 0.06 0.08
 10 4 -10 -0.02 0.06
 10 4 -10 -0.1 0.08
 8 -4 -10 1.07 0.1
 8 -4 -10 1.37 0.15
 8 -4 -10 1.28 0.1
 8 -4 -10 1.29 0.18
 -8 4 10 1.28 0.13
 8 4 -10 1.15 0.11
 8 4 -10 1.12 0.14
 8 4 -10 1.66 0.17
 6 -4 -10 1.78 0.17
 6 -4 -10 1.61 0.12
 6 -4 -10 1.84 0.2
 6 -4 -10 1.75 0.11
 6 4 -10 1.57 0.14
 -6 4 10 1.83 0.14
 6 4 -10 1.84 0.18
 4 -4 -10 1.76 0.2
 4 -4 -10 2.01 0.17
 4 -4 -10 1.95 0.13
 4 4 -10 2.01 0.19
 -4 4 10 2.04 0.15
 4 4 -10 2.29 0.16
 2 -4 -10 1.34 0.17
 2 -4 -10 1.25 0.11
 -2 4 10 1.17 0.12
 2 4 -10 1.43 0.17
 2 4 -10 1.44 0.14
 0 -4 -10 0.04 0.09
 0 -4 -10 0.01 0.06
 0 4 -10 0.06 0.1
 0 4 10 0.01 0.05
 0 4 10 0.04 0.07
 -2 -4 -10 0.05 0.09
 -2 -4 -10 0.08 0.09
 -2 -4 -10 0.07 0.07
 2 4 10 0.05 0.06
 -2 4 -10 0.21 0.12
 -4 -4 -10 13.14 0.48
 -4 -4 -10 13.54 0.56
 -4 -4 -10 13.62 0.49
 -4 4 -10 13.3 0.55
 -6 -4 -10 0.69 0.12
 -6 -4 -10 0.8 0.13
 -6 -4 -10 1 0.16
 -6 4 -10 0.63 0.15
 -8 -4 -10 0.14 0.1
 -8 -4 -10 0.23 0.11
 -8 4 -10 -0.03 0.09
 -10 -4 -10 2.69 0.25
 -10 -4 -10 2.87 0.21
 -10 4 -10 2.57 0.26
 -12 -4 -10 0.01 0.09
 -12 -4 -10 0.13 0.12
 -12 4 -10 -0.01 0.11
 -14 -4 -10 0.58 0.16
 -14 -4 -10 0.85 0.14
 14 4 10 0.7 0.14
 -14 4 -10 0.76 0.19
 -16 -4 -10 0.18 0.11
 -16 -4 -10 0.05 0.16
 -16 4 -10 0.16 0.15
 16 4 10 0.42 0.12
 19 -5 -10 7.39 0.32
 19 -5 -10 7.82 0.44
 19 -5 -10 7.21 0.45
 19 -5 -10 7.5 0.4
 19 5 -10 6.91 0.38
 17 -5 -10 0.11 0.14
 17 -5 -10 0.15 0.08
 17 -5 -10 0.07 0.13
 17 -5 -10 0.06 0.12
 17 5 -10 0.08 0.11
 15 -5 -10 10.38 0.43
 15 -5 -10 9.01 0.48
 15 -5 -10 9.99 0.47
 15 -5 -10 10.23 0.37
 15 5 -10 10.34 0.43
 15 5 -10 10.19 0.4
 13 -5 -10 -0.02 0.09
 13 -5 -10 0.18 0.07
 13 -5 -10 0.22 0.09
 13 -5 -10 0.16 0.11
 13 5 -10 0.13 0.1
 13 5 -10 0.21 0.1
 11 -5 -10 2.71 0.2
 11 -5 -10 2.61 0.16
 11 -5 -10 2.65 0.27
 11 -5 -10 2.98 0.24
 11 5 -10 2.43 0.2
 11 5 -10 2.87 0.19
 9 -5 -10 0.49 0.12
 9 -5 -10 0.78 0.1
 9 -5 -10 0.8 0.11
 9 -5 -10 0.89 0.16
 9 5 -10 0.76 0.11
 9 5 -10 0.73 0.12
 -9 5 10 0.61 0.11
 9 5 -10 0.85 0.13
 7 -5 -10 4.7 0.32
 7 -5 -10 4.89 0.27
 7 -5 -10 4.46 0.22
 7 5 -10 4.75 0.26
 7 5 -10 4.73 0.29
 -7 5 10 4.75 0.24
 5 -5 -10 0 0.09
 5 -5 -10 0.07 0.07
 5 5 -10 0.01 0.08
 5 5 -10 0.22 0.11
 -5 5 10 0.1 0.07
 3 -5 -10 0.13 0.07
 3 -5 -10 0.15 0.1
 3 5 -10 -0.02 0.1
 -3 5 10 0.18 0.07
 3 5 -10 0.11 0.09
 1 -5 -10 0.43 0.12
 1 -5 -10 0.41 0.09
 -1 5 10 0.36 0.09
 1 5 -10 0.38 0.11
 1 5 -10 0.27 0.11
 -1 -5 -10 0.13 0.09
 -1 -5 -10 0.18 0.1
 1 5 10 -0.02 0.06
 1 5 10 0.03 0.07
 -1 5 -10 0 0.1
 -3 -5 -10 0.26 0.12
 -3 -5 -10 0.25 0.1
 -3 5 -10 0.15 0.13
 3 5 10 0.14 0.07
 -5 -5 -10 10.41 0.49
 -5 -5 -10 11.02 0.47
 5 5 10 11.26 0.41
 5 5 10 11.48 0.41
 -5 5 -10 11.02 0.5
 -7 -5 -10 0.26 0.12
 -7 5 -10 0.42 0.17
 7 5 10 0.3 0.1
 7 5 10 0.17 0.08
 -9 -5 -10 2.3 0.24
 9 5 10 2.37 0.2
 9 5 10 2.25 0.2
 -9 5 -10 2.46 0.27
 -11 -5 -10 4.49 0.34
 -11 5 -10 4.13 0.32
 11 5 10 4.34 0.27
 11 5 10 4.1 0.26
 -13 -5 -10 1.43 0.23
 -13 5 -10 1.76 0.25
 13 5 10 1.78 0.18
 13 5 10 2 0.2
 16 -6 -10 1.43 0.22
 16 -6 -10 0.88 0.19
 16 -6 -10 1.46 0.2
 16 -6 -10 1.26 0.14
 16 6 -10 1.21 0.17
 14 -6 -10 0 0.12
 14 -6 -10 -0.12 0.11
 14 -6 -10 0.03 0.08
 14 -6 -10 0.03 0.12
 14 6 -10 0.01 0.1
 12 -6 -10 2.06 0.2
 12 -6 -10 2.01 0.22
 12 -6 -10 2.04 0.24
 12 -6 -10 2.25 0.17
 12 6 -10 1.73 0.18
 10 -6 -10 0.1 0.11
 10 -6 -10 0.08 0.09
 10 -6 -10 0.11 0.08
 10 -6 -10 0.06 0.11
 10 6 -10 0.27 0.1
 -10 6 10 0.04 0.09
 8 -6 -10 2.62 0.18
 8 -6 -10 2.74 0.23
 8 -6 -10 2.73 0.28
 -8 6 10 2.77 0.21
 6 -6 -10 4.65 0.25
 6 -6 -10 4.39 0.32
 -6 6 10 4.32 0.25
 6 6 -10 4.22 0.29
 4 -6 -10 0.96 0.13
 4 -6 -10 0.93 0.16
 -4 6 10 1.08 0.13
 4 6 -10 0.87 0.17
 2 -6 -10 1.13 0.18
 2 -6 -10 1.44 0.16
 -2 6 10 1.1 0.14
 2 6 -10 1.17 0.18
 0 -6 -10 0.78 0.15
 0 -6 -10 0.56 0.12
 0 6 10 0.67 0.12
 0 6 -10 0.9 0.18
 -2 -6 -10 2.93 0.24
 -2 -6 -10 2.84 0.27
 2 6 10 3.55 0.22
 2 6 10 3.14 0.18
 -2 6 -10 2.71 0.27
 -4 -6 -10 0.9 0.16
 -4 -6 -10 1.06 0.18
 -4 6 -10 0.56 0.17
 4 6 10 1.01 0.12
 -6 -6 -10 2.94 0.28
 -6 -6 -10 2.85 0.26
 -6 6 -10 3.23 0.3
 6 6 10 3.08 0.21
 -8 -6 -10 0.69 0.16
 -8 6 -10 0.64 0.18
 8 6 10 0.23 0.1
 -10 -6 -10 0.16 0.14
 -10 6 -10 0.17 0.15
 10 6 10 0.23 0.09
 11 -7 -10 0.33 0.14
 11 -7 -10 0.8 0.16
 11 -7 -10 0.55 0.15
 11 -7 -10 0.51 0.11
 9 -7 -10 -0.07 0.12
 9 -7 -10 -0.06 0.08
 -9 7 10 0 0.08
 7 -7 -10 1.81 0.18
 7 -7 -10 2.09 0.24
 -7 7 10 1.38 0.17
 5 -7 -10 2.23 0.25
 5 -7 -10 2.06 0.2
 -5 7 10 1.96 0.19
 5 7 -10 1.59 0.21
 3 -7 -10 2.92 0.28
 3 -7 -10 2.72 0.24
 -3 7 10 2.76 0.21
 3 7 -10 2.43 0.27
 1 -7 -10 0.06 0.13
 1 -7 -10 0.08 0.1
 1 7 -10 0.01 0.12
 -1 7 10 0.01 0.07
 -1 -7 -10 0.13 0.11
 -1 -7 -10 0.05 0.11
 -1 7 -10 -0.06 0.13
 1 7 10 0.04 0.09
 -3 -7 -10 0.47 0.15
 -3 -7 -10 0.5 0.14
 3 7 10 0.68 0.13
 -3 7 -10 0.37 0.16
 -5 -7 -10 0.14 0.14
 5 7 10 0.45 0.12
 -5 7 -10 0.02 0.14
 5 7 10 0.46 0.1
 24 0 -11 -0.01 0.12
 24 0 -11 0.11 0.11
 22 0 -11 -0.02 0.12
 22 0 -11 -0.07 0.11
 22 0 -11 0.05 0.07
 22 0 -11 -0.03 0.1
 22 0 -11 -0.06 0.07
 20 0 -11 -0.1 0.12
 20 0 -11 0.01 0.05
 20 0 -11 0.06 0.06
 20 0 -11 -0.06 0.09
 20 0 -11 -0.02 0.1
 18 0 -11 0 0.04
 18 0 -11 -0.04 0.07
 18 0 -11 -0.06 0.05
 18 0 -11 0.03 0.09
 18 0 -11 0.11 0.1
 16 0 -11 0.01 0.08
 16 0 -11 0 0.07
 16 0 -11 0.15 0.1
 14 0 -11 -0.06 0.06
 14 0 -11 0.01 0.07
 14 0 -11 0.07 0.08
 12 0 -11 -0.08 0.08
 12 0 -11 -0.08 0.06
 12 0 -11 -0.02 0.08
 10 0 -11 -0.03 0.08
 10 0 -11 -0.04 0.07
 10 0 -11 0.16 0.09
 8 0 -11 0.07 0.07
 8 0 -11 -0.06 0.08
 8 0 -11 -0.13 0.06
 6 0 -11 -0.1 0.08
 6 0 -11 -0.06 0.07
 6 0 -11 -0.05 0.07
 4 0 -11 0.31 0.11
 4 0 -11 0.01 0.07
 4 0 -11 -0.04 0.08
 2 0 -11 0.1 0.1
 0 0 -11 0.04 0.09
 -2 0 -11 0.06 0.09
 -4 0 -11 -0.11 0.09
 -6 0 -11 0.06 0.1
 -8 0 -11 -0.02 0.09
 -10 0 -11 0.11 0.11
 -12 0 -11 0 0.1
 -14 0 -11 -0.05 0.12
 -16 0 -11 0.1 0.11
 23 -1 -11 -0.02 0.13
 23 -1 -11 0.23 0.09
 23 -1 -11 0.04 0.07
 23 -1 -11 0 0.11
 23 -1 -11 0.1 0.12
 23 1 -11 0.23 0.12
 23 1 -11 0.22 0.13
 23 1 -11 0.12 0.07
 21 -1 -11 0.07 0.1
 21 -1 -11 0.27 0.08
 21 -1 -11 0.36 0.08
 21 -1 -11 0.33 0.13
 21 -1 -11 0.29 0.12
 21 1 -11 0.17 0.07
 21 1 -11 0.33 0.14
 21 1 -11 0.41 0.13
 19 -1 -11 0.19 0.06
 19 -1 -11 0.25 0.12
 19 -1 -11 0.15 0.06
 19 -1 -11 0.41 0.13
 19 1 -11 0.15 0.06
 19 1 -11 0.12 0.11
 19 1 -11 0.23 0.11
 19 1 -11 0.24 0.11
 17 -1 -11 8.58 0.44
 17 -1 -11 8.59 0.42
 17 1 -11 8.62 0.31
 17 1 -11 8.67 0.42
 17 1 -11 9.57 0.41
 17 1 -11 9.65 0.43
 15 -1 -11 0.1 0.11
 15 -1 -11 0.29 0.12
 15 1 -11 0.37 0.11
 15 1 -11 0.15 0.09
 15 1 -11 0.13 0.1
 13 -1 -11 1.25 0.18
 13 -1 -11 1.08 0.15
 13 1 -11 1.26 0.15
 13 1 -11 1.28 0.14
 13 1 -11 0.77 0.14
 11 -1 -11 0.61 0.11
 11 -1 -11 0.6 0.1
 11 -1 -11 0.54 0.13
 11 1 -11 0.59 0.11
 11 1 -11 0.49 0.1
 11 1 -11 0.38 0.11
 9 -1 -11 0.43 0.1
 9 -1 -11 0.55 0.1
 9 -1 -11 0.5 0.12
 9 1 -11 0.43 0.1
 9 1 -11 0.37 0.11
 9 1 -11 0.54 0.11
 7 -1 -11 4.48 0.24
 7 -1 -11 3.83 0.23
 7 -1 -11 4.04 0.28
 7 1 -11 4.37 0.25
 7 1 -11 3.96 0.22
 5 -1 -11 23.76 0.73
 5 -1 -11 24.6 0.7
 5 -1 -11 24.24 0.83
 5 1 -11 24.54 0.69
 5 1 -11 22.65 0.74
 3 -1 -11 0.23 0.07
 3 -1 -11 0.17 0.09
 3 -1 -11 0.15 0.1
 3 1 -11 0.12 0.08
 1 -1 -11 0.5 0.12
 1 -1 -11 0.45 0.12
 1 1 -11 0.76 0.14
 -1 -1 -11 0.87 0.14
 -1 1 -11 0.74 0.15
 -3 -1 -11 0.46 0.11
 -3 1 -11 0.68 0.14
 -5 -1 -11 -0.05 0.08
 -5 1 -11 0.01 0.08
 -7 -1 -11 4.63 0.29
 -7 1 -11 4.69 0.3
 -9 -1 -11 1.17 0.17
 -9 1 -11 1.66 0.2
 -11 -1 -11 0.27 0.13
 -11 1 -11 0.32 0.12
 -13 -1 -11 -0.01 0.1
 -13 1 -11 0.05 0.12
 -15 -1 -11 1.76 0.21
 -15 1 -11 1.3 0.21
 -17 -1 -11 0.59 0.16
 -17 1 -11 0.35 0.16
 22 -2 -11 0.15 0.07
 22 -2 -11 0.01 0.12
 22 -2 -11 0.15 0.14
 22 -2 -11 -0.01 0.08
 22 2 -11 0.15 0.08
 22 2 -11 0 0.12
 22 2 -11 0.15 0.11
 20 -2 -11 0.79 0.17
 20 -2 -11 0.92 0.09
 20 -2 -11 1.12 0.12
 20 -2 -11 1.07 0.18
 20 2 -11 0.75 0.15
 20 2 -11 1.17 0.17
 20 2 -11 0.93 0.11
 18 -2 -11 0.04 0.06
 18 -2 -11 -0.03 0.1
 18 -2 -11 0 0.12
 18 2 -11 -0.18 0.09
 18 2 -11 0 0.09
 18 2 -11 0.06 0.06
 16 -2 -11 0.31 0.11
 16 -2 -11 0.35 0.12
 16 2 -11 0.36 0.11
 16 2 -11 0.3 0.11
 16 2 -11 0.2 0.12
 16 2 -11 0.13 0.06
 14 -2 -11 5.62 0.34
 14 -2 -11 5.5 0.32
 14 2 -11 5.26 0.2
 14 2 -11 5.65 0.3
 14 2 -11 5.88 0.3
 12 -2 -11 0.31 0.1
 12 -2 -11 0.26 0.11
 12 2 -11 0.18 0.09
 12 2 -11 0.36 0.1
 12 2 -11 0.19 0.1
 10 -2 -11 0.23 0.1
 10 -2 -11 0.13 0.09
 10 2 -11 0.1 0.08
 10 2 -11 0.18 0.08
 8 -2 -11 4.35 0.24
 8 -2 -11 3.75 0.28
 8 -2 -11 3.77 0.23
 8 2 -11 3.8 0.24
 6 -2 -11 2.64 0.2
 6 -2 -11 2.74 0.24
 6 -2 -11 3.1 0.2
 6 2 -11 2.96 0.21
 4 -2 -11 0.18 0.09
 4 -2 -11 -0.05 0.07
 4 -2 -11 0.07 0.08
 4 2 -11 0.14 0.09
 2 -2 -11 0.05 0.08
 2 -2 -11 0.05 0.08
 2 2 -11 0.15 0.09
 0 -2 -11 0.13 0.08
 0 -2 -11 0 0.08
 0 2 -11 0.09 0.1
 -2 -2 -11 -0.07 0.07
 -2 -2 -11 -0.18 0.07
 -2 2 -11 -0.11 0.09
 -4 -2 -11 2.44 0.2
 -4 2 -11 2.51 0.23
 -6 -2 -11 0 0.06
 -6 -2 -11 -0.03 0.09
 -6 2 -11 0.03 0.1
 -8 -2 -11 0.62 0.11
 -8 -2 -11 0.3 0.11
 -8 2 -11 0.43 0.14
 -10 -2 -11 3.59 0.24
 -10 -2 -11 3.47 0.26
 -10 2 -11 3.9 0.31
 -12 -2 -11 0.04 0.11
 -12 -2 -11 -0.01 0.1
 -12 2 -11 0.2 0.14
 -14 -2 -11 -0.08 0.11
 -14 -2 -11 0.11 0.12
 -14 2 -11 0.23 0.14
 -16 -2 -11 1.38 0.19
 -16 -2 -11 1.38 0.21
 -16 2 -11 1.57 0.24
 21 -3 -11 3.09 0.21
 21 -3 -11 2.87 0.16
 21 -3 -11 2.91 0.29
 21 -3 -11 2.81 0.29
 21 3 -11 2.59 0.25
 21 3 -11 2.42 0.24
 21 3 -11 2.87 0.19
 19 -3 -11 1.85 0.23
 19 -3 -11 2.4 0.25
 19 -3 -11 2.18 0.17
 19 -3 -11 2.41 0.14
 19 3 -11 2.24 0.22
 19 3 -11 2.17 0.16
 19 3 -11 2.25 0.23
 17 -3 -11 2.82 0.26
 17 -3 -11 2.53 0.16
 17 -3 -11 2.45 0.26
 17 -3 -11 2.62 0.13
 17 3 -11 2.48 0.21
 17 3 -11 2.73 0.22
 17 3 -11 2.66 0.16
 15 -3 -11 0.04 0.09
 15 -3 -11 -0.06 0.11
 15 3 -11 -0.05 0.1
 15 3 -11 -0.01 0.1
 15 3 -11 0.04 0.06
 13 -3 -11 1.97 0.23
 13 -3 -11 2.18 0.21
 13 3 -11 1.99 0.19
 13 3 -11 2.1 0.13
 11 -3 -11 3.09 0.26
 11 -3 -11 3.59 0.24
 11 3 -11 3.24 0.23
 11 3 -11 3.31 0.22
 11 3 -11 3.15 0.16
 9 -3 -11 4.6 0.27
 9 -3 -11 4 0.3
 9 3 -11 4.75 0.27
 9 3 -11 4.55 0.19
 7 -3 -11 0.51 0.11
 7 -3 -11 0.24 0.11
 7 3 -11 0.45 0.07
 7 3 -11 0.38 0.11
 5 -3 -11 2.28 0.18
 5 -3 -11 1.9 0.17
 5 -3 -11 1.85 0.21
 5 3 -11 1.86 0.19
 3 -3 -11 6.52 0.37
 3 -3 -11 7.13 0.32
 3 3 -11 6.9 0.35
 1 -3 -11 0.85 0.12
 1 -3 -11 0.69 0.15
 1 3 -11 0.99 0.16
 -1 -3 -11 0.66 0.15
 -1 -3 -11 0.74 0.13
 -1 3 -11 0.83 0.15
 -3 -3 -11 1.28 0.18
 -3 -3 -11 1.75 0.12
 -3 -3 -11 1.55 0.16
 -3 3 -11 1.28 0.18
 -5 -3 -11 0.15 0.09
 -5 -3 -11 0.29 0.08
 -5 3 -11 0.11 0.11
 -7 -3 -11 1 0.14
 -7 -3 -11 0.98 0.13
 -7 3 -11 1.13 0.19
 -9 -3 -11 0.02 0.09
 -9 -3 -11 0.05 0.09
 -9 3 -11 -0.08 0.09
 -11 -3 -11 1.88 0.2
 -11 -3 -11 2.14 0.21
 -11 3 -11 1.9 0.24
 -13 -3 -11 1.36 0.17
 -13 -3 -11 1.15 0.19
 -13 3 -11 1.08 0.2
 -15 -3 -11 0.78 0.17
 -15 -3 -11 1.08 0.17
 -15 3 -11 0.95 0.2
 20 -4 -11 10.61 0.51
 20 -4 -11 10.74 0.43
 20 -4 -11 10.65 0.55
 20 -4 -11 10.25 0.37
 20 4 -11 10.49 0.41
 20 4 -11 10.69 0.48
 18 -4 -11 0.2 0.12
 18 -4 -11 0.08 0.06
 18 -4 -11 0.04 0.11
 18 -4 -11 -0.01 0.09
 18 4 -11 0.13 0.09
 18 4 -11 0.11 0.12
 16 -4 -11 0.65 0.08
 16 -4 -11 0.59 0.1
 16 -4 -11 0.5 0.15
 16 -4 -11 0.58 0.15
 16 4 -11 0.53 0.09
 16 4 -11 0.52 0.14
 14 -4 -11 1.79 0.23
 14 -4 -11 2.02 0.22
 14 -4 -11 1.85 0.14
 14 -4 -11 1.8 0.11
 14 4 -11 1.81 0.19
 14 4 -11 1.82 0.15
 12 -4 -11 1.68 0.22
 12 -4 -11 2.34 0.22
 12 4 -11 1.96 0.19
 12 4 -11 2.01 0.14
 10 -4 -11 5 0.35
 10 -4 -11 5.92 0.31
 10 4 -11 4.77 0.23
 10 4 -11 5.55 0.29
 8 -4 -11 -0.04 0.08
 8 -4 -11 0.01 0.09
 8 4 -11 -0.01 0.1
 8 4 -11 -0.01 0.06
 6 -4 -11 0.83 0.16
 6 4 -11 0.95 0.11
 6 4 -11 0.71 0.14
 4 -4 -11 5.63 0.35
 4 4 -11 5.79 0.33
 2 -4 -11 12.36 0.56
 2 4 -11 13.39 0.53
 0 -4 -11 0.02 0.05
 0 -4 -11 -0.18 0.09
 0 4 -11 0.08 0.11
 -2 -4 -11 1.71 0.18
 -2 -4 -11 1.73 0.15
 -2 -4 -11 1.65 0.2
 -2 4 -11 2.64 0.25
 2 4 11 1.97 0.16
 -4 -4 -11 1.08 0.14
 -4 -4 -11 1.51 0.15
 -4 -4 -11 1.32 0.19
 -4 4 -11 1.57 0.2
 -6 -4 -11 1.36 0.17
 -6 -4 -11 1.26 0.15
 -6 4 -11 0.89 0.17
 -8 -4 -11 1.25 0.16
 -8 -4 -11 2 0.19
 -8 4 -11 2.38 0.26
 -10 -4 -11 -0.03 0.11
 -10 -4 -11 -0.05 0.1
 -10 4 -11 0.11 0.14
 -12 -4 -11 1.6 0.21
 -12 -4 -11 1.7 0.19
 -12 4 -11 1.68 0.24
 17 -5 -11 12.33 0.55
 17 -5 -11 11.69 0.47
 17 -5 -11 11.2 0.58
 17 5 -11 11.08 0.49
 15 -5 -11 37.71 1.16
 15 -5 -11 37.46 1.28
 15 5 -11 38.31 1.12
 15 5 -11 39.87 1.12
 13 -5 -11 2.42 0.19
 13 -5 -11 2.51 0.15
 13 -5 -11 2.45 0.25
 13 -5 -11 2.4 0.26
 13 5 -11 2.39 0.19
 13 5 -11 2.3 0.22
 11 -5 -11 0.06 0.11
 11 -5 -11 0 0.06
 11 -5 -11 -0.04 0.07
 11 -5 -11 0.05 0.1
 11 5 -11 0.07 0.1
 11 5 -11 -0.1 0.07
 9 -5 -11 0.5 0.08
 9 -5 -11 0.41 0.15
 9 -5 -11 0.42 0.09
 9 -5 -11 0.58 0.13
 9 5 -11 0.43 0.1
 7 -5 -11 0.18 0.13
 7 -5 -11 0.3 0.07
 7 -5 -11 0.42 0.08
 7 5 -11 0.32 0.1
 7 5 -11 0.49 0.12
 5 -5 -11 0.25 0.08
 5 -5 -11 0.07 0.1
 5 5 -11 0.06 0.11
 5 5 -11 0.15 0.09
 3 -5 -11 0.13 0.12
 3 -5 -11 -0.04 0.06
 3 5 -11 -0.13 0.08
 -3 5 11 -0.02 0.07
 3 5 -11 -0.01 0.1
 1 -5 -11 0.62 0.16
 1 -5 -11 0.61 0.1
 1 5 -11 0.81 0.16
 -1 5 11 0.82 0.12
 -1 -5 -11 0.38 0.14
 -1 -5 -11 0.34 0.1
 1 5 11 0.17 0.09
 -1 5 -11 0.27 0.13
 -3 -5 -11 -0.08 0.09
 -3 -5 -11 0.01 0.08
 -3 5 -11 0.11 0.13
 3 5 11 0 0.06
 -5 -5 -11 2.52 0.22
 -5 -5 -11 2.36 0.25
 -5 5 -11 2.38 0.26
 5 5 11 2.35 0.19
 -7 -5 -11 2.41 0.23
 7 5 11 2.33 0.2
 -7 5 -11 2.6 0.28
 -9 -5 -11 34.99 1.12
 9 5 11 34.9 1.06
 -9 5 -11 33.13 1.12
 9 5 11 35.43 1.01
 -11 -5 -11 6.14 0.4
 11 5 11 6.97 0.35
 -11 5 -11 6.65 0.44
 11 5 11 6.75 0.34
 14 -6 -11 3.64 0.33
 12 -6 -11 5.66 0.31
 12 -6 -11 5.29 0.25
 12 -6 -11 4.86 0.37
 12 -6 -11 5.83 0.35
 12 6 -11 5.67 0.32
 10 -6 -11 0.03 0.08
 10 -6 -11 0.15 0.1
 10 -6 -11 -0.03 0.11
 8 -6 -11 3.39 0.3
 8 -6 -11 3.64 0.22
 8 -6 -11 4.22 0.24
 8 6 -11 3.83 0.26
 6 -6 -11 2.18 0.25
 6 -6 -11 2.47 0.19
 6 6 -11 2.37 0.25
 6 6 -11 2.15 0.21
 -6 6 11 2.33 0.2
 4 -6 -11 0.7 0.17
 4 -6 -11 0.64 0.11
 4 6 -11 0.7 0.15
 -4 6 11 0.53 0.11
 4 6 -11 0.4 0.14
 2 -6 -11 0.16 0.09
 2 -6 -11 0.35 0.15
 -2 6 11 0.08 0.09
 2 6 -11 0.04 0.12
 0 -6 -11 0 0.09
 0 -6 -11 0.27 0.14
 0 6 11 0.11 0.09
 0 6 -11 0.09 0.13
 -2 -6 -11 0.15 0.11
 -2 -6 -11 0.02 0.11
 2 6 11 0.2 0.09
 -2 6 -11 0.12 0.11
 -4 -6 -11 1.15 0.17
 -4 -6 -11 0.82 0.16
 4 6 11 1.01 0.14
 -4 6 -11 0.59 0.18
 -6 -6 -11 0.09 0.12
 -6 -6 -11 -0.05 0.13
 -6 6 -11 0.07 0.14
 6 6 11 -0.08 0.07
 3 -7 -11 4.22 0.34
 3 7 -11 3.97 0.32
 -3 7 11 3.96 0.26
 20 0 -12 1.27 0.19
 20 0 -12 1.59 0.21
 18 0 -12 11.04 0.51
 18 0 -12 10.9 0.48
 16 0 -12 2.57 0.24
 16 0 -12 2.62 0.24
 14 0 -12 0.11 0.08
 14 0 -12 0.19 0.12
 14 0 -12 0.07 0.09
 12 0 -12 2.23 0.23
 12 0 -12 2.81 0.19
 12 0 -12 2.94 0.23
 10 0 -12 0.82 0.13
 10 0 -12 0.42 0.11
 10 0 -12 0.35 0.12
 8 0 -12 0.28 0.09
 8 0 -12 0.47 0.12
 8 0 -12 0.36 0.1
 6 0 -12 0.84 0.12
 6 0 -12 0.4 0.12
 6 0 -12 0.73 0.13
 4 0 -12 1.12 0.13
 4 0 -12 1.05 0.16
 2 0 -12 64.39 1.71
 0 0 -12 57.65 1.56
 -2 0 -12 2.5 0.23
 -4 0 -12 0.06 0.1
 -6 0 -12 -0.04 0.09
 -8 0 -12 4.24 0.31
 -10 0 -12 0.01 0.12
 -12 0 -12 1.36 0.21
 -14 0 -12 0.52 0.17
 21 -1 -12 0.05 0.12
 21 -1 -12 -0.04 0.1
 21 1 -12 -0.06 0.05
 21 1 -12 0.03 0.11
 21 1 -12 0.12 0.07
 21 1 -12 0.23 0.11
 19 -1 -12 0.11 0.11
 19 -1 -12 0.16 0.11
 19 1 -12 0.28 0.1
 19 1 -12 0.29 0.12
 19 1 -12 0.45 0.14
 17 -1 -12 0.25 0.12
 17 -1 -12 0.22 0.11
 17 1 -12 0.45 0.13
 17 1 -12 0.52 0.14
 15 -1 -12 1.71 0.19
 15 -1 -12 1.31 0.2
 15 1 -12 1.45 0.19
 15 1 -12 1.89 0.2
 13 -1 -12 8.26 0.44
 13 -1 -12 9.32 0.41
 13 1 -12 9.11 0.36
 13 1 -12 9.01 0.39
 13 1 -12 8.75 0.43
 11 -1 -12 0.75 0.15
 11 -1 -12 0.76 0.14
 11 -1 -12 0.7 0.12
 11 1 -12 0.6 0.14
 11 1 -12 0.69 0.13
 11 1 -12 0.81 0.13
 9 -1 -12 0.15 0.1
 9 -1 -12 0.15 0.08
 9 -1 -12 0.15 0.09
 9 1 -12 0.15 0.09
 9 1 -12 0.26 0.1
 7 -1 -12 0.06 0.09
 7 -1 -12 0.11 0.08
 7 -1 -12 -0.09 0.07
 7 1 -12 0.02 0.08
 7 1 -12 -0.05 0.07
 5 -1 -12 10.35 0.42
 5 -1 -12 9.31 0.46
 5 -1 -12 9.81 0.37
 5 1 -12 9.89 0.42
 3 -1 -12 -0.12 0.08
 3 -1 -12 -0.03 0.09
 3 1 -12 0.11 0.1
 1 -1 -12 6.52 0.34
 1 1 -12 6.53 0.35
 -1 -1 -12 2.71 0.23
 -1 1 -12 2.62 0.24
 -3 -1 -12 2.41 0.22
 -3 1 -12 2.4 0.24
 -5 -1 -12 0.15 0.1
 -5 1 -12 0.02 0.1
 -7 -1 -12 -0.08 0.1
 -7 1 -12 0 0.1
 -9 -1 -12 0.17 0.13
 -9 1 -12 0.37 0.15
 -11 -1 -12 4.3 0.3
 -11 1 -12 3.45 0.31
 -13 -1 -12 1.1 0.2
 -13 1 -12 1.33 0.22
 20 -2 -12 0.37 0.14
 20 -2 -12 0.5 0.16
 20 2 -12 0.87 0.17
 20 2 -12 0.65 0.08
 20 2 -12 0.8 0.16
 18 -2 -12 0.07 0.13
 18 -2 -12 -0.12 0.11
 18 2 -12 0.11 0.12
 18 2 -12 0.11 0.11
 16 -2 -12 0.2 0.13
 16 -2 -12 0.02 0.11
 16 2 -12 0.07 0.11
 16 2 -12 0.14 0.1
 14 -2 -12 10.31 0.45
 14 -2 -12 10.08 0.51
 14 2 -12 10.54 0.43
 12 -2 -12 0.89 0.15
 12 -2 -12 1.24 0.19
 12 2 -12 0.97 0.14
 12 2 -12 0.93 0.14
 10 -2 -12 0.92 0.17
 10 -2 -12 0.98 0.15
 10 2 -12 0.88 0.14
 8 -2 -12 0.04 0.09
 8 -2 -12 0.1 0.09
 8 -2 -12 0.11 0.09
 8 2 -12 0.11 0.09
 6 -2 -12 0.12 0.09
 6 -2 -12 0.09 0.1
 6 -2 -12 0.06 0.09
 6 2 -12 0.1 0.1
 4 -2 -12 4.66 0.27
 4 -2 -12 4.38 0.31
 4 2 -12 4.55 0.28
 2 -2 -12 0.7 0.13
 2 -2 -12 0.69 0.14
 2 2 -12 0.74 0.15
 0 -2 -12 0.19 0.11
 0 -2 -12 0.16 0.11
 0 2 -12 0.2 0.12
 -2 -2 -12 1.62 0.18
 -2 2 -12 1.85 0.21
 -4 -2 -12 0.45 0.13
 -4 2 -12 0.59 0.14
 -6 -2 -12 0.13 0.09
 -6 2 -12 -0.08 0.11
 -8 -2 -12 0.4 0.13
 -8 2 -12 0.37 0.15
 -10 -2 -12 1.97 0.22
 -10 2 -12 2.3 0.26
 -12 -2 -12 2.23 0.23
 -12 2 -12 2.24 0.27
 19 -3 -12 -0.05 0.11
 19 -3 -12 -0.03 0.11
 19 3 -12 0.03 0.1
 19 3 -12 -0.03 0.06
 19 3 -12 -0.08 0.1
 17 -3 -12 0.57 0.16
 17 -3 -12 0.74 0.16
 17 3 -12 0.78 0.15
 17 3 -12 0.76 0.09
 17 3 -12 0.94 0.16
 15 -3 -12 2.14 0.26
 15 -3 -12 2.34 0.24
 15 3 -12 2.19 0.22
 15 3 -12 2.31 0.13
 13 -3 -12 1.49 0.18
 13 -3 -12 1.41 0.21
 11 -3 -12 1.59 0.22
 11 -3 -12 2.11 0.21
 11 3 -12 2.25 0.2
 9 -3 -12 0.1 0.1
 9 -3 -12 -0.01 0.1
 9 3 -12 0.04 0.09
 7 -3 -12 0.18 0.1
 7 -3 -12 0.12 0.09
 7 3 -12 0.07 0.09
 5 -3 -12 1.02 0.18
 5 -3 -12 1.2 0.14
 5 3 -12 1.2 0.17
 3 -3 -12 0.23 0.11
 3 -3 -12 0.1 0.1
 3 3 -12 0.21 0.11
 1 -3 -12 5.53 0.36
 1 -3 -12 5.9 0.3
 1 3 -12 5.9 0.35
 -1 -3 -12 0.42 0.13
 -1 -3 -12 0.16 0.09
 -1 3 -12 0.26 0.13
 -3 -3 -12 0.22 0.1
 -3 3 -12 0.42 0.13
 -5 -3 -12 -0.09 0.08
 -5 -3 -12 0.02 0.05
 -5 3 -12 -0.04 0.1
 -7 -3 -12 0.19 0.12
 -7 -3 -12 0.08 0.07
 -7 3 -12 0.26 0.12
 -9 -3 -12 0.49 0.12
 -9 -3 -12 0.3 0.13
 -9 3 -12 0.72 0.18
 -11 -3 -12 1.98 0.22
 -11 -3 -12 2.19 0.21
 -11 3 -12 2.72 0.28
 16 -4 -12 10.54 0.56
 16 -4 -12 11.85 0.52
 16 4 -12 11.31 0.49
 16 4 -12 11.95 0.4
 14 -4 -12 -0.09 0.11
 14 -4 -12 0.01 0.11
 14 4 -12 0.01 0.1
 14 4 -12 -0.1 0.06
 12 -4 -12 0.09 0.1
 12 -4 -12 0.06 0.11
 12 4 -12 0.06 0.07
 10 -4 -12 0.19 0.11
 10 -4 -12 0.09 0.1
 10 4 -12 0.1 0.07
 8 -4 -12 0.16 0.11
 8 4 -12 0.03 0.11
 8 4 -12 0.1 0.07
 6 -4 -12 0.35 0.13
 6 4 -12 0.13 0.11
 4 -4 -12 0.15 0.12
 4 4 -12 0.13 0.11
 2 -4 -12 0.42 0.14
 2 4 -12 0.35 0.13
 0 -4 -12 0.57 0.15
 0 4 -12 0.72 0.16
 -2 -4 -12 0.51 0.13
 -2 -4 -12 0.2 0.13
 -2 4 -12 0.9 0.17
 -4 -4 -12 0.07 0.1
 -4 -4 -12 0.08 0.07
 -4 4 -12 0.15 0.13
 -6 -4 -12 0.12 0.11
 -6 -4 -12 0.06 0.08
 -6 4 -12 0.15 0.12
 -8 -4 -12 4.14 0.26
 -8 -4 -12 4.33 0.28
 -8 4 -12 4.85 0.37
 -10 -4 -12 0.06 0.12
 -10 -4 -12 -0.03 0.09
 -10 4 -12 0.19 0.15
 13 -5 -12 0.21 0.14
 13 -5 -12 0.31 0.15
 13 5 -12 0.15 0.1
 11 -5 -12 5.72 0.41
 11 5 -12 6.26 0.29
 9 -5 -12 0.08 0.12
 9 5 -12 -0.06 0.08
 7 -5 -12 2.58 0.28
 7 5 -12 2.61 0.19
 7 5 -12 2.54 0.25
 5 -5 -12 0.14 0.11
 5 5 -12 0.33 0.13
 3 -5 -12 2.35 0.27
 3 5 -12 2.61 0.26
 1 -5 -12 -0.02 0.11
 1 5 -12 -0.04 0.12
 -1 -5 -12 0.01 0.07
 -1 -5 -12 0.17 0.13
 -1 5 -12 0.04 0.12
 -3 -5 -12 0.03 0.08
 -3 -5 -12 0.05 0.12
 -3 5 -12 -0.09 0.13
 -5 -5 -12 0.07 0.09
 -5 5 -12 0.21 0.15
 6 -6 -12 0.01 0.12
 6 -6 -12 0.07 0.08
 6 6 -12 -0.08 0.1
 6 6 -12 0.2 0.13
 4 -6 -12 0.77 0.12
 4 -6 -12 1.05 0.19
 4 6 -12 1.01 0.19
 2 -6 -12 1.49 0.15
 2 -6 -12 1 0.19
 2 6 -12 1.9 0.24
 0 -6 -12 0.12 0.14
 0 6 -12 -0.03 0.14
 18 0 -13 0.13 0.13
 18 0 -13 0.12 0.12
 16 0 -13 -0.07 0.11
 16 0 -13 0.01 0.11
 14 0 -13 0 0.1
 14 0 -13 -0.04 0.1
 12 0 -13 0 0.1
 12 0 -13 -0.07 0.09
 12 0 -13 0.12 0.09
 10 0 -13 -0.11 0.09
 10 0 -13 -0.1 0.08
 10 0 -13 -0.06 0.09
 8 0 -13 -0.08 0.08
 8 0 -13 0 0.07
 8 0 -13 -0.06 0.09
 6 0 -13 0.07 0.1
 6 0 -13 0.07 0.08
 4 0 -13 0.12 0.1
 2 0 -13 0.09 0.1
 0 0 -13 0.03 0.1
 -2 0 -13 -0.1 0.1
 -4 0 -13 0 0.12
 -6 0 -13 0.07 0.1
 -8 0 -13 0.05 0.11
 -10 0 -13 0.01 0.13
 17 -1 -13 0.43 0.15
 17 -1 -13 0.36 0.14
 17 1 -13 0.48 0.15
 17 1 -13 0.52 0.15
 15 -1 -13 0.09 0.13
 15 -1 -13 0.04 0.1
 15 1 -13 0.01 0.09
 15 1 -13 0.14 0.12
 13 -1 -13 5.12 0.35
 13 1 -13 5.26 0.3
 13 1 -13 5.31 0.34
 13 1 -13 5.63 0.28
 11 -1 -13 0.32 0.11
 11 -1 -13 0.34 0.11
 11 -1 -13 0.06 0.1
 11 1 -13 0.11 0.1
 11 1 -13 0.27 0.1
 9 -1 -13 1.04 0.15
 9 -1 -13 0.75 0.17
 9 -1 -13 1.12 0.15
 9 1 -13 1.07 0.15
 9 1 -13 0.84 0.15
 7 -1 -13 0.13 0.11
 7 -1 -13 0.14 0.1
 7 -1 -13 0.21 0.1
 7 1 -13 0.03 0.09
 5 -1 -13 0.07 0.09
 5 -1 -13 0.01 0.1
 5 1 -13 0.09 0.1
 3 -1 -13 1.96 0.21
 3 1 -13 1.93 0.21
 1 -1 -13 8.9 0.41
 1 1 -13 8.99 0.44
 -1 -1 -13 0.04 0.09
 -1 1 -13 0.01 0.1
 -3 -1 -13 0.6 0.14
 -3 1 -13 0.54 0.16
 -5 -1 -13 1.06 0.17
 -5 1 -13 1.12 0.19
 -7 -1 -13 0.15 0.13
 -7 1 -13 0.14 0.12
 -9 -1 -13 0.08 0.11
 -9 1 -13 0.08 0.14
 16 -2 -13 0.02 0.12
 16 -2 -13 0.07 0.12
 16 2 -13 0.14 0.11
 14 -2 -13 0.16 0.13
 14 -2 -13 0.31 0.13
 14 2 -13 0.24 0.13
 12 -2 -13 0.32 0.12
 12 -2 -13 0.23 0.13
 12 2 -13 0.31 0.11
 10 -2 -13 2.08 0.24
 10 -2 -13 2.1 0.2
 10 2 -13 2.01 0.2
 8 -2 -13 1.18 0.15
 8 -2 -13 1.42 0.21
 8 -2 -13 1.33 0.16
 8 2 -13 1.51 0.18
 6 -2 -13 0.5 0.12
 6 -2 -13 0.39 0.13
 6 2 -13 0.33 0.12
 4 -2 -13 0.39 0.13
 4 -2 -13 0.24 0.1
 4 2 -13 0.34 0.13
 2 -2 -13 4.21 0.32
 2 -2 -13 4.68 0.28
 2 2 -13 4.32 0.3
 0 -2 -13 0.38 0.12
 0 2 -13 0.2 0.13
 -2 -2 -13 -0.03 0.1
 -2 2 -13 -0.07 0.1
 -4 -2 -13 0.22 0.11
 -4 2 -13 0.16 0.13
 -6 -2 -13 1.3 0.19
 -6 2 -13 0.96 0.17
 -8 -2 -13 0.05 0.11
 -8 2 -13 -0.03 0.13
 15 -3 -13 4.63 0.32
 15 -3 -13 4.48 0.34
 13 -3 -13 2.81 0.26
 13 -3 -13 2.51 0.28
 11 -3 -13 0.17 0.14
 11 -3 -13 0.16 0.12
 9 -3 -13 0.07 0.11
 9 3 -13 0.25 0.11
 7 -3 -13 -0.06 0.11
 7 3 -13 -0.07 0.11
 5 -3 -13 0.04 0.1
 5 3 -13 -0.02 0.09
 3 -3 -13 1.67 0.23
 3 -3 -13 1.84 0.19
 3 3 -13 1.93 0.22
 1 -3 -13 0.83 0.14
 1 -3 -13 0.31 0.14
 1 3 -13 0.57 0.16
 -1 -3 -13 4.63 0.29
 -1 3 -13 4.62 0.34
 -3 -3 -13 0.02 0.1
 -3 3 -13 0.03 0.11
 -5 -3 -13 0.17 0.12
 -5 3 -13 -0.11 0.12
 -7 -3 -13 -0.01 0.09
 -7 3 -13 -0.08 0.14
 12 -4 -13 1.06 0.2
 10 -4 -13 0.08 0.14
 8 -4 -13 -0.2 0.1
 8 4 -13 0 0.11
 6 -4 -13 0.21 0.13
 6 4 -13 0.16 0.13
 4 -4 -13 1.13 0.21
 4 4 -13 1.11 0.19
 2 -4 -13 0 0.11
 2 4 -13 0.08 0.11
 0 -4 -13 5.08 0.37
 0 4 -13 4.32 0.33
 -2 -4 -13 4.3 0.35
 -2 4 -13 4.63 0.33
 -4 -4 -13 1.07 0.17
 -4 4 -13 1.26 0.21
 5 -5 -13 0.6 0.18
 5 5 -13 0.59 0.16
 3 -5 -13 2.27 0.27
 3 5 -13 1.84 0.25
 14 0 -14 6.79 0.36
 14 0 -14 6.25 0.39
 12 0 -14 0.41 0.12
 12 0 -14 0.53 0.14
 12 0 -14 0.63 0.15
 10 0 -14 0.96 0.15
 10 0 -14 1.19 0.16
 8 0 -14 -0.01 0.1
 8 0 -14 0.13 0.1
 6 0 -14 3.53 0.26
 4 0 -14 2.19 0.23
 2 0 -14 0.14 0.13
 0 0 -14 0.38 0.14
 -2 0 -14 22.37 0.79
 -4 0 -14 13.55 0.58
 -6 0 -14 6.24 0.39
 13 -1 -14 0.95 0.15
 13 -1 -14 0.78 0.18
 13 1 -14 0.98 0.16
 11 -1 -14 0.07 0.1
 11 -1 -14 0.06 0.14
 11 -1 -14 0.09 0.11
 11 1 -14 0.03 0.1
 11 1 -14 0.1 0.11
 9 -1 -14 0.82 0.15
 9 -1 -14 0.78 0.14
 9 -1 -14 0.83 0.17
 9 1 -14 0.82 0.15
 7 -1 -14 0.37 0.15
 7 -1 -14 0.47 0.13
 7 1 -14 0.59 0.14
 5 -1 -14 1.94 0.21
 5 1 -14 1.66 0.21
 3 -1 -14 0.13 0.12
 3 1 -14 0.23 0.14
 1 -1 -14 3.05 0.26
 1 1 -14 3.47 0.3
 -1 -1 -14 1.46 0.19
 -1 1 -14 1.36 0.21
 -3 -1 -14 11.62 0.52
 -3 1 -14 10.9 0.52
 -5 -1 -14 0.03 0.13
 -5 1 -14 0.08 0.13
 12 -2 -14 0.14 0.12
 12 -2 -14 0.25 0.12
 10 -2 -14 12.46 0.61
 10 2 -14 13.72 0.52
 8 -2 -14 3.5 0.25
 8 -2 -14 3.12 0.31
 8 2 -14 3.22 0.27
 6 -2 -14 0.04 0.12
 6 -2 -14 0.12 0.11
 6 2 -14 0 0.11
 4 -2 -14 0.62 0.14
 4 -2 -14 0.33 0.14
 4 2 -14 0.51 0.15
 2 -2 -14 0.04 0.11
 2 2 -14 0.12 0.14
 0 -2 -14 0.54 0.15
 0 2 -14 1.24 0.19
 -2 -2 -14 0.1 0.13
 -2 2 -14 -0.02 0.12
 -4 -2 -14 0.53 0.15
 -4 2 -14 0.15 0.16
 9 -3 -14 0.07 0.13
 9 3 -14 0.19 0.13
 7 -3 -14 2.4 0.27
 7 3 -14 3.52 0.28
 5 -3 -14 0.13 0.12
 5 3 -14 0.21 0.14
 3 -3 -14 0.07 0.14
 3 -3 -14 0.09 0.12
 3 3 -14 0.11 0.13
 1 -3 -14 0.95 0.16
 1 3 -14 1.06 0.19

data_bf2dbm_ome
_publcif_datablock.id '{2df490f2-8c78-45f1-bf16-0e2cc4138f7b}'

_database_code_depnum_ccdc_archive 'CCDC 1057686'
_chemical_name_common             ?
_chemical_name_systematic
;
 ? 
;
_chemical_formula_moiety          'C16 H13 B F2 O3'
_chemical_formula_sum             'C16 H13 B F2 O3'
_chemical_formula_weight          302.07
_chemical_melting_point           ?
_chemical_oxdiff_formula          'C H N O B F'
loop_
  _atom_type_symbol
  _atom_type_description
  _atom_type_scat_dispersion_real
  _atom_type_scat_dispersion_imag
  _atom_type_scat_source
 'C' 'C' 0.0033 0.0016 'International Tables Vol C Tables 4.2.6.8 and 6.1.1.4'
 'H' 'H' 0.0000 0.0000 'International Tables Vol C Tables 4.2.6.8 and 6.1.1.4'
 'B' 'B' 0.0013 0.0007 'International Tables Vol C Tables 4.2.6.8 and 6.1.1.4'
 'F' 'F' 0.0171 0.0103 'International Tables Vol C Tables 4.2.6.8 and 6.1.1.4'
 'O' 'O' 0.0106 0.0060 'International Tables Vol C Tables 4.2.6.8 and 6.1.1.4'

_space_group_crystal_system       'triclinic'
_space_group_IT_number            2
_space_group_name_H-M_alt         'P -1'
_space_group_name_Hall            '-P 1'
loop_
  _space_group_symop_id
  _space_group_symop_operation_xyz
 1 'x, y, z'
 2 '-x, -y, -z'

_cell_length_a                    8.0234(7)
_cell_length_b                    9.0901(8)
_cell_length_c                    10.7916(8)
_cell_angle_alpha                 75.514(7)
_cell_angle_beta                  80.766(7)
_cell_angle_gamma                 69.797(8)
_cell_volume                      712.79(11)
_cell_formula_units_Z             2
_cell_measurement_reflns_used     1505
_cell_measurement_temperature     100
_cell_measurement_theta_max       26.6150
_cell_measurement_theta_min       2.7060
_exptl_absorpt_coefficient_mu     0.112
_exptl_absorpt_correction_T_max   1.00000
_exptl_absorpt_correction_T_min   0.86571
_exptl_absorpt_correction_type    multi-scan
_exptl_absorpt_process_details
;
CrysAlisPro, Agilent Technologies,
Version 1.171.37.31 (release 14-01-2014 CrysAlis171 .NET)
(compiled Jan 14 2014,18:38:05)
Empirical absorption correction using spherical harmonics,
 implemented in SCALE3 ABSPACK scaling algorithm.
;
_exptl_crystal_colour             yellow
_exptl_crystal_colour_lustre      ?
_exptl_crystal_colour_primary     yellow
_exptl_crystal_density_diffrn     1.407
_exptl_crystal_density_meas       ?
_exptl_crystal_density_method     'not measured'
_exptl_crystal_description        needle
_exptl_crystal_F_000              312
_exptl_crystal_size_max           0.5
_exptl_crystal_size_mid           0.35
_exptl_crystal_size_min           0.1
_exptl_special_details
;
 ? 
;
_diffrn_reflns_av_R_equivalents   0.0210
_diffrn_reflns_av_unetI/netI      0.0442
_diffrn_reflns_limit_h_max        10
_diffrn_reflns_limit_h_min        -10
_diffrn_reflns_limit_k_max        11
_diffrn_reflns_limit_k_min        -9
_diffrn_reflns_limit_l_max        12
_diffrn_reflns_limit_l_min        -14
_diffrn_reflns_number             4141
_diffrn_reflns_theta_full         25.00
_diffrn_reflns_theta_max          28.12
_diffrn_reflns_theta_min          1.96
_diffrn_ambient_temperature       100
_diffrn_detector                  'CCD plate'
_diffrn_detector_area_resol_mean  7.9580
_diffrn_detector_type             Eos
_diffrn_measured_fraction_theta_full 0.983
_diffrn_measured_fraction_theta_max 0.861
_diffrn_measurement_details
;
#__ type_ start__ end____ width___ exp.time_
  1 omega   33.00   99.00   1.0000    6.4900
omega____ theta____ kappa____ phi______ frames
    -       27.5074   57.0000    0.0000 66

#__ type_ start__ end____ width___ exp.time_
  2 omega   39.00  121.00   1.0000    6.4900
omega____ theta____ kappa____ phi______ frames
    -       27.5074  178.0000   30.0000 82

#__ type_ start__ end____ width___ exp.time_
  3 omega  -11.00  104.00   1.0000    6.4900
omega____ theta____ kappa____ phi______ frames
    -       27.5074   77.0000 -150.0000 115

#__ type_ start__ end____ width___ exp.time_
  4 omega  -11.00  104.00   1.0000    6.4900
omega____ theta____ kappa____ phi______ frames
    -       27.5074   57.0000  120.0000 115
;
_diffrn_measurement_device        'four-circle diffractometer'
_diffrn_measurement_device_type   'SuperNova, Dual, Cu at zero, Eos'
_diffrn_measurement_method        '\w scans'
_diffrn_orient_matrix_UB_11       -0.0384755000
_diffrn_orient_matrix_UB_12       0.0375679000
_diffrn_orient_matrix_UB_13       -0.0593310000
_diffrn_orient_matrix_UB_21       0.0419577000
_diffrn_orient_matrix_UB_22       -0.0720217000
_diffrn_orient_matrix_UB_23       -0.0226497000
_diffrn_orient_matrix_UB_31       -0.0754455000
_diffrn_orient_matrix_UB_32       -0.0251865000
_diffrn_orient_matrix_UB_33       0.0246176000
_diffrn_radiation_monochromator   mirror
_diffrn_radiation_probe           x-ray
_diffrn_radiation_type            MoK\a
_diffrn_radiation_wavelength      0.71073
_diffrn_source                    'SuperNova (Mo) X-ray Source'
_reflns_number_gt                 2092
_reflns_number_total              2991
_reflns_odcompleteness_completeness 98.05
_reflns_odcompleteness_iscentric  1
_reflns_odcompleteness_theta      26.32
_reflns_threshold_expression      >2sigma(I)
_computing_cell_refinement
;
CrysAlisPro, Agilent Technologies,
Version 1.171.37.31 (release 14-01-2014 CrysAlis171 .NET)
(compiled Jan 14 2014,18:38:05)
;
_computing_data_collection
;
CrysAlisPro, Agilent Technologies,
Version 1.171.37.31 (release 14-01-2014 CrysAlis171 .NET)
(compiled Jan 14 2014,18:38:05)
;
_computing_data_reduction
;
CrysAlisPro, Agilent Technologies,
Version 1.171.37.31 (release 14-01-2014 CrysAlis171 .NET)
(compiled Jan 14 2014,18:38:05)
;
_computing_molecular_graphics     'Olex2 (Dolomanov et al., 2009)'
_computing_publication_material   'Olex2 (Dolomanov et al., 2009)'
_computing_structure_refinement   'ShelXL (Sheldrick, 2008)'
_computing_structure_solution     'olex2.solve (Bourhis et al., 2015)'
_refine_diff_density_max          0.144
_refine_diff_density_min          -0.178
_refine_diff_density_rms          0.032
_refine_ls_extinction_coef        ?
_refine_ls_extinction_method      none
_refine_ls_goodness_of_fit_ref    1.040
_refine_ls_hydrogen_treatment     constr
_refine_ls_matrix_type            full
_refine_ls_number_parameters      200
_refine_ls_number_reflns          2991
_refine_ls_number_restraints      0
_refine_ls_R_factor_all           0.0779
_refine_ls_R_factor_gt            0.0566
_refine_ls_restrained_S_all       1.040
_refine_ls_shift/su_max           0.000
_refine_ls_shift/su_mean          0.000
_refine_ls_structure_factor_coef  Fsqd
_refine_ls_weighting_details
'calc w=1/[\s^2^(Fo^2^)+(0.0420P)^2^+0.1821P] where P=(Fo^2^+2Fc^2^)/3'
_refine_ls_weighting_scheme       calc
_refine_ls_wR_factor_gt           0.1235
_refine_ls_wR_factor_ref          0.1362
_refine_special_details
;
Refinement of <i>F</i>^2^ against ALL reflections. The weighted <i>R</i>-factor
<i>wR</i> and goodness of fit <i>S</i> are based on <i>F</i>^2^, conventional
<i>R</i>-factors <i>R</i> are based on <i>F</i>, with <i>F</i> set to zero for
negative <i>F</i>^2^. The threshold expression of <i>F</i>^2^ >
\s(<i>F</i>^2^) is used only for calculating <i>R</i>-factors(gt) <i>etc</i>.
and is not relevant to the choice of reflections for refinement.
<i>R</i>-factors based on <i>F</i>^2^ are statistically about twice as large
as those based on <i>F</i>, and <i>R</i>- factors based on ALL data will be
even larger.
;
_olex2_refinement_description
;
1. Fixed Uiso
 At 1.2 times of:
  All C(H) groups
 At 1.5 times of:
  All C(H,H,H) groups
2.a Aromatic/amide H refined with riding coordinates:
 C2(H6), C8(H17), C5(H14), C9(H18), C6(H15), C11(H8), C15(H12), C13(H10),
 C12(H9), C14(H11)
2.b Idealised Me refined as rotating group:
 C16(H20a,H20b,H20c)
;
_atom_sites_solution_hydrogens    geom
_atom_sites_solution_primary      iterative
_atom_sites_solution_secondary    difmap
loop_
  _atom_site_label
  _atom_site_type_symbol
  _atom_site_fract_x
  _atom_site_fract_y
  _atom_site_fract_z
  _atom_site_U_iso_or_equiv
  _atom_site_adp_type
  _atom_site_occupancy
  _atom_site_calc_flag
  _atom_site_disorder_assembly
  _atom_site_disorder_group
  _atom_site_refinement_flags_posn
 C5 C 0.2844(2) 0.9028(2) 0.02628(18) 0.0446(4) Uani 1 d . . .
 C6 C 0.1661(3) 1.0443(2) 0.05682(18) 0.0481(5) Uani 1 d . . .
 H6 H 0.1572 1.1407 -0.0016 0.058 Uiso 1 calc . . R
 C13 C 0.4028(2) 0.8911(2) -0.09117(16) 0.0426(4) Uani 1 d . . .
 O19 O 0.7263(2) 0.85683(19) -0.43237(14) 0.0690(5) Uani 1 d . . .
 O4 O 0.2958(2) 0.76623(17) 0.10723(14) 0.0683(5) Uani 1 d . . .
 F22 F 0.26920(19) 0.66067(17) 0.32537(12) 0.0809(5) Uani 1 d . . .
 O2 O 0.0695(2) 0.91116(17) 0.25399(14) 0.0710(5) Uani 1 d . . .
 C16 C 0.6255(3) 0.8596(3) -0.31833(18) 0.0503(5) Uani 1 d . . .
 C1 C 0.0618(3) 1.0454(2) 0.17142(18) 0.0458(5) Uani 1 d . . .
 F21 F 0.05436(19) 0.68278(16) 0.20442(13) 0.0789(4) Uani 1 d . . .
 C17 C 0.5168(3) 1.0108(2) -0.29896(19) 0.0569(5) Uani 1 d . . .
 H17 H 0.5186 1.1016 -0.3617 0.068 Uiso 1 calc . . R
 C14 C 0.5146(3) 0.7408(2) -0.11221(18) 0.0496(5) Uani 1 d . . .
 H14 H 0.5142 0.6498 -0.0493 0.060 Uiso 1 calc . . R
 C7 C -0.0624(3) 1.1914(2) 0.21219(18) 0.0479(5) Uani 1 d . . .
 C18 C 0.4074(3) 1.0264(2) -0.18794(19) 0.0519(5) Uani 1 d . . .
 H18 H 0.3353 1.1278 -0.1766 0.062 Uiso 1 calc . . R
 C15 C 0.6250(3) 0.7236(2) -0.22341(19) 0.0527(5) Uani 1 d . . .
 H15 H 0.6983 0.6225 -0.2349 0.063 Uiso 1 calc . . R
 C8 C -0.1536(3) 1.1787(3) 0.3343(2) 0.0611(6) Uani 1 d . . .
 H8 H -0.1355 1.0789 0.3895 0.073 Uiso 1 calc . . R
 C12 C -0.0944(3) 1.3422(3) 0.1305(2) 0.0592(6) Uani 1 d . . .
 H12 H -0.0359 1.3521 0.0486 0.071 Uiso 1 calc . . R
 C10 C -0.3006(3) 1.4640(3) 0.2916(3) 0.0713(7) Uani 1 d . . .
 H10 H -0.3791 1.5548 0.3184 0.086 Uiso 1 calc . . R
 B3 B 0.1727(4) 0.7518(3) 0.2246(2) 0.0567(6) Uani 1 d . . .
 C9 C -0.2714(3) 1.3153(3) 0.3731(2) 0.0739(7) Uani 1 d . . .
 H9 H -0.3309 1.3065 0.4546 0.089 Uiso 1 calc . . R
 C20 C 0.8293(4) 0.7036(3) -0.4626(2) 0.0795(8) Uani 1 d . . .
 H20A H 0.8902 0.7197 -0.5465 0.119 Uiso 1 calc . . GR
 H20B H 0.7514 0.6432 -0.4611 0.119 Uiso 1 calc . . GR
 H20C H 0.9149 0.6459 -0.4003 0.119 Uiso 1 calc . . GR
 C11 C -0.2131(3) 1.4775(3) 0.1704(3) 0.0695(6) Uani 1 d . . .
 H11 H -0.2337 1.5775 0.1152 0.083 Uiso 1 calc . . R

loop_
  _atom_site_aniso_label
  _atom_site_aniso_U_11
  _atom_site_aniso_U_22
  _atom_site_aniso_U_33
  _atom_site_aniso_U_23
  _atom_site_aniso_U_13
  _atom_site_aniso_U_12
 C5 0.0469(11) 0.0451(10) 0.0452(10) -0.0066(8) -0.0061(8) -0.0198(9)
 C6 0.0512(12) 0.0427(10) 0.0480(11) -0.0058(8) -0.0025(9) -0.0155(9)
 C13 0.0446(11) 0.0456(10) 0.0410(10) -0.0090(8) -0.0032(8) -0.0187(9)
 O19 0.0734(11) 0.0710(10) 0.0533(9) -0.0123(7) 0.0154(7) -0.0211(8)
 O4 0.0856(12) 0.0434(8) 0.0588(9) -0.0059(7) 0.0210(8) -0.0148(8)
 F22 0.0828(10) 0.0834(10) 0.0554(8) -0.0078(7) -0.0026(7) -0.0061(8)
 O2 0.0899(12) 0.0476(9) 0.0605(9) -0.0079(7) 0.0231(8) -0.0185(8)
 C16 0.0486(11) 0.0617(13) 0.0423(11) -0.0104(9) -0.0006(8) -0.0215(10)
 C1 0.0473(11) 0.0473(11) 0.0466(11) -0.0101(8) -0.0039(8) -0.0198(9)
 F21 0.0813(10) 0.0769(10) 0.0850(10) -0.0256(7) 0.0087(7) -0.0344(8)
 C17 0.0650(14) 0.0482(12) 0.0500(12) -0.0010(9) 0.0019(10) -0.0185(10)
 C14 0.0594(13) 0.0417(11) 0.0465(11) -0.0054(8) -0.0009(9) -0.0188(9)
 C7 0.0448(11) 0.0520(12) 0.0519(11) -0.0158(9) -0.0035(8) -0.0185(9)
 C18 0.0547(12) 0.0432(11) 0.0534(12) -0.0087(9) -0.0004(9) -0.0131(9)
 C15 0.0559(13) 0.0482(11) 0.0520(12) -0.0134(9) 0.0009(9) -0.0145(10)
 C8 0.0615(14) 0.0644(14) 0.0557(13) -0.0166(10) 0.0003(10) -0.0174(11)
 C12 0.0591(14) 0.0524(12) 0.0659(13) -0.0162(10) 0.0045(10) -0.0192(11)
 C10 0.0569(14) 0.0643(16) 0.0961(19) -0.0384(14) -0.0005(13) -0.0109(12)
 B3 0.0666(16) 0.0456(13) 0.0512(14) -0.0062(10) 0.0066(11) -0.0173(12)
 C9 0.0687(16) 0.0873(19) 0.0668(15) -0.0344(14) 0.0119(12) -0.0212(14)
 C20 0.0819(18) 0.0842(18) 0.0659(15) -0.0282(13) 0.0232(13) -0.0226(15)
 C11 0.0668(15) 0.0498(13) 0.0892(18) -0.0187(12) -0.0006(13) -0.0150(11)

_geom_special_details
;
All e.s.d.'s (except the e.s.d. in the dihedral angle between two l.s. planes)
are estimated using the full covariance matrix. The cell e.s.d.'s are taken
into account individually in the estimation of e.s.d.'s in distances, angles
and torsion angles; correlations between e.s.d.'s in cell parameters are only
used when they are defined by crystal symmetry. An approximate (isotropic)
treatment of cell e.s.d.'s is used for estimating e.s.d.'s involving l.s.
planes.
;
loop_
  _geom_bond_atom_site_label_1
  _geom_bond_atom_site_label_2
  _geom_bond_distance
  _geom_bond_site_symmetry_2
  _geom_bond_publ_flag
 C5 C6 1.390(3) . ?
 C5 C13 1.460(3) . ?
 C5 O4 1.310(2) . ?
 C6 C1 1.378(3) . ?
 C13 C14 1.402(3) . ?
 C13 C18 1.408(3) . ?
 O19 C16 1.361(2) . ?
 O19 C20 1.440(3) . ?
 O4 B3 1.484(3) . ?
 F22 B3 1.358(3) . ?
 O2 C1 1.307(2) . ?
 O2 B3 1.484(3) . ?
 C16 C17 1.397(3) . ?
 C16 C15 1.395(3) . ?
 C1 C7 1.479(3) . ?
 F21 B3 1.374(3) . ?
 C17 C18 1.374(3) . ?
 C14 C15 1.381(3) . ?
 C7 C8 1.400(3) . ?
 C7 C12 1.395(3) . ?
 C8 C9 1.390(3) . ?
 C12 C11 1.389(3) . ?
 C10 C9 1.381(3) . ?
 C10 C11 1.380(3) . ?

loop_
  _geom_angle_atom_site_label_1
  _geom_angle_atom_site_label_2
  _geom_angle_atom_site_label_3
  _geom_angle
  _geom_angle_site_symmetry_1
  _geom_angle_site_symmetry_3
  _geom_angle_publ_flag
 C6 C5 C13 125.28(17) . . ?
 O4 C5 C6 119.51(17) . . ?
 O4 C5 C13 115.20(17) . . ?
 C1 C6 C5 121.67(18) . . ?
 C14 C13 C5 120.07(16) . . ?
 C14 C13 C18 117.52(17) . . ?
 C18 C13 C5 122.39(17) . . ?
 C16 O19 C20 118.45(17) . . ?
 C5 O4 B3 122.93(16) . . ?
 C1 O2 B3 122.63(16) . . ?
 O19 C16 C17 115.89(17) . . ?
 O19 C16 C15 124.32(19) . . ?
 C15 C16 C17 119.79(18) . . ?
 C6 C1 C7 124.67(18) . . ?
 O2 C1 C6 120.30(18) . . ?
 O2 C1 C7 115.03(17) . . ?
 C18 C17 C16 120.47(18) . . ?
 C15 C14 C13 122.08(18) . . ?
 C8 C7 C1 119.61(18) . . ?
 C12 C7 C1 121.53(18) . . ?
 C12 C7 C8 118.85(19) . . ?
 C17 C18 C13 120.94(19) . . ?
 C14 C15 C16 119.20(19) . . ?
 C9 C8 C7 120.0(2) . . ?
 C11 C12 C7 120.5(2) . . ?
 C11 C10 C9 119.9(2) . . ?
 F22 B3 O4 109.0(2) . . ?
 F22 B3 O2 108.81(19) . . ?
 F22 B3 F21 110.94(19) . . ?
 O2 B3 O4 111.38(17) . . ?
 F21 B3 O4 108.59(19) . . ?
 F21 B3 O2 108.1(2) . . ?
 C10 C9 C8 120.5(2) . . ?
 C10 C11 C12 120.2(2) . . ?

_iucr_refine_instructions_details
;
TITL BF2DBM(OMe) in P-1 #2
REM reset to P-1 #2
CELL 0.71073 8.023445 9.090084 10.791633 75.5141 80.7661 69.7969
ZERR 2 0.000735 0.000846 0.000842 0.0074 0.007 0.0084
LATT 1
SFAC C H B F O
UNIT 32 26 2 4 6

L.S. 4
PLAN  20
BOND
fmap 2
acta 50
OMIT 6 6 3
OMIT 0 0 6
OMIT 3 3 0
OMIT 3 6 3
OMIT 3 -3 3
OMIT 6 6 6
OMIT 7 7 7
OMIT 6 0 6
OMIT 3 0 9
OMIT -3 -3 9
OMIT 8 8 4
OMIT 6 3 3
OMIT -1 3 2
REM <olex2.extras>
REM <HklSrc "%.\\BF2DBM_OMe.hkl">
REM </olex2.extras>

WGHT    0.042000    0.182100
FVAR      15.02536
C5    1    0.284416    0.902754    0.026277    11.00000    0.04692    0.04507 =
         0.04521   -0.00659   -0.00614   -0.01984
C6    1    0.166131    1.044293    0.056822    11.00000    0.05119    0.04272 =
         0.04803   -0.00578   -0.00248   -0.01549
AFIX  43
H6    2    0.157231    1.140684   -0.001568    11.00000   -1.20000
AFIX   0
C13   1    0.402840    0.891072   -0.091165    11.00000    0.04460    0.04556 =
         0.04103   -0.00898   -0.00325   -0.01872
O19   5    0.726312    0.856829   -0.432374    11.00000    0.07337    0.07103 =
         0.05325   -0.01230    0.01541   -0.02114
O4    5    0.295765    0.766225    0.107232    11.00000    0.08565    0.04337 =
         0.05878   -0.00591    0.02104   -0.01477
F22   4    0.269202    0.660667    0.325369    11.00000    0.08275    0.08337 =
         0.05535   -0.00777   -0.00259   -0.00610
O2    5    0.069467    0.911156    0.253991    11.00000    0.08987    0.04764 =
         0.06049   -0.00793    0.02310   -0.01848
C16   1    0.625461    0.859553   -0.318329    11.00000    0.04860    0.06171 =
         0.04234   -0.01044   -0.00059   -0.02150
C1    1    0.061752    1.045373    0.171416    11.00000    0.04735    0.04728 =
         0.04657   -0.01014   -0.00393   -0.01978
F21   4    0.054359    0.682784    0.204423    11.00000    0.08134    0.07692 =
         0.08499   -0.02560    0.00867   -0.03436
C17   1    0.516834    1.010845   -0.298959    11.00000    0.06502    0.04818 =
         0.05004   -0.00095    0.00190   -0.01845
AFIX  43
H17   2    0.518619    1.101645   -0.361654    11.00000   -1.20000
AFIX   0
C14   1    0.514551    0.740764   -0.112212    11.00000    0.05942    0.04170 =
         0.04652   -0.00544   -0.00089   -0.01878
AFIX  43
H14   2    0.514231    0.649783   -0.049302    11.00000   -1.20000
AFIX   0
C7    1   -0.062393    1.191398    0.212191    11.00000    0.04481    0.05205 =
         0.05188   -0.01582   -0.00354   -0.01853
C18   1    0.407395    1.026429   -0.187945    11.00000    0.05468    0.04324 =
         0.05338   -0.00872   -0.00045   -0.01310
AFIX  43
H18   2    0.335303    1.127836   -0.176571    11.00000   -1.20000
AFIX   0
C15   1    0.625038    0.723553   -0.223405    11.00000    0.05586    0.04819 =
         0.05203   -0.01337    0.00091   -0.01448
AFIX  43
H15   2    0.698279    0.622514   -0.234867    11.00000   -1.20000
AFIX   0
C8    1   -0.153640    1.178675    0.334322    11.00000    0.06148    0.06438 =
         0.05567   -0.01660    0.00034   -0.01742
AFIX  43
H8    2   -0.135526    1.078883    0.389484    11.00000   -1.20000
AFIX   0
C12   1   -0.094427    1.342167    0.130471    11.00000    0.05907    0.05238 =
         0.06589   -0.01618    0.00450   -0.01920
AFIX  43
H12   2   -0.035873    1.352144    0.048646    11.00000   -1.20000
AFIX   0
C10   1   -0.300559    1.463953    0.291630    11.00000    0.05690    0.06425 =
         0.09610   -0.03835   -0.00045   -0.01091
AFIX  43
H10   2   -0.379086    1.554846    0.318444    11.00000   -1.20000
AFIX   0
B3    3    0.172689    0.751798    0.224640    11.00000    0.06658    0.04555 =
         0.05116   -0.00617    0.00656   -0.01734
C9    1   -0.271361    1.315282    0.373131    11.00000    0.06866    0.08727 =
         0.06681   -0.03443    0.01187   -0.02115
AFIX  43
H9    2   -0.330940    1.306490    0.454640    11.00000   -1.20000
AFIX   0
C20   1    0.829287    0.703640   -0.462621    11.00000    0.08185    0.08416 =
         0.06591   -0.02825    0.02323   -0.02263
AFIX 137
H20A  2    0.890210    0.719681   -0.546549    11.00000   -1.50000
H20B  2    0.751395    0.643243   -0.461131    11.00000   -1.50000
H20C  2    0.914891    0.645891   -0.400345    11.00000   -1.50000
AFIX   0
C11   1   -0.213109    1.477490    0.170390    11.00000    0.06678    0.04980 =
         0.08919   -0.01867   -0.00063   -0.01498
AFIX  43
H11   2   -0.233675    1.577483    0.115241    11.00000   -1.20000
HKLF 4

REM  BF2DBM(OMe) in P-1 #2
REM R1 =  0.0566 for   2092 Fo > 4sig(Fo)  and  0.0779 for all   2991 data
REM    200 parameters refined using      0 restraints

END  

WGHT      0.0420      0.1821 
REM Highest difference peak  0.144,  deepest hole -0.178,  1-sigma level  0.032
Q1    1   0.4041  0.8242 -0.1197  11.00000  0.05    0.14
Q2    1   0.1300  0.6362  0.2826  11.00000  0.05    0.14
Q3    1   0.8185  0.7327 -0.5801  11.00000  0.05    0.14
Q4    1   0.5016  0.8337 -0.0785  11.00000  0.05    0.14
Q5    1  -0.0070  0.9285  0.2054  11.00000  0.05    0.14
Q6    1   0.3083  0.7561  0.3065  11.00000  0.05    0.13
Q7    1  -0.0454  1.1229  0.1825  11.00000  0.05    0.13
Q8    1  -0.1553  1.2763  0.3633  11.00000  0.05    0.13
Q9    1   0.1876  0.9731  0.0223  11.00000  0.05    0.13
Q10   1   0.2742  0.9804  0.0684  11.00000  0.05    0.12
Q11   1   0.1018  0.9726  0.2391  11.00000  0.05    0.12
Q12   1   0.2235  1.1425  0.0427  11.00000  0.05    0.12
Q13   1   0.4488  0.9759 -0.1137  11.00000  0.05    0.12
Q14   1   0.5824  0.6643 -0.0363  11.00000  0.05    0.12
Q15   1   0.7555  0.6402 -0.2005  11.00000  0.05    0.12
Q16   1   0.2186  0.7911  0.0625  11.00000  0.05    0.12
Q17   1   0.1516  0.8444  0.2660  11.00000  0.05    0.11
Q18   1   0.5184  0.7474 -0.1994  11.00000  0.05    0.11
Q19   1  -0.0485  1.1786  0.2883  11.00000  0.05    0.11
Q20   1   0.0608  1.0421  0.0963  11.00000  0.05    0.11

REM The information below was added by Olex2.
REM
REM R1 = 0.0566 for 2092 Fo > 4sig(Fo) and 0.0779 for all 4159 data
REM n/a parameters refined using n/a restraints
REM Highest difference peak 0.14, deepest hole -0.18
REM Mean Shift 0, Max Shift 0.000.

REM +++ Tabular Listing of Refinement Information +++
REM R1_all = 0.0779
REM R1_gt = 0.0566
REM wR_ref = 0.1362
REM GOOF = 1.040
REM Shift_max = 0.000
REM Shift_mean = 0
REM Reflections_all = 4159
REM Reflections_gt = 2092
REM Parameters = n/a
REM Hole = -0.18
REM Peak = 0.14
REM Flack = n/a

;
_olex2_submission_special_instructions 'No special instructions were received'
loop_
  _refln_index_h
  _refln_index_k
  _refln_index_l
  _refln_F_squared_meas
  _refln_F_squared_sigma
  _refln_scale_group_code
 0 0 -1 135432 3488.13 3
 0 0 1 134112 3453.15 1
 0 0 3 31383.3 921.788 2
 0 0 -3 29351.4 1064.81 3
 0 0 3 28531.5 978.115 1
 0 0 4 4464.96 260.258 2
 0 0 4 4544.32 313.157 1
 0 0 -4 4500.44 367.039 3
 0 0 -5 4706.16 417.088 3
 0 0 5 4433.13 346.969 1
 0 0 -6 10100 698.277 3
 0 0 -7 13274.3 873.46 3
 0 0 -8 29206.1 1467.22 3
 0 0 -9 30432.4 1595.4 3
 0 0 -10 3345.68 523.264 3
 0 0 -11 1297.38 346.685 3
 0 0 -12 109.22 144.642 3
 0 0 -13 121.02 165.727 3
 0 1 -13 1980.06 476.077 3
 0 1 -12 304.415 189.778 3
 0 1 -11 389.1 231.895 3
 0 1 -10 140.032 163.427 3
 0 1 -9 875.153 270.741 3
 0 1 -8 12957 926.188 3
 0 1 -7 139.784 97.8858 3
 0 -1 7 293.611 112.674 1
 0 -1 6 31429.3 1235.95 1
 0 1 -6 31807.9 1386.89 3
 0 -1 5 3833.53 314.423 1
 0 1 -5 3695.06 365.834 3
 0 1 -4 4.63328 27.5794 4
 0 1 -4 -38.8203 49.2899 3
 0 -1 4 22.6953 33.5023 1
 0 1 -3 297965 7530.66 4
 0 1 -3 284556 7625.05 3
 0 -1 3 284991 7490.87 1
 0 1 -2 21231.5 761.02 3
 0 1 -2 21168.5 721.313 4
 0 -1 2 21349.1 684.912 1
 0 1 -1 298361 7622.64 4
 0 -1 -1 259.507 55.0401 3
 0 1 1 327.85 47.8521 4
 0 1 2 90761.4 2481.93 4
 0 -1 -2 94736.7 2579.51 3
 0 1 2 94276.2 2477.71 2
 0 1 3 133974 3553.58 2
 0 -1 -3 133215 3715.94 3
 0 1 4 95213.1 2613.37 2
 0 -1 -4 91433.9 2823.17 3
 0 -1 -5 1308.24 222.67 3
 0 1 5 1083.94 139.949 2
 0 1 6 53.0675 55.9989 2
 0 -1 -6 -9.60231 72.461 3
 0 -1 -7 215.96 131.947 3
 0 1 7 56.9472 48.444 2
 0 -1 -8 3325.35 451.267 3
 0 -1 -9 963.854 273.493 3
 0 -1 -10 142.79 154.265 3
 0 -1 -11 1077.48 318.5 3
 0 -1 -12 1979.1 441.341 3
 0 -1 -13 53.5298 171.748 3
 0 2 -12 33.4285 133.2 3
 0 2 -11 119.112 181.962 3
 0 2 -10 157.093 131.325 3
 0 2 -9 140201 4681.4 3
 0 2 -8 39971 1872.6 3
 0 -2 8 44445.8 1726.58 1
 0 -2 7 81045.6 2613.52 1
 0 2 -7 79733.1 2844.74 3
 0 2 -6 8478.24 653.099 3
 0 2 -6 8225.67 551.454 4
 0 -2 6 8586.95 543.197 1
 0 -2 5 7025.76 450.455 1
 0 2 -5 7864.24 563.761 3
 0 2 -5 7867.81 506.932 4
 0 2 -4 45134.9 1550.55 4
 0 2 -4 47164.6 1648.83 3
 0 -2 4 46128.9 1473.42 1
 0 -2 3 67888.1 1975.02 1
 0 2 -3 69554.1 2084.47 4
 0 2 -3 69355.3 2138.41 3
 0 2 -2 79363 2297.99 4
 0 -2 2 79629.3 2174.44 1
 0 2 -1 147362 3901.03 4
 0 -2 1 143143 3758.26 1
 0 2 0 186075 4909.8 4
 0 -2 -1 709.118 114.7 3
 0 2 1 660.995 94.14 4
 0 -2 -2 27906.1 1023.09 3
 0 2 2 27745 921.058 4
 0 -2 -3 23114.7 941.386 3
 0 2 3 22220.8 811.501 4
 0 -2 -4 8196.02 537.393 3
 0 2 4 8206.9 437.923 2
 0 2 4 8844.36 445.625 4
 0 2 5 20549.5 842.62 2
 0 2 5 21262.7 845.408 4
 0 -2 -5 22868.6 1041.12 3
 0 -2 -6 15101.8 885.482 3
 0 2 6 14436.7 680.696 4
 0 2 6 15172.1 690.717 2
 0 2 7 43.7033 34.3807 4
 0 -2 -7 124.925 102.327 3
 0 2 7 101.315 59.8855 2
 0 -2 -8 641.113 204.098 3
 0 -2 -9 4749.12 583.889 3
 0 -2 -10 9441.94 878.557 3
 0 -2 -11 13534.1 1127.71 3
 0 -2 -12 3372.52 567.696 3
 0 -2 -13 352.808 246.747 3
 0 3 -12 1867.15 457.773 3
 0 3 -11 1324.05 364.303 3
 0 3 -10 206.597 190.507 3
 0 3 -9 17230.6 1199.19 3
 0 3 -8 1211.63 284.619 3
 0 -3 8 1265.79 239.869 1
 0 3 -7 2313.41 367.162 3
 0 3 -7 2230.47 312.676 4
 0 -3 7 1768.92 262.5 1
 0 3 -6 2759.58 331.864 4
 0 3 -6 2180.19 338.631 3
 0 -3 6 2462.34 283.41 1
 0 3 -5 1939.94 266.774 4
 0 3 -5 1687.9 265.731 3
 0 -3 5 1218.22 179.807 1
 0 3 -4 627.092 147.376 4
 0 3 -4 463.365 130.699 3
 0 -3 4 484.335 106.446 1
 0 3 -3 39799.8 1335.83 3
 0 3 -3 34860 1261.44 4
 0 3 -2 3568.4 305.971 4
 0 -3 2 3041.64 205.539 1
 0 3 -1 5626.05 386.683 4
 0 -3 1 6176.35 295.39 1
 0 3 0 106591 3046.22 4
 0 3 1 1688.24 186.622 4
 0 3 2 112660 3146.54 4
 0 -3 -2 109442 3248.61 3
 0 3 3 177094 4800.4 4
 0 -3 -3 176578 4979.11 3
 0 3 4 2466.46 238.313 4
 0 -3 -4 2313.24 296.299 3
 0 3 5 21445.7 915.694 2
 0 -3 -5 22375.2 1098.17 3
 0 3 5 21252.1 883.662 4
 0 -3 -6 36586.2 1578.44 3
 0 3 6 36723.3 1348.03 2
 0 3 6 34935.9 1301.27 4
 0 3 7 13889.7 699.277 4
 0 -3 -7 13708.9 926.449 3
 0 3 7 13274.6 713.386 2
 0 -3 -8 43.3165 152.53 3
 0 -3 -9 6189.54 682.153 3
 0 -3 -10 945.567 305.485 3
 0 -3 -11 1268.1 362.906 3
 0 -3 -12 1858.11 443.477 3
 0 -3 -13 596.656 312.044 3
 0 4 -11 131.255 179.933 3
 0 4 -10 91.2214 94.205 3
 0 4 -9 596.914 236.471 3
 0 4 -8 365.379 183.58 3
 0 -4 8 318.409 149.85 1
 0 4 -7 15959.1 1038.66 3
 0 -4 7 14322.9 817.672 1
 0 4 -7 14302.3 923.015 4
 0 -4 6 2641.12 292.636 1
 0 4 -6 2699.36 378.499 3
 0 4 -6 2611.78 353.125 4
 0 -4 5 147.188 72.3302 1
 0 4 -5 171.831 118.677 4
 0 4 -5 127.76 105.032 3
 0 4 -4 1212.85 233.514 3
 0 4 -4 1017.74 212.882 4
 0 -4 4 1049.07 157.248 1
 0 4 -3 6409.46 496.468 4
 0 -4 3 7001.5 389.463 1
 0 -4 2 1684.14 161.974 1
 0 4 -2 1737.95 244.553 4
 0 4 -1 14272.4 742.933 4
 0 -4 1 15133.2 582.911 1
 0 4 0 2792.43 305.138 4
 0 4 1 276934 7449.86 4
 0 4 2 172791 4823.51 4
 0 -4 -3 633835 16719 3
 0 4 3 646111 16544.9 4
 0 4 4 102.434 77.91 4
 0 -4 -4 129.413 115.311 3
 0 4 5 164.824 91.3419 4
 0 -4 -5 122.472 115.117 3
 0 -4 -6 3621.92 460.85 3
 0 4 6 3582.51 339.176 4
 0 4 6 4193.65 392.168 2
 0 4 7 8325.05 544.466 4
 0 -4 -7 7916.05 730.291 3
 0 4 7 7745.36 560.701 2
 0 -4 -8 532.875 250.44 3
 0 -4 -9 13988.7 1082.34 3
 0 -4 -10 21695.6 1459.1 3
 0 -4 -11 429.802 259.715 3
 0 -4 -12 1675.99 447.933 3
 0 -4 -13 665.621 297.313 3
 0 5 -10 -135.409 186.267 3
 0 5 -9 74.3455 100.604 3
 0 5 -8 208 150.943 3
 0 5 -7 2702.23 429.223 3
 0 5 -7 2737.18 410.094 4
 0 5 -6 5990.69 596.463 4
 0 5 -6 6091.82 607.984 3
 0 5 -5 4543.08 499.253 3
 0 5 -5 5927.19 551.425 4
 0 5 -4 614.9 178.99 3
 0 5 -4 973.366 214.353 4
 0 -5 4 1007.38 155.825 1
 0 5 -3 3259.01 381.868 4
 0 -5 3 3241.24 264.397 1
 0 -5 2 1558.13 169.827 1
 0 5 -2 1911.45 282.722 4
 0 5 -1 1480.04 244.933 4
 0 -5 1 1340.56 155.701 1
 0 5 0 84424 2721.91 4
 0 5 1 875.394 183.707 4
 0 5 2 9008.74 601.358 4
 0 5 3 20798 985.464 4
 0 -5 -4 14095.5 881.108 3
 0 5 4 12334.1 720.35 4
 0 5 5 243.88 101.816 4
 0 -5 -5 391.603 161.336 3
 0 -5 -6 211.006 152.717 3
 0 5 6 202.98 97.575 4
 0 -5 -7 6682.61 702.203 3
 0 5 7 7846.69 562.692 4
 0 5 7 7585.05 598.033 2
 0 -5 -8 10346 926.073 3
 0 -5 -9 167.274 148.788 3
 0 -5 -10 7803.77 870.156 3
 0 -5 -11 624.216 284.811 3
 0 -5 -12 601.458 282.256 3
 0 6 -8 1953.2 408.853 3
 0 6 -7 2744.42 455.204 3
 0 6 -7 1926.41 379.6 4
 0 6 -6 34417 1731.95 4
 0 6 -6 39006 1808.05 3
 0 6 -5 793.825 243.206 4
 0 6 -5 1109.94 265.079 3
 0 6 -4 2988.36 397.048 3
 0 6 -4 1972.75 337.858 4
 0 6 -3 1296.78 274.145 4
 0 6 -2 403.911 163.691 4
 0 6 -1 62194.7 2286.88 4
 0 6 0 8449.19 645.482 4
 0 6 1 5347.23 514.476 4
 0 6 2 34576.2 1490.42 4
 0 6 3 12054.9 774.212 4
 0 6 4 2830.32 359.247 4
 0 -6 -5 1456.45 310.533 3
 0 6 5 1813.95 288.177 4
 0 6 6 1776.98 285.348 4
 0 -6 -6 2171.15 383.289 3
 0 6 7 460.281 139.767 4
 0 6 7 -38.0347 111.509 2
 0 -6 -7 401.672 177.7 3
 0 -6 -8 35484.3 1900.62 3
 0 -6 -9 3334.09 565.002 3
 0 -6 -10 164.517 179.679 3
 0 -6 -11 491.504 271.851 3
 0 -6 -12 44.5022 134.737 3
 0 7 -7 911.098 296.507 4
 0 7 -6 612.491 234.944 4
 0 7 -6 1162.56 300.04 3
 0 7 -5 1585.81 342.61 4
 0 7 -5 1647.23 328.185 3
 0 7 -4 335.876 177.797 4
 0 7 -4 319.509 140.52 3
 0 7 -3 181.663 149.002 4
 0 7 -2 580.129 208.496 4
 0 7 -1 331.782 144.955 4
 0 7 0 1560.98 316.491 4
 0 7 1 41145.3 1803.59 4
 0 7 2 1.87217 73.6222 4
 0 7 3 232.523 125.449 4
 0 7 4 146.913 106.723 4
 0 7 5 426.726 181.639 4
 0 -7 -6 438.089 209.054 3
 0 7 6 688.329 197.554 4
 0 7 7 579.762 186.717 4
 0 -7 -7 320.005 184.816 3
 0 -7 -8 9850.13 956.462 3
 0 -7 -9 2720.09 516.447 3
 0 -7 -10 715.587 267.309 3
 0 -7 -11 140.461 196.433 3
 0 8 -7 328.958 193.5 4
 0 8 -6 344.515 204.484 4
 0 8 -5 343.799 182.768 4
 0 8 -4 486.21 234.28 4
 0 8 -3 340.727 197.687 4
 0 8 -2 352.413 202.083 4
 0 8 -1 7854.29 750.371 4
 0 8 0 1866.21 364.817 4
 0 8 1 421.56 181.173 4
 0 8 2 3442.73 481.206 4
 0 8 3 960.805 263.382 4
 0 8 4 4444.71 531.081 4
 0 8 5 20753.8 1224.78 4
 0 8 6 6370.8 632.84 4
 0 8 7 1874.78 338.63 4
 0 -8 -7 1137.76 339.12 3
 0 -8 -8 3201.7 561.794 3
 0 -8 -9 -36.447 127.803 3
 0 -8 -10 612.911 280.279 3
 0 9 -5 988.727 324.074 4
 0 9 -4 134.589 191.241 4
 0 9 -3 2695.8 487.297 4
 0 9 -2 469.063 198.347 4
 0 9 -1 1353.28 358.34 4
 0 9 0 1739.57 370.948 4
 0 9 1 74.3626 120.47 4
 0 9 2 629.74 240.591 4
 0 9 3 344.36 195.07 4
 0 9 4 2337.1 419.986 4
 0 9 5 4119.7 550.67 4
 0 9 6 938.393 272.149 4
 0 9 7 193.502 139.133 4
 0 -9 -9 1168.36 390.149 3
 0 10 -1 4175.27 628.19 4
 0 10 0 1835.01 417.749 4
 0 10 1 2010.9 437.133 4
 0 10 2 1028.25 313.491 4
 0 10 3 11.2114 97.9541 4
 0 10 4 850.942 300.406 4
 0 10 5 273.555 185.949 4
 0 10 6 242.722 190.036 4
 0 10 7 -33.8695 101.394 4
 -1 10 6 754.158 276.686 4
 -1 10 5 159.677 159.471 4
 -1 10 4 1076.78 317.934 4
 -1 10 3 165.506 158.894 4
 -1 10 2 3215.21 544.119 4
 -1 10 1 6782.74 805.865 4
 1 -9 -9 606.206 295.667 3
 -1 9 6 650.076 217.956 4
 -1 9 5 1673.5 366.352 4
 -1 9 4 1910.04 389.249 4
 -1 9 3 344.069 204.584 4
 -1 9 2 1045.89 321.815 4
 -1 9 1 845.091 278.506 4
 -1 9 0 -24.1937 108.272 4
 -1 9 -1 268.829 187.234 4
 -1 9 -2 1086.12 320.053 4
 -1 9 -3 26.0284 116 4
 1 -8 -10 5822.1 835.756 3
 1 -8 -9 206.239 195.778 3
 1 -8 -8 1756.1 427.163 3
 -1 8 7 7.89599 100.363 2
 1 -8 -7 410.5 238.072 3
 -1 8 6 69.0774 118.791 4
 -1 8 5 1279.44 284.061 4
 -1 8 4 411.114 198.955 4
 -1 8 3 1988.67 369.465 4
 -1 8 2 246.541 164.162 4
 -1 8 1 320.844 150.104 4
 -1 8 0 4496.88 571.394 4
 -1 8 -1 20.9446 109.28 4
 -1 8 -2 2195.65 423.897 4
 -1 8 -3 211.197 148.507 4
 -1 8 -4 148.078 158.964 4
 -1 8 -5 1446.11 374.585 4
 -1 8 -6 89.085 177.791 4
 1 -7 -11 1528.12 439.333 3
 1 -7 -10 -57.3936 154.882 3
 1 -7 -9 76.3126 171.642 3
 1 -7 -8 1008.01 317.595 3
 -1 7 7 84.7643 133.43 2
 1 -7 -7 101.505 121.112 3
 -1 7 6 4182.25 473.538 4
 1 -7 -6 4987.64 613.66 3
 -1 7 5 977.671 237.546 4
 -1 7 4 3807.94 459.601 4
 -1 7 3 1535.89 290.837 4
 -1 7 2 6047.24 608.002 4
 -1 7 1 2418.84 378.906 4
 -1 7 0 11009.8 840.089 4
 -1 7 -1 34889.7 1681.11 4
 -1 7 -2 52503.9 2239.06 4
 -1 7 -3 -64.6428 120.03 4
 -1 7 -4 4213.06 561.228 4
 -1 7 -5 2663.89 463.36 4
 -1 7 -6 1214.7 341.471 4
 -1 7 -7 662.235 270.401 4
 -1 7 -8 88.5568 147.035 4
 1 -6 -11 459.143 277.446 3
 1 -6 -10 476.963 257.801 3
 1 -6 -9 1015.05 325.217 3
 1 -6 -8 1895.95 408.861 3
 1 -6 -7 801.986 273.02 3
 -1 6 7 517.056 202.63 2
 -1 6 6 4284.83 443.589 4
 1 -6 -6 4348.71 557.815 3
 1 -6 -5 1742.43 339.675 3
 -1 6 5 2611.07 341.611 4
 -1 6 4 2162.67 313.098 4
 1 -6 -4 2447.14 375.319 3
 -1 6 3 711.995 190.65 4
 -1 6 2 38363.8 1614.33 4
 -1 6 1 11586.7 798.938 4
 -1 6 0 3045.13 394.909 4
 -1 6 -1 191274 5688.53 4
 -1 6 -2 59031.5 2293.21 4
 -1 6 -3 7314.64 662.921 4
 -1 6 -4 7479.02 624.498 3
 -1 6 -4 7101.11 669.496 4
 -1 6 -5 1173.22 286.46 4
 -1 6 -6 2613.25 438.51 4
 -1 6 -7 1179.99 314.132 4
 -1 6 -8 185.987 170.596 4
 1 -5 -12 251.897 289.788 3
 1 -5 -11 136.707 201.774 3
 1 -5 -10 1156.17 346.571 3
 1 -5 -9 3429 557.847 3
 1 -5 -8 495.497 238.868 3
 -1 5 7 129259 4202.74 2
 1 -5 -7 128557 4374.39 3
 1 -5 -6 -89.2876 177.704 3
 -1 5 6 86.2018 101.859 4
 -1 5 6 -224.841 131.733 2
 -1 5 5 4953.05 437.517 4
 1 -5 -5 5632.49 565.253 3
 -1 5 4 3372.65 353.247 4
 1 -5 -4 3334.61 411.209 3
 1 -5 -3 44711.4 1769.76 3
 -1 5 3 43350.8 1648.43 4
 -1 5 2 19763.5 974.318 4
 -1 5 1 178.805 107.326 4
 -1 5 0 5351.44 474.891 4
 -1 5 -1 17873.7 965.708 4
 1 -5 2 28.2557 60.8786 1
 -1 5 -2 172.472 107.57 4
 -1 5 -3 302.378 144.051 4
 1 -5 3 388.368 102.711 1
 -1 5 -4 12368.7 848.922 4
 -1 5 -4 12048.8 763.706 3
 1 -5 4 12393.7 658.958 1
 1 -5 5 1487.78 225.504 1
 -1 5 -5 791.51 220.913 4
 -1 5 -5 1238.75 242.294 3
 -1 5 -6 12432.2 923.671 4
 -1 5 -6 11891.1 855.469 3
 -1 5 -7 1214.19 294.092 4
 -1 5 -8 169.3 159.581 4
 1 -4 -12 98.3176 125.983 3
 1 -4 -11 2520.2 498.505 3
 1 -4 -10 -32.8085 140.38 3
 1 -4 -9 119.153 114.406 3
 1 -4 -8 114079 3991.11 3
 1 -4 -7 109055 3735.63 3
 -1 4 7 107308 3525.38 2
 -1 4 6 25333.7 1259.75 2
 1 -4 -6 26828.8 1386.55 3
 -1 4 6 26414.5 1058.06 4
 -1 4 5 7624.22 608.84 2
 -1 4 5 7683.64 489.926 4
 1 -4 -5 8133.2 660.561 3
 1 -4 -4 192.592 112.602 3
 -1 4 4 229.639 91.6092 4
 1 -4 -3 47787.2 1766.71 3
 -1 4 3 46671.9 1631.17 4
 1 -4 -2 201488 5633.49 3
 -1 4 2 201306 5574.02 4
 -1 4 1 14095.5 735.764 4
 -1 4 0 21555 984.649 4
 -1 4 -1 1197.85 204.254 4
 1 -4 2 19001 798.505 1
 -1 4 -2 18944.7 951.539 4
 1 -4 3 397.218 105.728 1
 -1 4 -3 319.608 131.992 4
 1 -4 4 1272.73 185.082 1
 -1 4 -4 1679.45 280.05 4
 -1 4 -4 1613.21 249.055 3
 1 -4 5 1523.68 215.279 1
 -1 4 -5 1058.3 213.815 3
 -1 4 -5 1546.24 282.411 4
 -1 4 -6 1549.87 292.42 4
 -1 4 -6 1605.02 290.543 3
 1 -4 6 1537.69 235.958 1
 -1 4 -7 10441.1 819.507 4
 1 -4 7 11235.6 717.098 1
 -1 4 -7 10866 824.103 3
 -1 4 -8 4463.21 541.904 3
 1 -4 8 4028.93 437.509 1
 1 -4 9 1672.16 303.026 1
 -1 4 -9 1195.45 310.502 3
 1 -3 -12 592.651 287.864 3
 1 -3 -11 2021.09 437.4 3
 1 -3 -10 594.624 235.902 3
 1 -3 -9 146.822 156.634 3
 1 -3 -8 18099.4 1164.04 3
 -1 3 7 2558.12 334.624 2
 1 -3 -7 2718.66 401.442 3
 1 -3 -6 17462.3 1012.52 3
 -1 3 6 18000.9 736.388 4
 -1 3 6 17170.9 930.12 2
 -1 3 5 4226.33 305.857 4
 -1 3 5 4237.72 411.207 2
 1 -3 -5 4781.37 461.318 3
 -1 3 4 100.314 48.3739 4
 -1 3 4 57.834 64.1685 2
 1 -3 -4 -15.8452 69.6539 3
 1 -3 -3 276611 7212.01 3
 -1 3 3 255724 6955.05 4
 1 -3 -2 1371.58 205.999 3
 -1 3 2 1735.82 199.167 4
 -1 3 1 98423.9 2860.54 4
 -1 3 0 28720.7 1094.76 4
 -1 3 -1 4349.15 357.568 4
 1 -3 2 55938.4 1742.57 1
 -1 3 -2 56968.3 1897.85 4
 -1 3 -3 1754.42 247.377 4
 -1 3 -3 861.737 151.794 3
 1 -3 3 1401.23 177.525 1
 1 -3 4 183360 5000.36 1
 -1 3 -4 181780 5242.73 4
 -1 3 -4 182071 5120.22 3
 -1 3 -5 3311.7 381.078 4
 -1 3 -5 2831.66 334.732 3
 1 -3 5 2840.22 290.393 1
 -1 3 -6 -25.6872 68.7422 3
 1 -3 6 50.5819 56.5547 1
 -1 3 -6 64.7223 101.735 4
 1 -3 7 3657.84 382.434 1
 -1 3 -7 3558.63 440.123 3
 -1 3 -8 1092.12 268.902 3
 1 -3 8 995.917 224.285 1
 -1 3 -9 157.064 153.731 3
 1 -3 9 31.7365 72.0374 1
 1 -3 10 123.664 136.519 1
 -1 3 -10 303.439 175.536 3
 -1 3 -11 726.438 261.228 3
 1 -3 11 872.575 256.19 1
 1 -2 -12 721.584 306.977 3
 1 -2 -11 8659.32 909.77 3
 1 -2 -10 6402.12 742.036 3
 1 -2 -9 5519.35 637.872 3
 1 -2 -8 5471.19 594.942 3
 -1 2 7 -35.0271 55.3925 2
 1 -2 -7 109.878 138.421 3
 -1 2 6 5611.21 315.161 4
 1 -2 -6 5996.75 545.467 3
 -1 2 6 5202.87 448.852 2
 -1 2 5 643.748 97.9277 4
 1 -2 -5 688.763 173.564 3
 -1 2 5 787.497 163.844 2
 -1 2 4 67.2947 37.9669 4
 -1 2 4 9.58386 50.6146 2
 1 -2 -4 -46.5467 65.4169 3
 -1 2 3 77895.3 2151.83 4
 1 -2 -3 77322 2371.65 3
 -1 2 3 73229.9 2363.22 2
 -1 2 2 47029.4 1415.36 4
 1 -2 -2 46613.6 1528.41 3
 1 -2 -1 311186 7932.21 3
 -1 2 1 298659 7904.04 4
 -1 2 0 25164.7 908.554 4
 -1 2 -1 138502 3831.81 4
 -1 2 -2 83522.7 2502.67 4
 1 -2 2 83864.7 2386.98 1
 1 -2 3 16450.6 680.51 1
 -1 2 -3 17278.1 720.123 3
 -1 2 -3 17129.8 799.093 4
 1 -2 4 332567 8605.55 1
 -1 2 -4 329149 8778.91 4
 -1 2 -4 319733 8688.3 3
 1 -2 5 14541.2 702.357 1
 -1 2 -5 13511.6 775.453 4
 -1 2 -5 14378.2 780.416 3
 -1 2 -6 8529.83 618.675 3
 1 -2 6 7459.83 521.453 1
 1 -2 7 20316.1 984.882 1
 -1 2 -7 20097.2 1106.77 3
 1 -2 8 12733.2 785.25 1
 -1 2 -8 12461.9 891.384 3
 -1 2 -9 5982.89 648.563 3
 1 -2 9 5352.35 532.729 1
 1 -2 10 634.72 228.32 1
 -1 2 -10 787.449 259.031 3
 -1 2 -11 871.996 294.807 3
 -1 2 -12 914.025 326.558 3
 1 -1 -12 1139.71 364.534 3
 1 -1 -11 112.462 180.535 3
 1 -1 -10 8873.4 877.134 3
 1 -1 -9 6478.03 687.429 3
 1 -1 -8 4129.33 520.944 3
 -1 1 7 545.323 139.627 2
 1 -1 -7 460.795 194.505 3
 -1 1 6 19515.1 706.104 4
 1 -1 -6 21034 1087.67 3
 -1 1 6 21896.7 966.855 2
 -1 1 5 230623 5991.98 4
 -1 1 5 232897 6343.24 2
 1 -1 -5 231711 6481.55 3
 -1 1 4 165383 4624.89 2
 1 -1 -4 166099 4694.32 3
 -1 1 4 163713 4275.98 4
 1 -1 -3 58191.2 1869.9 3
 -1 1 3 59706.8 1865.86 2
 -1 1 3 59320.6 1588.93 4
 -1 1 2 238438 6411.43 2
 -1 1 2 241551 6172.03 4
 1 -1 -2 245528 6367.28 3
 -1 1 1 25471.7 793.436 4
 1 -1 -1 26356.9 830.828 3
 -1 1 0 445503 11349.8 4
 -1 1 -1 673772 17130.3 4
 1 -1 2 8760.13 405.956 1
 -1 1 -2 9041.21 389.119 3
 -1 1 -2 10004.3 479.38 4
 -1 1 -3 27691.2 1027.83 4
 -1 1 -3 26559.9 956.685 3
 1 -1 3 26635.5 924.093 1
 -1 1 -4 94676.7 2806.7 3
 1 -1 4 94849.6 2729.69 1
 -1 1 -5 4602 397.736 3
 1 -1 5 4158.82 330.374 1
 -1 1 -6 18308.6 965.852 3
 1 -1 6 19367.7 877.432 1
 -1 1 -7 18151.5 1024.79 3
 1 -1 7 19238.3 932.813 1
 1 -1 8 8706.07 630.203 1
 -1 1 -8 8579.65 715.067 3
 -1 1 -9 8834.75 778.621 3
 1 -1 9 8595.57 673.958 1
 1 -1 10 14064.8 933.396 1
 -1 1 -10 14641.2 1082.08 3
 -1 1 -11 47.6492 124.521 3
 -1 1 -12 144.53 203.103 3
 -1 1 -13 289.101 210.791 3
 1 0 -12 -55.6006 132.569 3
 1 0 -11 340.061 183.02 3
 1 0 -10 1279.88 337.105 3
 1 0 -9 1949.38 365.429 3
 1 0 -8 1721.09 355.433 3
 -1 0 8 1537.27 226.096 2
 -1 0 7 233.868 103.689 2
 1 0 -7 57.5997 74.2274 3
 1 0 -6 2294.75 327.295 3
 -1 0 6 2386.72 266.556 2
 -1 0 5 556316 14350.9 2
 1 0 -5 550949 14568.3 3
 1 0 -4 99820 2972.34 3
 -1 0 4 95503.4 2847.6 2
 1 0 -3 64561 2012.47 3
 -1 0 3 65044.1 1983.08 2
 1 0 -2 77814.8 2225.07 3
 -1 0 2 76589 2245.41 2
 1 0 -1 108282 3007.28 3
 -1 0 1 113771 3097.55 2
 -1 0 0 27472.3 870.071 2
 1 0 1 93278.9 2485.57 1
 -1 0 -2 23019.2 751.92 3
 1 0 2 23704.3 757.25 1
 -1 0 -3 241060 6412.66 3
 1 0 3 246417 6367.63 1
 -1 0 -4 28461.8 1080.5 3
 1 0 4 28662 1008.14 1
 -1 0 -5 194.972 92.8245 3
 1 0 5 67.1314 41.3629 1
 -1 0 -6 4779.7 440.21 3
 1 0 6 4503.1 372.549 1
 -1 0 -7 29720.4 1356.66 3
 1 0 7 27448.3 1187.38 1
 1 0 8 7193.91 577.191 1
 -1 0 -8 9257.59 726.666 3
 1 0 9 2214.75 337.375 1
 -1 0 -9 2891.32 437.409 3
 -1 0 -10 49861.6 2263.48 3
 -1 0 -11 -64.3098 134.455 3
 -1 0 -12 431.873 241.531 3
 -1 0 -13 572.646 280.643 3
 1 1 -12 863.909 309.96 3
 1 1 -11 1263.32 357.323 3
 1 1 -10 3507.5 538.634 3
 1 1 -9 6625.95 708.17 3
 1 1 -8 106882 3697.79 3
 1 1 -7 480.555 172.508 3
 1 1 -6 2553.72 348.546 3
 1 1 -5 6336.41 514.525 3
 1 1 -4 1605.93 144.115 4
 1 1 -4 1428.3 217.039 3
 -1 -1 4 1193.18 169.35 2
 -1 -1 3 392644 10379.2 2
 1 1 -3 384499 10473.8 3
 1 1 -3 411398 10199.5 4
 -1 -1 2 182559 4852.93 2
 1 1 -2 188852 4896.51 3
 1 1 -2 179581 4679.8 4
 1 1 -1 141939 3655.13 4
 -1 -1 1 140318 3769.57 2
 -1 -1 0 166932 4725.26 2
 1 1 0 200492 4749.44 4
 -1 -1 -1 87625.5 2253.53 2
 1 1 1 85602.7 2244.3 1
 -1 -1 -1 83812.2 2330.96 3
 -1 -1 -2 141117 3816.74 3
 1 1 2 150573 3725.75 1
 1 1 3 37.0691 32.1304 1
 -1 -1 -3 7.70628 36.4285 3
 -1 -1 -4 43756.6 1551.27 3
 1 1 4 48143.3 1476.09 1
 -1 -1 -5 2650.38 298.795 3
 1 1 5 2719.41 258.264 1
 1 1 6 9774.44 578.942 1
 -1 -1 -6 9319.67 645.266 3
 -1 -1 -7 74529.6 2595.92 3
 1 1 7 72290.6 2408.24 1
 -1 -1 -8 4823.48 531.075 3
 1 1 8 4662.39 450.03 1
 -1 -1 -9 3646.39 493.07 3
 -1 -1 -10 449.913 200.318 3
 -1 -1 -11 157.381 175.724 3
 -1 -1 -12 847.017 290.786 3
 -1 -1 -13 708.156 299.351 3
 1 2 -12 426.618 248.97 3
 1 2 -11 958.463 310.294 3
 1 2 -10 4178.44 606.213 3
 1 2 -9 119.994 139.962 3
 1 2 -8 70528.9 2764.99 3
 1 2 -7 5732.37 594.688 3
 1 2 -6 14380.2 898.299 3
 1 2 -6 14319 693.895 4
 1 2 -5 16927 738.822 4
 1 2 -5 17391.6 934.375 3
 1 2 -4 282.305 117.302 3
 1 2 -4 339.465 86.5355 4
 1 2 -3 17120.1 666.591 4
 1 2 -3 17449 800.406 3
 1 2 -2 60595.8 1760.53 4
 1 2 -1 10270.4 440.045 4
 1 2 0 239138 6233.99 4
 1 2 2 229820 6431.53 4
 -1 -2 -2 244800 6482.36 3
 1 2 2 251164 6280.26 1
 1 2 3 5788.93 318.447 1
 -1 -2 -3 6023.86 409.547 3
 1 2 3 6194.72 388.629 4
 1 2 4 15620.6 652.908 1
 -1 -2 -4 14579.3 748.318 3
 1 2 4 14905.1 505.461 2
 1 2 5 2507.58 262.821 1
 -1 -2 -5 2067.92 276.301 3
 1 2 5 2566.98 158.849 2
 -1 -2 -6 373891 10261.8 3
 1 2 6 378921 9656.59 2
 1 2 6 388093 10056.9 1
 -1 -2 -7 22249.9 1170.66 3
 -1 -2 -8 21091.9 1193.34 3
 -1 -2 -9 2367.4 399.461 3
 -1 -2 -10 68.7362 147.905 3
 -1 -2 -11 1510.87 370.837 3
 -1 -2 -12 258.212 208.525 3
 -1 -2 -13 419.88 250.258 3
 1 3 -11 927.756 338.741 3
 1 3 -10 1740.86 403.097 3
 1 3 -9 2422.35 439.769 3
 1 3 -8 245.684 210.245 3
 1 3 -7 40799.3 1851.12 3
 1 3 -6 16101.7 977.591 3
 1 3 -6 14749 783.598 4
 1 3 -5 14906.5 892.544 3
 1 3 -5 15141 748.273 4
 -1 -3 4 7416.77 417.703 1
 1 3 -4 8082.49 481.59 4
 1 3 -4 6221.59 510.78 3
 1 3 -3 34623.4 1224.9 4
 1 3 -3 33665.3 1333.74 3
 -1 -3 3 34717.8 1107.58 1
 1 3 -2 106629 3030.28 4
 -1 -3 2 105643 2829.31 1
 -1 -3 1 182061 4633.35 1
 1 3 -1 181523 4920.57 4
 1 3 0 865.018 132.299 4
 1 3 1 107671 3065.29 4
 1 3 2 6353.31 405.655 4
 -1 -3 -2 6561.65 446.538 3
 1 3 3 25332.4 1023.75 4
 -1 -3 -3 27709.6 1119.27 3
 -1 -3 -4 13996.9 789.254 3
 1 3 4 15080.5 733.193 4
 1 3 5 18830.7 873.031 4
 -1 -3 -5 17605.9 958.393 3
 1 3 6 11843.2 534.03 2
 -1 -3 -6 14010 855.502 3
 1 3 6 12829 717.779 4
 1 3 7 25784.3 1143.46 4
 -1 -3 -7 25202.5 1313.2 3
 1 3 8 7530.15 567.363 4
 -1 -3 -8 7294.42 686.871 3
 -1 -3 -9 496.668 249.411 3
 -1 -3 -10 1315.6 358.244 3
 -1 -3 -11 367.218 177.194 3
 -1 -3 -12 2651.77 518.848 3
 -1 -3 -13 550.215 272.188 3
 1 4 -11 -25.3759 120.723 3
 1 4 -10 3425.08 568.281 3
 1 4 -9 184.288 118.417 3
 1 4 -8 616.597 222.504 3
 1 4 -7 2013.7 371.439 3
 1 4 -6 880.386 191.137 4
 1 4 -6 974.257 252.165 3
 1 4 -5 90.5039 85.4902 4
 -1 -4 5 150.739 90.4426 1
 1 4 -5 116.498 103.828 3
 -1 -4 4 1143.09 159.258 1
 1 4 -4 960.859 210.843 3
 1 4 -4 1150.99 199.969 4
 1 4 -3 200415 5571.34 4
 -1 -4 3 204648 5304.63 1
 1 4 -2 188948 5260.62 4
 -1 -4 2 195130 4942.76 1
 1 4 -1 149721 4273.79 4
 -1 -4 1 155704 3896.52 1
 -1 -4 0 25251.4 722.936 1
 1 4 0 25153 1027.06 4
 1 4 1 10791.7 595.983 4
 1 4 2 5573.14 419.107 4
 1 4 3 4721.56 390.235 4
 -1 -4 -3 4951.37 439.679 3
 -1 -4 -4 45404 1752.71 3
 1 4 4 44154.7 1616.76 4
 1 4 5 43441.7 1602.63 4
 -1 -4 -5 42244.3 1759.93 3
 1 4 6 23390.5 1082.56 4
 -1 -4 -6 24082.7 1257.14 3
 1 4 7 3811.55 390.577 4
 -1 -4 -7 3095.96 451.183 3
 -1 -4 -8 720.607 242.606 3
 1 4 8 629.492 182.105 4
 -1 -4 -9 1019.38 274.054 3
 -1 -4 -10 2776.17 500.747 3
 -1 -4 -11 210.145 182.159 3
 -1 -4 -12 4102.48 658.302 3
 -1 -4 -13 1065.1 357.272 3
 1 5 -10 3082.69 558.576 3
 1 5 -9 -5.70861 100.648 3
 1 5 -8 4369.22 595.949 3
 1 5 -7 800.547 250.381 3
 1 5 -6 7307.57 686.719 3
 1 5 -6 6409.88 573.95 4
 1 5 -5 5543.36 503.98 4
 1 5 -5 7103.51 641.31 3
 1 5 -4 1666.74 261.871 4
 1 5 -4 2344.08 335.571 3
 1 5 -3 7958.97 579.096 4
 1 5 -2 52484.8 1865.37 4
 -1 -5 2 50703.9 1481.02 1
 1 5 -1 2237.11 285.544 4
 -1 -5 1 1914.34 132.007 1
 -1 -5 0 2515.37 152.126 1
 1 5 0 2743.44 312.308 4
 1 5 1 1530.14 242.775 4
 1 5 2 4979.78 431.52 4
 1 5 3 21312.9 1007.01 4
 -1 -5 -4 4017.33 450.814 3
 1 5 4 3855.67 405.631 4
 -1 -5 -5 7453.73 656.065 3
 1 5 5 8436.26 595.659 4
 -1 -5 -6 18866.3 1154.53 3
 1 5 6 19381.2 999.835 4
 1 5 7 1445.47 254.223 4
 -1 -5 -7 1563.56 329.367 3
 1 5 8 3445.34 398.413 4
 -1 -5 -8 3643.6 521.794 3
 -1 -5 -9 32464.9 1796.62 3
 -1 -5 -10 34552.3 1947.36 3
 -1 -5 -11 194.2 201.984 3
 -1 -5 -12 289.325 199.379 3
 -1 -5 -13 159.986 228.206 3
 1 6 -10 410.982 216.143 3
 1 6 -9 720.905 292.077 3
 1 6 -8 354.616 216.261 3
 1 6 -7 1556.31 354.826 3
 1 6 -6 1066.2 255.386 4
 1 6 -6 1223.9 302.338 3
 1 6 -5 2676.91 377.601 4
 1 6 -5 2522.63 397.822 3
 1 6 -4 9545.27 749.783 3
 1 6 -4 8646.48 683.602 4
 1 6 -3 9336.59 692.841 4
 1 6 -2 2072.48 309.739 4
 1 6 -1 14943.6 890.243 4
 1 6 0 3134.58 377.546 4
 1 6 1 22229.5 1117.65 4
 1 6 2 15119.2 876.472 4
 1 6 3 15224.2 884.037 4
 1 6 4 15481.2 898.049 4
 -1 -6 -5 480.807 192.711 3
 1 6 5 454.119 152.6 4
 1 6 6 31.3563 103.876 4
 -1 -6 -6 215.773 140.335 3
 1 6 7 13456.1 869.096 4
 -1 -6 -7 16366.4 1130.22 3
 1 6 8 7257.03 618.612 4
 -1 -6 -8 7613.35 801.202 3
 -1 -6 -9 107541 4056.28 3
 -1 -6 -10 565.225 269.293 3
 -1 -6 -11 817.357 326.411 3
 -1 -6 -12 59.4014 149.669 3
 1 7 -9 454.642 226.137 3
 1 7 -8 253.64 191.647 3
 1 7 -7 159.869 133.341 3
 1 7 -6 530.572 206.93 4
 1 7 -6 829.884 271.82 3
 1 7 -5 570.668 208.642 4
 1 7 -5 693.233 245.495 3
 1 7 -4 10786.5 833.771 4
 1 7 -4 11266.6 882.203 3
 1 7 -3 929.764 236.674 4
 1 7 -2 3022.69 406.941 4
 1 7 -1 201.804 115.068 4
 1 7 0 32472.7 1515.91 4
 1 7 1 94084.7 3208.76 4
 1 7 2 3118.95 409.547 4
 1 7 3 2943.54 395.296 4
 1 7 4 1752.11 307.491 4
 1 7 5 21.6424 106.257 4
 -1 -7 -6 19254.8 1268.31 3
 1 7 6 18866.1 1094.89 4
 1 7 7 257.072 134.491 4
 -1 -7 -7 45.2525 136.437 3
 -1 -7 -8 2005.21 444.042 3
 1 7 8 1410.74 283.208 4
 -1 -7 -9 578.66 286.923 3
 -1 -7 -10 680.123 299.92 3
 -1 -7 -11 551.352 271.138 3
 1 8 -7 -63.9567 133.921 3
 1 8 -6 19.4965 106.265 4
 1 8 -6 108.987 112.672 3
 1 8 -5 2452.67 432.357 4
 1 8 -5 1677.83 378.953 3
 1 8 -4 267.068 174.551 4
 1 8 -4 444.007 204.836 3
 1 8 -3 183.478 191.086 4
 1 8 -2 867.313 260.908 4
 1 8 -1 415.405 199.264 4
 1 8 0 156426 4965.08 4
 1 8 1 39271.1 1830.38 4
 1 8 2 17832.2 1122.58 4
 1 8 3 11187.4 859.579 4
 1 8 4 342.412 195.792 4
 1 8 5 28.1101 95.4901 4
 1 8 6 399.502 160.964 4
 1 8 7 269.624 148.26 4
 1 8 8 6477.47 646.111 4
 -1 -8 -8 5901.54 761.403 3
 -1 -8 -9 1001 329.075 3
 -1 -8 -10 228.993 210.82 3
 -1 -8 -11 93.9295 163.001 3
 1 9 -6 645.818 264.546 4
 1 9 -5 254.273 195.876 3
 1 9 -5 879.145 285.827 4
 1 9 -4 149.81 155.921 4
 1 9 -4 67.9648 123.214 3
 1 9 -3 5253.21 654.751 4
 1 9 -2 656.607 249.994 4
 1 9 -1 720.315 239.514 4
 1 9 0 2212.65 418.299 4
 1 9 1 862.326 270.884 4
 1 9 2 3388.09 493.444 4
 1 9 3 1473.64 332.169 4
 1 9 4 129.633 157.869 4
 1 9 5 363.615 188.875 4
 1 9 6 1034.27 279.739 4
 1 9 7 235.142 179.283 4
 1 9 8 355.097 184.563 4
 -1 -9 -9 395.733 243.628 3
 -1 -9 -10 464.874 255.061 3
 1 10 -3 905.768 303.224 4
 1 10 -2 173.447 121.137 4
 1 10 -1 224.096 184.664 4
 1 10 0 418.539 227.51 4
 1 10 1 104.53 139.4 4
 1 10 2 395.299 217.795 4
 1 10 3 689.049 242.356 4
 1 10 4 13.8309 97.7759 4
 1 10 5 665.66 264.51 4
 1 10 6 359.819 220.019 4
 1 10 7 390.406 196.957 4
 1 10 8 176.294 179.078 4
 1 11 3 5622.07 738.896 4
 1 11 4 1268.49 356.039 4
 1 11 5 281.239 211.683 4
 1 11 6 1726.97 416.359 4
 -2 10 4 403.05 231.696 4
 -2 10 3 925.339 303.585 4
 -2 9 7 295.668 169.134 2
 -2 9 6 27.2143 180.344 2
 -2 9 5 83.3319 107.97 4
 -2 9 4 1026.32 303.531 4
 -2 9 3 890.983 277.004 4
 -2 9 2 2290.18 447.9 4
 -2 9 1 114.179 153.298 4
 -2 9 0 520.887 236.831 4
 -2 9 -1 427.896 237.455 4
 -2 9 -2 511.207 258.431 4
 2 -8 -9 2355.75 524.88 3
 2 -8 -8 247.307 189.606 3
 -2 8 7 1090.4 333.143 2
 2 -8 -7 877.018 294.736 3
 -2 8 6 373.15 236.242 2
 -2 8 5 1314.51 300.344 4
 -2 8 4 200.669 147.015 4
 -2 8 3 4386.2 561.724 4
 -2 8 2 765.505 247.726 4
 -2 8 1 412.722 220.038 4
 -2 8 0 1188.84 302.91 4
 -2 8 -1 326.055 217.882 4
 -2 8 -2 2053.06 426.249 4
 -2 8 -3 109.597 152.17 4
 -2 8 -4 1316.45 360.328 4
 -2 8 -5 1933.36 442.982 4
 2 -7 -10 697.353 300.737 3
 2 -7 -9 1747.82 427.001 3
 2 -7 -8 73.5798 182.129 3
 -2 7 7 223.946 176.964 2
 2 -7 -7 74.7546 149.15 3
 2 -7 -6 245.513 184.485 3
 -2 7 6 127.325 160.347 2
 -2 7 5 5887.76 583.255 4
 -2 7 4 1223.58 269.172 4
 -2 7 3 23694 1305.76 4
 -2 7 2 2959 423.765 4
 -2 7 1 2943.75 436.055 4
 -2 7 0 97.2441 141.357 4
 -2 7 -1 1147.81 298.716 4
 -2 7 -2 10411.4 896.277 4
 -2 7 -3 453.348 188.453 4
 -2 7 -4 268.517 186.289 4
 -2 7 -5 633.504 254.636 4
 -2 7 -6 -27.2274 116.443 4
 -2 7 -7 153.047 152.519 4
 2 -6 -11 287.454 245.285 3
 2 -6 -10 235.768 228.696 3
 2 -6 -9 99.742 181.968 3
 2 -6 -8 336.148 207.012 3
 -2 6 7 442.358 202.173 2
 2 -6 -7 782.017 251.038 3
 -2 6 6 1373.02 347.955 2
 2 -6 -6 2590.06 424.757 3
 2 -6 -5 4164.3 523.774 3
 -2 6 5 4469.93 593.377 2
 -2 6 5 5126.49 492.304 4
 -2 6 4 6110.75 547.497 4
 2 -6 -4 5014.99 548.101 3
 -2 6 3 145.592 109.4 4
 -2 6 2 370.379 159.844 4
 -2 6 1 2807.01 383.525 4
 -2 6 0 -15.0671 96.686 4
 -2 6 -1 57361.8 2288.67 4
 -2 6 -2 2063.54 366.048 4
 2 -6 2 2316.64 308.204 1
 -2 6 -3 1487.33 341.569 4
 -2 6 -4 226.876 168.418 4
 -2 6 -5 -100.37 134.133 4
 -2 6 -6 694.898 231.267 4
 -2 6 -7 -62.6626 162.006 4
 -2 6 -8 1089.92 345.219 4
 2 -5 -11 1404.82 410.762 3
 2 -5 -10 49.8713 142.108 3
 2 -5 -9 1725.75 426.07 3
 -2 5 8 303.039 174.696 2
 2 -5 -8 163.708 194.719 3
 -2 5 7 39865.6 1917.03 2
 2 -5 -7 38418.9 1928.45 3
 2 -5 -6 25458.5 1438.55 3
 -2 5 6 28336 1526.85 2
 -2 5 5 11597.7 697.659 4
 2 -5 -5 10953.5 831.236 3
 -2 5 5 10342.2 866.111 2
 -2 5 4 1804.31 266.045 4
 2 -5 -4 1358.77 264.75 3
 2 -5 -3 73.2114 77.925 3
 -2 5 3 365.433 135.314 4
 -2 5 2 154.608 110.155 4
 -2 5 1 9883.79 692.136 4
 -2 5 0 26793.3 1271.99 4
 -2 5 -1 1885.6 306.892 4
 2 -5 2 10398.9 644.297 1
 -2 5 -2 10769.8 780.271 4
 -2 5 -3 25473.8 1329.83 4
 2 -5 3 24212.1 1084.2 1
 -2 5 -4 6100.81 621.714 4
 2 -5 4 6138.08 483.661 1
 2 -5 5 39.3328 64.581 1
 -2 5 -5 262.77 169.085 4
 -2 5 -6 2163.39 404.171 4
 2 -5 6 1933.97 287.647 1
 -2 5 -7 596.185 229.524 4
 2 -4 -12 235.444 201.637 3
 2 -4 -11 371.617 227.968 3
 2 -4 -10 856.956 295.746 3
 2 -4 -9 1750.1 383.468 3
 -2 4 8 29835.8 1549.2 2
 2 -4 -8 28337.4 1606.04 3
 -2 4 7 8174.89 724.61 2
 2 -4 -7 6543.4 683.181 3
 2 -4 -6 57876.7 2391.29 3
 -2 4 6 63306.2 2444.08 2
 -2 4 5 1663.98 220.393 4
 -2 4 5 1046.94 259.395 2
 2 -4 -5 1491.78 281.347 3
 -2 4 4 26248.8 1349.43 2
 2 -4 -4 26422.2 1256.49 3
 -2 4 4 25345.7 1073.92 4
 -2 4 3 20548.5 941.066 4
 2 -4 -3 20922.8 1029.02 3
 2 -4 -2 19906.9 952.049 3
 -2 4 2 20588.5 952.738 4
 -2 4 1 11656.3 695.132 4
 -2 4 0 13824.9 785.619 4
 -2 4 -1 38670.2 1568.71 4
 -2 4 -2 25859.3 1231.35 4
 -2 4 -3 50957.4 1990.49 4
 2 -4 3 52545.4 1779.83 1
 -2 4 -3 48506.9 1694.18 3
 -2 4 -4 626.881 146.731 3
 2 -4 4 603.822 146.658 1
 -2 4 -5 3336.37 435.796 4
 2 -4 5 2941.51 325.827 1
 -2 4 -6 448.899 175.574 4
 2 -4 6 785.085 182.767 1
 2 -4 7 418.795 178.594 1
 -2 4 -7 87.3384 124.569 4
 2 -4 8 7058.01 611.462 1
 2 -4 9 154.852 121.698 1
 2 -4 10 260.63 155.947 1
 2 -3 -12 -350.891 223.765 3
 2 -3 -11 903.067 332.798 3
 2 -3 -10 4584.48 646.14 3
 2 -3 -9 4245.87 573.519 3
 -2 3 8 32292 1555.84 2
 2 -3 -8 29697.6 1614.52 3
 -2 3 7 2386.01 384.854 2
 2 -3 -7 4203.74 515.441 3
 -2 3 6 71.4084 124.359 2
 2 -3 -6 175.518 139.45 3
 -2 3 5 37257.2 1230.33 4
 2 -3 -5 35068.8 1537.65 3
 -2 3 5 33821.5 1567.2 2
 2 -3 -4 3602.18 386.307 3
 -2 3 4 3856.4 437.303 2
 -2 3 4 3152.47 269.026 4
 -2 3 3 38648.1 1331.85 4
 -2 3 3 38513.4 1610.11 2
 2 -3 -3 37286 1464.44 3
 2 -3 -2 683.976 148.151 3
 -2 3 2 663.899 131.79 4
 2 -3 -1 475950 12407.8 3
 -2 3 1 482626 12495.6 4
 -2 3 0 81090.1 2540.28 4
 -2 3 -1 9819.97 613.827 4
 -2 3 -2 14589.7 817.175 4
 -2 3 -3 19307.1 993.076 4
 -2 3 -3 17672.1 756.641 3
 2 -3 3 18265.7 835.2 1
 2 -3 4 16377.9 793.076 1
 -2 3 -4 15152.3 747.897 3
 -2 3 -4 15588.1 924.258 4
 -2 3 -5 5360.47 529.457 4
 -2 3 -5 4879.01 424.752 3
 2 -3 5 5025.29 413.733 1
 -2 3 -6 624.596 167.913 3
 2 -3 6 1004.98 190.191 1
 -2 3 -6 732.736 206.26 4
 -2 3 -7 101.44 103.091 3
 2 -3 7 -39.5554 61.7915 1
 2 -3 8 -63.0745 87.7272 1
 2 -3 9 1546.71 287.319 1
 2 -3 10 589.494 197.52 1
 2 -3 11 255.525 171.202 1
 2 -3 12 155.985 150.043 1
 2 -2 -12 -91.174 102.684 3
 2 -2 -11 3665.29 591.842 3
 2 -2 -10 9434.02 914.86 3
 2 -2 -9 3841.29 547.55 3
 2 -2 -8 1272.3 295.959 3
 -2 2 8 785.327 204.203 2
 -2 2 7 790.383 220.6 2
 2 -2 -7 1164.08 263.009 3
 2 -2 -6 34130 1557.64 3
 -2 2 6 35738.6 1562.29 2
 -2 2 5 4567.75 255.293 4
 -2 2 5 4192.09 436.444 2
 2 -2 -5 4895.07 458.215 3
 -2 2 4 7207.38 351.42 4
 -2 2 4 6270.13 532.252 2
 2 -2 -4 6602.79 505.064 3
 -2 2 3 283.089 69.63 4
 -2 2 3 341.939 124.674 2
 2 -2 -3 171.151 84.6407 3
 -2 2 2 6840.07 389.448 4
 2 -2 -2 7326.79 432.602 3
 -2 2 2 7232.84 535.746 2
 -2 2 1 341106 9046.64 4
 2 -2 -1 351391 8990.89 3
 -2 2 0 5941.06 401.524 4
 -2 2 -1 30225.9 1171.11 4
 -2 2 -2 42999.8 1301.82 3
 -2 2 -2 46187.3 1601.76 4
 2 -2 3 11282 597.198 1
 -2 2 -3 12471.3 707.915 4
 -2 2 -3 11446.5 524.871 3
 -2 2 -4 91604.7 2965.17 4
 -2 2 -4 91228.6 2728.23 3
 2 -2 4 94279.3 2772.38 1
 2 -2 5 889.794 173.191 1
 -2 2 -5 673.962 168.586 3
 2 -2 6 5698.88 455.097 1
 -2 2 -6 5041.51 454.861 3
 -2 2 -7 138.767 107.634 3
 2 -2 7 39.0084 78.9375 1
 2 -2 8 1449.66 263.079 1
 -2 2 -8 1695.82 313.451 3
 2 -2 9 806.116 212.885 1
 -2 2 -9 681.641 218.398 3
 2 -2 10 726.913 215.347 1
 2 -2 11 6019.75 649.231 1
 2 -2 12 191.197 161.736 1
 2 -1 -12 1094.07 369.896 3
 2 -1 -11 286.333 176.064 3
 2 -1 -10 9126.87 903.856 3
 2 -1 -9 8727.71 836.667 3
 -2 1 8 4562.35 470.126 2
 2 -1 -8 3800 510.359 3
 -2 1 7 6225.87 551.914 2
 2 -1 -7 6753.14 631.909 3
 -2 1 6 46530.1 1820.24 2
 2 -1 -6 46914.9 1877.56 3
 -2 1 5 20396 1031.41 2
 2 -1 -5 20733.4 1036.69 3
 -2 1 4 277650 7295.21 4
 -2 1 4 290585 7908.23 2
 2 -1 -4 289932 7813.55 3
 2 -1 -3 1162.52 177.382 3
 -2 1 3 1249.3 105.636 4
 -2 1 3 767.47 166.551 2
 -2 1 2 15209 787.294 2
 2 -1 -2 15412.5 674.134 3
 -2 1 2 16331.8 580.457 4
 2 -1 -1 3562.45 227.831 3
 -2 1 1 3387.48 320.341 2
 -2 1 1 3914.27 260.339 4
 -2 1 0 424.972 116.203 2
 -2 1 0 346.964 84.2697 4
 2 -1 0 289.895 45.7379 3
 -2 1 -1 30800.4 1116.05 4
 2 -1 2 107.437 62.542 1
 -2 1 -2 145.511 38.2469 3
 -2 1 -2 161.71 73.4269 4
 2 -1 3 14218.9 665.992 1
 -2 1 -3 15973.5 604.471 3
 -2 1 -4 42717.2 1440.84 3
 2 -1 4 43676.3 1464.12 1
 2 -1 5 158649 4434.2 1
 -2 1 -5 156027 4454.58 3
 2 -1 6 1260.43 204.337 1
 -2 1 -6 1808.52 266.057 3
 -2 1 -7 5709.97 511.217 3
 2 -1 7 5459 466.176 1
 -2 1 -8 7043.13 618.188 3
 2 -1 8 6053.63 532.952 1
 -2 1 -9 11074.5 858.479 3
 2 -1 9 12049.3 803.973 1
 2 -1 10 23101.6 1256.59 1
 -2 1 -10 22245.3 1358.31 3
 2 -1 11 20056 1225.67 1
 -2 1 -11 20229.2 1362.41 3
 2 -1 12 364.558 194.266 1
 2 0 -12 252.809 214.773 3
 2 0 -11 17.2071 107.101 3
 2 0 -10 6210.64 739.533 3
 2 0 -9 3136.27 484.376 3
 -2 0 8 5141.79 488.163 2
 2 0 -8 4251.34 540.362 3
 -2 0 7 4231.01 427.827 2
 2 0 -7 3507.48 461.24 3
 2 0 -6 3812.74 436.617 3
 -2 0 6 4104.37 410.493 2
 2 0 -5 94339.8 2994.59 3
 -2 0 5 89451.6 2927.22 2
 2 0 -4 1023.09 203.446 3
 -2 0 4 772.117 188.264 2
 -2 0 3 208596 5790.78 2
 2 0 -3 208031 5689.97 3
 2 0 -2 61973.5 1874.08 3
 -2 0 2 60551.3 2012.92 2
 -2 0 1 133041 3801.57 2
 2 0 -1 141449 3601.43 3
 2 0 0 139732 3513.79 3
 -2 0 0 134603 3789.75 2
 -2 0 -1 115639 3236.46 2
 2 0 2 414491 10889.8 1
[truncated: 520,653 more chars]
