# Supplementary material for: Structure–mechanical property correlations in mechanochromic luminescent crystals of boron difluoride dibenzoylmethane derivatives
Source: IUCrJ. 2015 Sep 22;2(Pt 6):611–9. doi: 10.1107/S2052252515015134 (PMC4645105; doi:10.1107/S2052252515015134)
Supplement: Supplementary file 2 [file m-02-00611-bf2dbmome2_asup2.hkl]

# 
# h,k,l, Fc-squared, Fo-squared, sigma(Fo-squared) and status flag 
# 
data_bf2dbmome2_a 
_shelx_title ' BF2DBMOME2_A in C2/c' 
_shelx_refln_list_code          4 
_shelx_F_calc_maximum      397.74 
_exptl_crystal_F_000       688.00 
_reflns_d_resolution_high  0.7570 
 
loop_ 
 _symmetry_equiv_pos_as_xyz 
 'x, y, z' 
 '-x, y, -z+1/2' 
 'x+1/2, y+1/2, z' 
 '-x+1/2, y+1/2, -z+1/2' 
 '-x, -y, -z' 
 'x, -y, z-1/2' 
 '-x+1/2, -y+1/2, -z' 
 'x+1/2, -y+1/2, z-1/2' 
 
_cell_length_a    21.1854 
_cell_length_b     7.0826 
_cell_length_c    10.0747 
_cell_angle_alpha  90.000 
_cell_angle_beta   98.208 
_cell_angle_gamma  90.000 
 
_shelx_F_squared_multiplier     1.000 
 
loop_ 
 _refln_index_h 
 _refln_index_k 
 _refln_index_l 
 _refln_F_squared_calc 
 _refln_F_squared_meas 
 _refln_F_squared_sigma 
 _refln_observed_status 
   2   0   0    10957.62    10744.08    242.44 o 
   4   0   0      377.76      383.57      5.17 o 
   6   0   0     3131.43     2941.58     27.86 o 
   8   0   0     3380.05     3270.01     31.26 o 
  10   0   0       80.54       90.55      2.22 o 
  12   0   0     6007.07     5426.00    114.74 o 
  14   0   0      572.86      579.85      8.42 o 
  16   0   0     1336.44     1439.98     16.76 o 
  18   0   0      213.12      196.96      4.77 o 
  20   0   0      491.27      505.06      9.98 o 
  22   0   0        7.02        4.66      2.33 o 
  24   0   0     6778.19     6821.76    120.14 o 
  26   0   0     2230.98     2264.94     33.18 o 
   1   1   0     2551.94     2382.29     15.98 o 
   3   1   0     8370.51     8510.24     76.17 o 
   5   1   0     5536.92     5268.91     38.42 o 
   7   1   0      803.83      799.51      6.51 o 
   9   1   0        1.18        3.03      0.78 o 
  11   1   0     4574.51     4694.20     33.94 o 
  13   1   0     4636.65     4768.77     36.07 o 
  15   1   0        7.47        5.85      0.84 o 
  17   1   0        4.70        7.04      2.08 o 
  19   1   0        0.29        0.27      1.18 o 
  21   1   0      388.93      383.03      6.05 o 
  23   1   0        0.02       -0.08      1.80 o 
  25   1   0      244.40      240.97      5.63 o 
  27   1   0       49.77       56.46      3.24 o 
   2   2   0     2297.31     2293.79     15.64 o 
   4   2   0     2491.97     2346.99     22.43 o 
   6   2   0      469.93      459.24      4.38 o 
   8   2   0       49.60       57.60      1.52 o 
  10   2   0      356.15      383.36      4.33 o 
  12   2   0     3393.83     3547.95     35.51 o 
  14   2   0       61.58       82.89      2.16 o 
  16   2   0      532.47      546.13      7.13 o 
  18   2   0       72.71       81.08      3.09 o 
  20   2   0       85.55       81.23      2.77 o 
  22   2   0       92.54       94.23      3.09 o 
  24   2   0        8.76        4.22      1.74 o 
  26   2   0      226.13      220.20      5.50 o 
   1   3   0     2071.63     2044.69     15.39 o 
   3   3   0     2559.00     2935.64     20.23 o 
   5   3   0       42.99       49.96      1.24 o 
   7   3   0      158.95      136.01      2.13 o 
   9   3   0       82.08       97.35      1.69 o 
  11   3   0       31.15       41.73      1.42 o 
  13   3   0      741.03      794.18      7.71 o 
  15   3   0       43.42       51.89      2.06 o 
  17   3   0       32.21       26.66      1.77 o 
  19   3   0       18.89       16.16      1.54 o 
  21   3   0       75.58       79.22      3.17 o 
  23   3   0        4.84        5.38      1.73 o 
  25   3   0      242.97      247.50      5.55 o 
   0   4   0      991.84     1139.72     11.89 o 
   2   4   0       47.32       44.64      1.49 o 
   4   4   0       90.72       91.31      1.65 o 
   6   4   0      109.24      108.34      1.79 o 
   8   4   0      254.70      217.27      3.26 o 
  10   4   0       67.43       64.89      1.94 o 
  12   4   0       21.84       20.52      1.47 o 
  14   4   0      325.83      343.09      6.11 o 
  16   4   0      602.76      589.36      9.05 o 
  18   4   0       51.62       58.43      3.00 o 
  20   4   0       41.30       38.66      2.79 o 
  22   4   0      136.99      145.58      4.82 o 
  24   4   0       77.42       78.59      3.98 o 
   1   5   0      141.11      190.84      2.49 o 
   3   5   0      969.39     1122.11     10.96 o 
   5   5   0      316.05      323.83      4.19 o 
   7   5   0      776.17      750.78      8.37 o 
   9   5   0     2160.65     2213.36     24.15 o 
  11   5   0      795.25      795.02     10.60 o 
  13   5   0        0.12        1.63      2.01 o 
  15   5   0     2337.39     2271.49     25.70 o 
  17   5   0       73.00       70.63      3.38 o 
  19   5   0        5.71        5.40      1.94 o 
  21   5   0        1.25       -0.68      1.82 o 
  23   5   0       68.79       65.98      3.79 o 
   0   6   0       78.24       58.62      3.07 o 
   2   6   0      504.17      427.10      5.74 o 
   4   6   0        8.73        5.63      1.19 o 
   6   6   0      542.25      489.10      6.72 o 
   8   6   0      114.55      111.23      3.86 o 
  10   6   0        1.47        0.77      1.28 o 
  12   6   0       29.71       32.09      2.36 o 
  14   6   0      322.28      320.62      7.67 o 
  16   6   0      136.57      138.94      4.34 o 
  18   6   0        6.62        7.15      2.06 o 
  20   6   0        3.53        3.62      2.00 o 
   1   7   0     1000.73      868.18     10.10 o 
   3   7   0      460.23      414.57      6.11 o 
   5   7   0       29.23       20.08      1.81 o 
   7   7   0        9.47       12.33      1.74 o 
   9   7   0        0.53        2.24      1.40 o 
  11   7   0       22.35       19.81      3.15 o 
  13   7   0      183.28      185.80      5.03 o 
  15   7   0      324.67      314.23      7.62 o 
  17   7   0       15.25       12.40      2.18 o 
   0   8   0      324.31      386.81      8.92 o 
   2   8   0      199.98      197.88      4.49 o 
   4   8   0      510.62      485.38      7.75 o 
   6   8   0       14.53       11.12      1.77 o 
   8   8   0      183.55      192.22      5.07 o 
  10   8   0        3.92        5.69      1.91 o 
  12   8   0        8.91        9.32      2.03 o 
  14   8   0        7.03        7.32      2.28 o 
   1   9   0       39.28       32.49      2.42 o 
   3   9   0      377.28      407.44      7.52 o 
   5   9   0      318.88      352.73      6.94 o 
   7   9   0       57.31       65.79      3.60 o 
 -27   1   1        0.14       -0.40      1.93 o 
 -25   1   1     1651.44     1647.75     17.88 o 
 -23   1   1        2.34        2.38      1.57 o 
 -21   1   1      189.52      182.38      4.03 o 
 -19   1   1      244.91      238.91      4.59 o 
 -17   1   1       35.18       36.87      1.59 o 
 -15   1   1     1153.83     1123.03      9.90 o 
 -13   1   1     2897.92     2911.75     23.05 o 
 -11   1   1      569.37      612.73      5.95 o 
  -9   1   1     2562.82     2551.10     26.17 o 
  -7   1   1     2859.08     2930.20     22.23 o 
  -5   1   1     2052.15     1928.13     13.46 o 
  -3   1   1     1997.67     1944.80     12.16 o 
  -1   1   1    17740.70    16490.34    341.98 o 
   1   1   1      331.35      326.51      2.50 o 
   3   1   1      652.36      672.58      6.01 o 
   5   1   1    17112.37    17240.15    203.60 o 
   7   1   1      176.78      165.98      2.22 o 
   9   1   1     2018.76     1955.70     20.07 o 
  11   1   1      427.57      429.35      4.61 o 
  13   1   1      698.79      724.94      6.82 o 
  15   1   1      240.09      239.36      3.44 o 
  17   1   1     1354.47     1313.02     13.56 o 
  19   1   1      266.51      269.87      4.52 o 
  21   1   1        2.62        2.98      1.37 o 
  23   1   1       15.89       13.65      2.03 o 
  25   1   1       36.34       37.83      2.78 o 
  27   1   1        6.30        4.03      2.45 o 
 -26   2   1      114.93      110.26      5.12 o 
 -24   2   1      234.01      239.54      5.10 o 
 -22   2   1        4.94        3.04      1.33 o 
 -20   2   1      261.74      276.04      4.89 o 
 -18   2   1      295.26      277.20      4.47 o 
 -16   2   1       76.18       69.23      2.14 o 
 -14   2   1        1.58        4.99      0.83 o 
 -12   2   1      256.13      251.92      3.27 o 
 -10   2   1     1179.36     1199.79      9.84 o 
  -8   2   1       82.20       77.74      1.53 o 
  -6   2   1     2128.89     2178.06     17.20 o 
  -4   2   1      649.61      649.28      5.18 o 
  -2   2   1      248.62      265.83      2.67 o 
   0   2   1        8.79       16.30      0.48 o 
   2   2   1      857.49      800.90      6.25 o 
   4   2   1      128.97      101.86      1.49 o 
   6   2   1     1014.34      952.92     11.13 o 
   8   2   1      343.04      360.09      3.82 o 
  10   2   1        0.70        3.70      1.32 o 
  12   2   1      287.38      297.79      3.57 o 
  14   2   1      960.78     1038.54      9.52 o 
  16   2   1       35.35       33.83      1.63 o 
  18   2   1      219.18      223.68      4.36 o 
  20   2   1       18.66       23.63      1.97 o 
  22   2   1        2.63        6.64      1.73 o 
  24   2   1        3.99        8.03      1.96 o 
  26   2   1       11.20       11.08      2.20 o 
 -25   3   1       11.60        8.10      2.13 o 
 -23   3   1      286.28      278.00      5.78 o 
 -21   3   1      184.32      179.99      4.41 o 
 -19   3   1       63.43       67.48      2.50 o 
 -17   3   1       69.85       71.55      2.75 o 
 -15   3   1      707.39      730.17      8.20 o 
 -13   3   1     1582.09     1656.75     13.56 o 
 -11   3   1      356.59      315.66      3.52 o 
  -9   3   1       22.65       18.92      0.91 o 
  -7   3   1        3.66        4.91      0.88 o 
  -5   3   1        2.03        7.43      0.72 o 
  -3   3   1     2850.32     2944.13     21.99 o 
  -1   3   1     1544.61     1496.45     11.68 o 
   1   3   1     1114.89     1400.49     10.61 o 
   3   3   1     1349.83     1594.95     11.70 o 
   5   3   1        2.71        2.51      0.52 o 
   7   3   1       98.56       86.45      1.73 o 
   9   3   1     1981.24     2004.96     17.15 o 
  11   3   1     1296.87     1299.93     12.09 o 
  13   3   1      280.31      261.88      4.88 o 
  15   3   1      222.10      215.36      4.69 o 
  17   3   1      221.70      241.18      4.67 o 
  19   3   1        0.03       -0.71      1.59 o 
  21   3   1      134.16      139.89      4.33 o 
  23   3   1       61.66       61.52      3.26 o 
  25   3   1       34.63       34.99      2.83 o 
 -24   4   1      267.40      268.33      6.44 o 
 -22   4   1      842.87      810.97     12.16 o 
 -20   4   1      112.85      113.73      4.09 o 
 -18   4   1       83.02       82.57      3.37 o 
 -16   4   1     1901.83     1826.33     21.16 o 
 -14   4   1     2650.47     2575.23     24.17 o 
 -12   4   1        9.34        8.38      1.04 o 
 -10   4   1      220.87      242.12      3.50 o 
  -8   4   1      108.68      122.87      3.45 o 
  -6   4   1     1582.71     1419.99     11.85 o 
  -4   4   1     1018.46     1020.15      8.35 o 
  -2   4   1     1880.58     1747.48     13.30 o 
   0   4   1      554.33      601.63      5.37 o 
   2   4   1    16939.42    17909.80    128.91 o 
   4   4   1       35.43       19.91      0.95 o 
   6   4   1      127.73      155.69      2.66 o 
   8   4   1      538.87      521.72      6.06 o 
  10   4   1     4525.89     4347.11     37.38 o 
  12   4   1      228.96      226.87      4.26 o 
  14   4   1      172.77      150.96      3.60 o 
  16   4   1       33.30       31.50      2.59 o 
  18   4   1      503.68      482.16      7.65 o 
  20   4   1      157.12      151.19      4.42 o 
  22   4   1      576.89      586.10      9.25 o 
  24   4   1       29.64       29.59      2.54 o 
 -23   5   1        5.92        3.00      2.18 o 
 -21   5   1        5.98        2.21      1.82 o 
 -19   5   1      136.12      139.78      4.50 o 
 -17   5   1      761.56      753.63     11.02 o 
 -15   5   1       20.68       18.08      1.93 o 
 -13   5   1      227.08      213.21      4.81 o 
 -11   5   1     9478.08     9082.19     98.80 o 
  -9   5   1     4369.32     4272.17     36.01 o 
  -7   5   1      468.64      435.11      5.27 o 
  -5   5   1      553.89      505.31      5.56 o 
  -3   5   1      632.19      633.11      6.21 o 
  -1   5   1     1229.71     1173.22      9.64 o 
   1   5   1      302.48      304.74      3.73 o 
   3   5   1       39.79       39.21      1.47 o 
   5   5   1       12.26       10.27      1.16 o 
   7   5   1      375.46      387.80      5.67 o 
   9   5   1      285.46      265.48      5.40 o 
  11   5   1      150.26      158.39      4.02 o 
  13   5   1     5196.76     5178.11     53.34 o 
  15   5   1     5483.73     5439.62     56.29 o 
  17   5   1       24.38       26.03      2.42 o 
  19   5   1      461.41      452.14      8.33 o 
  21   5   1       26.39       20.22      2.52 o 
  23   5   1       22.02       24.04      2.82 o 
 -20   6   1        7.58        7.03      2.14 o 
 -18   6   1      352.37      357.31      7.18 o 
 -16   6   1       10.20       11.89      3.13 o 
 -14   6   1      803.53      794.81     12.68 o 
 -12   6   1       94.66       97.30      4.47 o 
 -10   6   1     4844.15     4654.15     52.90 o 
  -8   6   1       35.84       30.58      1.89 o 
  -6   6   1      170.93      153.20      3.87 o 
  -4   6   1      257.51      274.18      4.48 o 
   0   6   1      337.45      338.86      4.97 o 
   2   6   1       57.24       95.73      2.57 o 
   4   6   1        0.19        1.87      1.10 o 
   6   6   1      918.58      799.36      9.73 o 
   8   6   1      278.51      267.03      5.67 o 
  10   6   1      149.00      156.01      4.35 o 
  12   6   1      310.95      300.45      6.68 o 
  14   6   1     2966.66     2883.00     35.12 o 
  16   6   1      184.98      187.61      5.22 o 
  18   6   1      136.39      129.11      4.59 o 
  20   6   1      153.91      156.13      5.13 o 
 -17   7   1       61.42       55.66      3.32 o 
 -15   7   1      258.85      260.23      6.06 o 
 -13   7   1      198.29      193.31      5.76 o 
 -11   7   1       19.27       20.94      2.93 o 
  -9   7   1       29.82       33.76      2.27 o 
  -7   7   1        3.71        3.08      1.32 o 
  -5   7   1        4.31        4.80      1.32 o 
  -3   7   1      186.72      188.40      3.92 o 
  -1   7   1      144.49      100.41      2.92 o 
   1   7   1      743.84      592.93      7.72 o 
   3   7   1     1084.82      912.72     11.21 o 
   5   7   1        0.01        3.85      1.39 o 
   7   7   1       76.05       83.07      3.52 o 
   9   7   1      500.41      477.30      9.93 o 
  11   7   1      107.88      110.66      3.83 o 
  13   7   1       18.82       12.75      2.00 o 
  15   7   1        8.15        6.28      1.97 o 
  17   7   1       33.58       31.70      2.85 o 
 -14   8   1      201.43      211.35      5.75 o 
 -12   8   1       22.71       14.95      2.98 o 
 -10   8   1      130.61      143.91      4.66 o 
  -8   8   1       74.55       80.88      3.14 o 
  -6   8   1      406.22      443.61      6.99 o 
  -4   8   1       69.38       58.23      2.77 o 
  -2   8   1        8.25        6.70      1.70 o 
   0   8   1      240.69      227.60      4.67 o 
   2   8   1      298.20      209.42      4.82 o 
   4   8   1       56.88       56.35      2.85 o 
   6   8   1       50.15       38.46      2.53 o 
   8   8   1       36.92       44.55      3.14 o 
  10   8   1       76.98       83.13      3.76 o 
  12   8   1        0.02        0.82      1.81 o 
  -7   9   1      182.81      219.96      6.80 o 
  -5   9   1      393.87      430.96      7.37 o 
  -3   9   1       44.84       44.45      2.97 o 
  -1   9   1        2.01        6.04      1.73 o 
   1   9   1        9.62       12.46      2.02 o 
   3   9   1        0.26       -0.73      1.69 o 
   5   9   1       45.69       53.73      3.15 o 
 -26   0   2      313.21      328.65     10.20 o 
 -24   0   2      478.03      486.74     10.41 o 
 -22   0   2     2189.63     2139.03     30.35 o 
 -20   0   2     6816.28     6851.70     77.14 o 
 -18   0   2     1284.44     1301.61     17.45 o 
 -16   0   2        0.60        0.90      1.05 o 
 -14   0   2     1288.15     1282.26     16.40 o 
 -12   0   2     1124.87     1205.59     14.09 o 
 -10   0   2      233.85      255.42      4.08 o 
  -8   0   2      913.38      887.09     10.28 o 
  -6   0   2     9277.90     9433.79    124.88 o 
  -4   0   2      161.47      206.92      2.19 o 
  -2   0   2    10402.25    10201.14    106.57 o 
   0   0   2       38.89       50.66      1.35 o 
   2   0   2     3356.45     3455.40     48.61 o 
   4   0   2   158195.97   135355.67  12113.19 o 
   6   0   2      625.65      571.14      7.47 o 
   8   0   2     7058.74     7347.39     80.29 o 
  10   0   2       55.20       75.32      4.06 o 
  12   0   2     1618.53     1596.45     19.62 o 
  14   0   2       88.53       79.12      2.99 o 
  16   0   2      159.32      152.02      5.07 o 
  18   0   2      239.52      219.87      5.97 o 
  20   0   2       10.42        6.22      1.89 o 
  22   0   2       48.40       45.37      4.35 o 
  24   0   2      424.56      462.64     12.19 o 
  26   0   2        8.65        7.04      3.32 o 
 -27   1   2       14.71       15.00      2.59 o 
 -25   1   2      673.95      669.79      9.78 o 
 -23   1   2       23.67       33.05      3.04 o 
 -21   1   2     1709.39     1750.14     16.28 o 
 -19   1   2      536.86      537.59      6.25 o 
 -17   1   2       23.25       24.54      1.37 o 
 -15   1   2      468.85      481.35      5.20 o 
 -13   1   2       20.03        7.02      1.14 o 
 -11   1   2      434.03      459.42      4.54 o 
  -9   1   2     1687.21     1954.13     14.60 o 
  -7   1   2        2.14        8.69      0.87 o 
  -5   1   2     9342.01     9103.34     52.57 o 
  -3   1   2      542.47      576.03      3.83 o 
  -1   1   2     9686.75     9633.50     68.22 o 
   1   1   2     3194.31     3208.53     24.57 o 
   3   1   2    14201.37    14133.57    170.04 o 
   5   1   2    11001.77    11549.30    112.97 o 
   7   1   2       10.07        2.25      0.49 o 
   9   1   2      170.81      173.60      2.50 o 
  11   1   2     1224.39     1227.14     11.53 o 
  13   1   2        4.13        7.39      1.08 o 
  15   1   2      290.21      293.35      4.04 o 
  17   1   2      173.39      185.70      3.65 o 
  19   1   2     1029.55     1047.59     11.81 o 
  21   1   2      424.22      410.16      6.59 o 
  23   1   2       67.31       73.44      3.33 o 
  25   1   2      235.10      232.25      6.14 o 
 -26   2   2        0.06        1.00      2.00 o 
 -24   2   2      114.51      113.28      3.71 o 
 -22   2   2        5.89        3.24      1.33 o 
 -20   2   2      362.49      364.22      5.38 o 
 -18   2   2      114.76      115.13      2.67 o 
 -16   2   2      132.48      143.49      2.44 o 
 -14   2   2        3.30        6.99      0.84 o 
 -12   2   2      362.33      394.74      3.84 o 
 -10   2   2     2437.30     2717.40     17.93 o 
  -8   2   2    18445.55    19740.37    191.30 o 
  -6   2   2     1820.19     1803.33     12.66 o 
  -4   2   2     2120.60     2037.84     14.05 o 
  -2   2   2     3267.93     3261.47     21.57 o 
   0   2   2     2093.86     1958.70     12.55 o 
   2   2   2        0.48        0.24      0.34 o 
   4   2   2     4440.92     4378.74     34.35 o 
   6   2   2      286.39      283.02      4.40 o 
   8   2   2      345.31      381.76      5.84 o 
  10   2   2      305.61      340.33      4.35 o 
  12   2   2       61.38       68.06      1.89 o 
  14   2   2       24.36       19.41      1.21 o 
  16   2   2     3757.74     3830.64     34.89 o 
  18   2   2      774.09      786.40     12.25 o 
  20   2   2       24.14       26.78      2.54 o 
  22   2   2      283.92      293.76      6.11 o 
  24   2   2      129.53      131.54      4.46 o 
  26   2   2       14.29       15.26      2.56 o 
 -25   3   2       52.64       51.81      3.68 o 
 -23   3   2      299.04      283.81      5.79 o 
 -21   3   2       71.08       67.90      2.69 o 
 -19   3   2      287.83      266.59      4.66 o 
 -17   3   2      722.23      701.75      8.29 o 
 -15   3   2       51.35       54.88      1.60 o 
 -13   3   2       90.20       80.67      2.10 o 
 -11   3   2      135.03      145.22      2.06 o 
  -9   3   2       40.11       67.54      1.45 o 
  -7   3   2     1644.01     1697.68     13.43 o 
  -5   3   2     2265.29     2507.18     18.19 o 
  -3   3   2      162.71      169.82      2.00 o 
  -1   3   2      198.38      213.29      2.44 o 
   1   3   2     3731.42     4103.55     27.95 o 
   3   3   2      107.92      118.42      1.78 o 
   5   3   2      112.93      128.58      2.71 o 
   7   3   2     4919.57     5204.07     43.88 o 
   9   3   2      464.82      517.06      6.87 o 
  11   3   2      220.37      184.34      3.54 o 
  13   3   2      128.56      125.29      3.21 o 
  15   3   2       24.16       17.86      1.68 o 
  17   3   2       19.23       25.00      2.14 o 
  19   3   2       50.92       39.10      2.49 o 
  21   3   2       66.48       65.80      3.42 o 
  23   3   2       74.68       64.88      3.64 o 
  25   3   2       47.37       52.24      3.29 o 
 -24   4   2        4.43        7.88      1.99 o 
 -22   4   2      163.03      147.07      4.23 o 
 -20   4   2      328.26      310.15      5.81 o 
 -18   4   2       24.52       32.15      2.34 o 
 -16   4   2      209.40      204.45      3.87 o 
 -14   4   2      134.88      132.41      3.31 o 
 -12   4   2     1269.28     1243.55     11.58 o 
 -10   4   2      668.42      669.57      7.03 o 
  -8   4   2      100.65      117.02      2.16 o 
  -6   4   2     1037.44     1048.04      8.59 o 
  -4   4   2      888.08      763.06      6.53 o 
  -2   4   2        0.21        5.51      0.94 o 
   0   4   2       15.64       15.31      1.49 o 
   2   4   2       17.52       26.79      1.06 o 
   4   4   2     2110.53     2400.00     18.14 o 
   6   4   2      177.90      207.66      3.24 o 
   8   4   2       20.39       22.55      1.22 o 
  10   4   2      281.28      289.58      4.92 o 
  12   4   2      232.77      234.56      4.27 o 
  14   4   2      117.71      121.12      3.68 o 
  16   4   2       40.98       39.42      2.30 o 
  18   4   2      687.18      683.93      9.79 o 
  20   4   2      559.99      538.00      8.58 o 
  22   4   2       13.20       14.86      2.15 o 
  24   4   2       21.54       22.65      2.60 o 
 -23   5   2      368.83      338.54     12.13 o 
 -21   5   2        1.81        1.25      2.07 o 
 -19   5   2       81.06       80.96      4.01 o 
 -17   5   2        0.95        1.31      1.42 o 
 -15   5   2        2.71        2.78      1.34 o 
 -13   5   2       61.12       58.98      3.21 o 
 -11   5   2     3550.56     3471.58     31.78 o 
  -9   5   2        0.38        6.52      1.85 o 
  -7   5   2      850.24      811.75      8.10 o 
  -5   5   2     2442.90     2467.35     19.48 o 
  -3   5   2     1343.65     1354.59     10.93 o 
  -1   5   2      281.92      265.57      3.30 o 
   1   5   2      695.56      774.24      7.29 o 
   3   5   2      125.53      156.43      2.72 o 
   5   5   2       21.43       27.24      1.85 o 
   7   5   2      543.23      581.55      8.08 o 
   9   5   2      211.40      226.02      4.32 o 
  11   5   2      351.11      327.04      5.85 o 
  13   5   2     1162.33     1209.09     14.05 o 
  15   5   2      380.46      393.93      6.66 o 
  17   5   2        6.51        7.51      1.88 o 
  19   5   2     1171.74     1185.40     14.86 o 
  21   5   2       43.37       43.44      2.95 o 
 -20   6   2      115.83      131.54      4.72 o 
 -18   6   2      256.97      269.57      6.07 o 
 -16   6   2        0.62       -0.22      1.49 o 
 -14   6   2       43.38       39.32      2.51 o 
 -12   6   2      255.88      250.17      5.34 o 
 -10   6   2      688.04      681.98      9.78 o 
  -8   6   2      147.60      145.86      3.72 o 
  -6   6   2      102.49       94.77      2.64 o 
  -4   6   2      407.33      408.64      4.69 o 
  -2   6   2      517.16      450.59      5.15 o 
   0   6   2       10.71        9.32      1.93 o 
   2   6   2      729.58      655.99      7.81 o 
   4   6   2      221.34      192.53      3.73 o 
   6   6   2      625.13      549.61      8.09 o 
   8   6   2       69.21       58.98      3.63 o 
  10   6   2      314.15      300.29      8.28 o 
  12   6   2       18.40       28.13      4.71 o 
  14   6   2        0.24        2.72      1.64 o 
  16   6   2       57.06       55.94      3.17 o 
  18   6   2      307.03      304.15      9.00 o 
  20   6   2      173.61      180.15      5.47 o 
 -17   7   2        8.73        4.29      2.43 o 
 -15   7   2       26.98       30.11      2.52 o 
 -13   7   2       24.19       26.34      2.24 o 
 -11   7   2      217.75      224.59      5.34 o 
  -9   7   2       11.10       13.19      2.62 o 
  -7   7   2       50.20       49.61      2.27 o 
  -5   7   2      130.14      133.89      3.21 o 
  -3   7   2      118.85      112.17      3.10 o 
  -1   7   2        3.61        2.82      1.23 o 
   1   7   2      370.32      335.33      5.35 o 
   3   7   2      413.24      339.31      5.39 o 
   5   7   2      299.16      250.88      5.92 o 
   7   7   2       28.60       20.72      2.07 o 
   9   7   2      214.61      202.55      5.23 o 
  11   7   2        4.72        4.79      2.34 o 
  13   7   2        0.38        1.83      1.69 o 
  15   7   2        0.00       -0.78      1.93 o 
  17   7   2       38.27       27.64      2.77 o 
 -14   8   2       81.23      105.03      4.32 o 
 -12   8   2       58.02       56.95      3.32 o 
 -10   8   2      132.20      161.99      6.01 o 
  -8   8   2      245.48      270.00      5.35 o 
  -6   8   2      234.79      267.87      5.22 o 
  -4   8   2       15.61       23.40      2.04 o 
  -2   8   2      158.08      138.77      3.79 o 
   0   8   2      485.80      457.01      6.95 o 
   2   8   2       28.56       31.30      2.24 o 
   4   8   2       12.11       17.56      1.95 o 
   6   8   2        0.85        2.10      1.62 o 
   8   8   2       50.04       39.33      2.93 o 
  10   8   2       51.55       58.26      3.77 o 
  12   8   2      146.66      156.62      5.03 o 
  -5   9   2        4.26        6.12      1.84 o 
  -3   9   2      339.15      379.23      6.41 o 
  -1   9   2      422.02      477.64      7.71 o 
   1   9   2      172.12      187.62      5.09 o 
   3   9   2       14.29       22.02      2.53 o 
   5   9   2       65.59       75.52      3.68 o 
 -27   1   3        7.68        7.20      2.20 o 
 -25   1   3       23.40       27.67      3.13 o 
 -23   1   3       61.15       63.29      2.95 o 
 -21   1   3     3715.38     3704.62     30.65 o 
 -19   1   3       37.76       36.92      1.78 o 
 -17   1   3      559.54      543.33      5.78 o 
 -15   1   3      423.23      398.56      4.44 o 
 -13   1   3        9.47       13.10      0.84 o 
 -11   1   3      610.22      608.33      4.99 o 
  -9   1   3     9262.38     9520.62     56.84 o 
  -7   1   3     2565.09     2652.41     16.36 o 
  -5   1   3     4857.24     4750.94     27.75 o 
  -3   1   3     3336.74     3391.48     24.75 o 
  -1   1   3     3307.91     3193.94     25.62 o 
   1   1   3       66.76       56.10      1.29 o 
   3   1   3    12288.06    12377.22     97.86 o 
   5   1   3     1322.25     1385.25     13.38 o 
   7   1   3     1321.84     1414.63     14.87 o 
   9   1   3     6582.93     6963.93     60.42 o 
  11   1   3      128.74      129.24      2.39 o 
  13   1   3      184.19      185.07      3.08 o 
  15   1   3      433.65      431.84      5.43 o 
  17   1   3      741.48      761.78      9.71 o 
  19   1   3      274.39      245.57      5.10 o 
  21   1   3      567.70      561.96      8.66 o 
  23   1   3      107.37      114.43      4.77 o 
  25   1   3        4.41        7.37      2.24 o 
 -26   2   3        2.10        0.23      1.82 o 
 -24   2   3      160.03      159.97      4.51 o 
 -22   2   3        6.31        4.31      1.47 o 
 -20   2   3        0.07       -0.52      1.25 o 
 -18   2   3      248.89      256.57      5.05 o 
 -16   2   3      576.32      556.14      5.57 o 
 -14   2   3      250.00      245.69      2.97 o 
 -12   2   3      218.46      206.65      2.37 o 
 -10   2   3     1190.56     1323.89      8.88 o 
  -8   2   3      331.65      325.89      2.64 o 
  -6   2   3       92.11      101.63      1.25 o 
  -4   2   3      887.78      860.36      6.15 o 
  -2   2   3     2088.52     2215.32     14.60 o 
   0   2   3      257.61      274.00      2.60 o 
   2   2   3      595.47      549.17      4.50 o 
   4   2   3     1403.87     1341.25     10.63 o 
   6   2   3      516.07      516.89      6.16 o 
   8   2   3      339.56      292.08      4.43 o 
  10   2   3      581.72      570.83      7.28 o 
  12   2   3        0.98        4.36      0.96 o 
  14   2   3      180.14      172.53      3.56 o 
  16   2   3       46.03       42.34      2.21 o 
  18   2   3       66.74       73.92      3.81 o 
  20   2   3       11.91       11.47      2.34 o 
  22   2   3      210.36      198.62      5.63 o 
  24   2   3        3.12        0.42      2.22 o 
 -25   3   3      133.12      139.42      5.48 o 
 -23   3   3       10.23        8.05      1.63 o 
 -21   3   3      426.47      399.73      5.87 o 
 -19   3   3     1407.43     1313.70     13.39 o 
 -17   3   3      448.75      402.36      5.00 o 
 -15   3   3       55.70       63.31      1.93 o 
 -13   3   3       31.43       28.02      1.19 o 
 -11   3   3        1.85        4.33      0.61 o 
  -7   3   3      542.59      575.92      5.04 o 
  -5   3   3      435.37      420.37      3.68 o 
  -3   3   3       79.42       80.42      1.22 o 
  -1   3   3      409.72      430.23      3.44 o 
   1   3   3        0.07        2.23      0.47 o 
   3   3   3      223.91      234.92      2.65 o 
   5   3   3     6169.43     6492.17     54.04 o 
   7   3   3     3138.56     3405.06     31.02 o 
   9   3   3      146.56      139.43      3.47 o 
  11   3   3        7.35        9.06      1.17 o 
  13   3   3      167.88      194.42      3.71 o 
  15   3   3        9.01       13.70      1.45 o 
  17   3   3      210.16      217.95      4.80 o 
  19   3   3        9.39       10.10      1.99 o 
  21   3   3        2.65        4.69      1.89 o 
  23   3   3        4.92        4.77      2.06 o 
 -24   4   3        5.94        3.93      2.27 o 
 -22   4   3      580.39      585.88      9.66 o 
 -20   4   3       24.50       15.62      1.83 o 
 -18   4   3      564.44      483.05      6.30 o 
 -16   4   3      398.49      390.00      5.04 o 
 -14   4   3      386.96      405.10      5.02 o 
 -12   4   3      917.40      891.73      8.83 o 
 -10   4   3      390.42      361.01      4.41 o 
  -8   4   3     1637.10     1569.60     12.90 o 
  -6   4   3      281.38      199.02      2.61 o 
  -4   4   3      770.96      811.53      6.89 o 
  -2   4   3     1937.79     1767.77     12.86 o 
   0   4   3        4.08        5.21      0.71 o 
   2   4   3       27.60       38.59      1.27 o 
   4   4   3      536.43      465.07      5.15 o 
   6   4   3     2794.15     3095.18     25.60 o 
   8   4   3      770.49      716.35      7.75 o 
  10   4   3      233.73      258.03      4.39 o 
  12   4   3       21.34       19.32      1.64 o 
  14   4   3      562.23      550.25      8.46 o 
  16   4   3      246.31      252.47      5.58 o 
  18   4   3      256.45      267.63      5.65 o 
  20   4   3      243.66      242.45      5.56 o 
  22   4   3      140.94      128.41      4.61 o 
 -23   5   3        9.38        7.94      2.02 o 
 -21   5   3        8.20        7.06      2.09 o 
 -19   5   3      329.64      326.81      7.36 o 
 -17   5   3      152.56      148.71      4.17 o 
 -15   5   3      135.49      144.42      3.49 o 
 -13   5   3      276.18      280.31      4.42 o 
 -11   5   3     1041.82     1004.76     10.39 o 
  -9   5   3      183.82      184.85      3.18 o 
  -7   5   3     5864.65     5624.94     43.82 o 
  -5   5   3     1613.29     1534.36     12.30 o 
  -3   5   3     1060.73     1004.14      8.22 o 
  -1   5   3       55.10       40.02      1.39 o 
   1   5   3      161.54      153.66      2.41 o 
   3   5   3       84.59       81.49      3.19 o 
   5   5   3      678.11      669.27      7.73 o 
   7   5   3      548.41      575.83      6.79 o 
   9   5   3       33.38       26.63      1.68 o 
  11   5   3      100.10      108.64      3.41 o 
  13   5   3       22.23       23.74      1.99 o 
  15   5   3      116.46      120.60      3.69 o 
  17   5   3     1319.38     1327.37     17.42 o 
  19   5   3     1544.50     1507.73     17.89 o 
  21   5   3      200.91      198.07      5.29 o 
 -20   6   3       83.65       83.68      3.78 o 
 -18   6   3      219.17      208.58      5.27 o 
 -16   6   3       45.92       46.91      2.70 o 
 -14   6   3      238.10      253.73      5.86 o 
 -12   6   3      148.25      151.05      6.06 o 
 -10   6   3       10.72       11.88      3.09 o 
  -8   6   3     1627.72     1618.37     15.49 o 
  -6   6   3     9214.82     8954.66     64.19 o 
  -4   6   3        6.73        8.46      1.06 o 
  -2   6   3       42.19       32.99      1.44 o 
   0   6   3       15.75       10.74      1.11 o 
   2   6   3     1143.67     1016.21     10.57 o 
   4   6   3      178.46      169.47      3.52 o 
   6   6   3      945.32      983.69     11.81 o 
   8   6   3      231.75      221.92      6.62 o 
  10   6   3      611.70      573.89     10.83 o 
  12   6   3        8.47        7.21      1.94 o 
  14   6   3       55.41       59.50      2.82 o 
  16   6   3       70.54       64.43      3.10 o 
  18   6   3     3245.08     3274.56     37.03 o 
 -17   7   3      522.32      539.37      9.31 o 
 -15   7   3       19.38       25.28      2.37 o 
 -13   7   3       11.91       11.53      2.19 o 
 -11   7   3       10.81       13.28      1.99 o 
  -9   7   3       41.96       45.45      2.52 o 
  -7   7   3      168.81      167.31      3.89 o 
  -5   7   3      384.51      410.24      5.84 o 
  -3   7   3        2.08       -0.30      1.07 o 
  -1   7   3       82.87       79.79      2.54 o 
   1   7   3       12.74       11.09      1.41 o 
   3   7   3      154.36      182.44      4.70 o 
   5   7   3     1898.99     1700.17     24.44 o 
   7   7   3     1757.61     1620.30     23.83 o 
   9   7   3        0.38        3.13      1.65 o 
  11   7   3       10.95       11.61      2.09 o 
  13   7   3       69.65       60.67      3.19 o 
  15   7   3       40.67       41.09      3.92 o 
 -12   8   3       80.21       68.29      3.46 o 
 -10   8   3      755.56      816.63     12.75 o 
  -8   8   3       13.11       18.53      1.98 o 
  -6   8   3        3.08        7.21      1.73 o 
  -4   8   3      234.08      256.94      4.82 o 
  -2   8   3      287.90      306.02      5.24 o 
   0   8   3        0.71       -1.42      1.31 o 
   2   8   3      111.07      112.19      3.44 o 
   4   8   3        9.33        9.75      1.69 o 
   6   8   3       33.39       14.68      2.86 o 
   8   8   3        1.39        2.98      1.79 o 
  10   8   3       19.79       14.18      2.24 o 
  12   8   3        0.47        1.76      2.12 o 
  -5   9   3       10.93        9.72      1.92 o 
  -3   9   3      156.56      189.17      4.57 o 
  -1   9   3      286.63      310.31      7.81 o 
   1   9   3      155.03      155.46      4.44 o 
   3   9   3       57.78       70.42      3.39 o 
 -26   0   4       46.38       38.00      3.76 o 
 -24   0   4       42.95       44.34      3.40 o 
 -22   0   4        2.25        2.86      1.74 o 
 -20   0   4     1456.86     1475.56     19.60 o 
 -18   0   4     3378.47     3400.70     33.48 o 
 -16   0   4    12772.14    12668.52    115.97 o 
 -14   0   4      260.44      270.50      3.65 o 
 -12   0   4     2720.29     2897.62     30.31 o 
 -10   0   4      189.21      147.50      3.50 o 
  -8   0   4      224.97      218.14      3.26 o 
  -6   0   4     1754.69     1859.44     21.46 o 
  -4   0   4     2028.62     1978.40     22.64 o 
  -2   0   4      501.68      491.36      8.98 o 
   0   0   4     3110.87     3060.63     43.62 o 
   2   0   4      440.44      470.84      9.10 o 
   4   0   4     3150.35     3369.52     48.75 o 
   6   0   4      343.33      429.85      7.12 o 
   8   0   4    39144.59    41624.11    974.95 o 
  10   0   4       24.17       40.69      2.03 o 
  12   0   4      196.41      214.79      4.58 o 
  14   0   4     1461.08     1456.43     24.66 o 
  16   0   4       43.03       41.46      2.61 o 
  18   0   4      523.17      525.98     12.05 o 
  20   0   4        2.93        2.37      3.21 o 
  22   0   4        1.04        2.53      3.51 o 
  24   0   4      106.36       89.19      6.73 o 
 -27   1   4        3.87        6.34      1.90 o 
 -25   1   4       67.37       72.24      3.00 o 
 -23   1   4      207.54      206.82      4.42 o 
 -21   1   4      238.07      238.94      4.45 o 
 -19   1   4      318.10      322.13      4.40 o 
 -17   1   4     2240.33     2213.75     17.39 o 
 -15   1   4        5.28        2.95      0.66 o 
 -13   1   4     1322.28     1300.32      9.60 o 
 -11   1   4      707.36      631.74      5.35 o 
  -9   1   4     2211.63     2482.10     16.21 o 
  -7   1   4     3105.75     3078.65     19.04 o 
  -5   1   4     1414.55     1693.81     11.55 o 
  -3   1   4     1277.17     1317.28     10.91 o 
  -1   1   4      512.60      480.60      5.52 o 
   1   1   4     2491.23     2410.54     24.95 o 
   3   1   4      289.71      265.45      3.53 o 
   5   1   4       41.04       39.23      2.17 o 
   7   1   4     7670.66     8166.49     65.57 o 
   9   1   4     1909.05     2153.32     19.01 o 
  11   1   4      984.23     1088.82     10.82 o 
  13   1   4      943.65      956.48     10.08 o 
  15   1   4      175.52      174.72      3.65 o 
  17   1   4      476.02      470.38      7.14 o 
  19   1   4        2.33        3.90      1.94 o 
  21   1   4      113.90      108.14      4.30 o 
  23   1   4      219.12      210.36      6.45 o 
  25   1   4        4.75        2.29      2.31 o 
 -26   2   4       10.56        7.60      1.92 o 
 -24   2   4       20.69       15.48      1.94 o 
 -22   2   4      226.74      234.66      4.34 o 
 -20   2   4        3.83        2.04      1.02 o 
 -18   2   4       17.24       17.85      1.19 o 
 -16   2   4      262.52      237.21      2.94 o 
 -14   2   4      207.56      217.32      2.42 o 
 -12   2   4      602.05      583.40      4.67 o 
 -10   2   4     1877.20     1902.47     13.26 o 
  -8   2   4      333.29      298.35      2.95 o 
  -6   2   4     5595.17     6017.06     41.56 o 
  -4   2   4    14249.93    15264.82     95.81 o 
  -2   2   4       81.02       92.19      1.34 o 
   0   2   4      158.95      191.30      2.58 o 
   2   2   4      433.13      449.71      4.81 o 
   4   2   4      353.12      388.81      4.17 o 
   6   2   4      463.21      427.59      4.66 o 
   8   2   4     1595.48     1619.64     16.48 o 
  10   2   4      180.06      193.64      3.75 o 
  12   2   4      294.26      274.08      4.45 o 
  14   2   4      371.75      340.17      6.62 o 
  16   2   4      225.11      221.86      4.19 o 
  18   2   4      402.56      383.95      7.44 o 
  20   2   4     1865.45     1851.80     22.06 o 
  22   2   4      127.24      123.53      4.71 o 
  24   2   4       44.21       40.90      3.50 o 
 -25   3   4        1.43        2.62      1.72 o 
 -23   3   4        9.79       10.39      1.78 o 
 -21   3   4      433.50      417.26      6.07 o 
 -19   3   4      781.84      714.13      7.17 o 
 -17   3   4      143.74      116.36      2.85 o 
 -15   3   4      188.96      175.47      2.90 o 
 -13   3   4       61.29       38.24      1.45 o 
 -11   3   4      309.69      314.92      3.00 o 
  -9   3   4      267.68      285.13      3.13 o 
  -7   3   4     1157.72     1228.72      8.81 o 
  -3   3   4      490.11      513.16      4.00 o 
  -1   3   4       39.62       58.08      1.14 o 
   1   3   4      628.58      642.01      6.09 o 
   3   3   4      796.04      899.48      7.30 o 
   5   3   4     3625.99     3772.07     28.50 o 
   7   3   4       19.67       30.72      1.46 o 
   9   3   4        0.32        1.09      0.91 o 
  11   3   4      658.25      680.73      8.17 o 
  13   3   4       49.72       37.92      1.91 o 
  15   3   4      123.29      132.58      3.37 o 
  17   3   4      308.52      297.52      5.69 o 
  19   3   4       15.64       17.54      2.01 o 
  21   3   4       62.25       57.73      3.12 o 
  23   3   4       16.21       13.60      3.18 o 
 -24   4   4        0.05        1.27      1.92 o 
 -22   4   4        4.91        5.72      1.55 o 
 -20   4   4       23.88       21.34      1.65 o 
 -18   4   4      240.36      200.33      3.55 o 
 -16   4   4      350.17      302.81      4.31 o 
 -14   4   4      152.51      158.36      2.91 o 
 -12   4   4        5.10        4.35      0.94 o 
 -10   4   4        2.56        8.20      0.89 o 
  -8   4   4     2820.38     2788.29     19.68 o 
  -6   4   4      683.98      686.35      5.71 o 
  -4   4   4       47.94       55.00      1.22 o 
  -2   4   4      412.97      412.25      3.45 o 
   0   4   4       35.99       22.86      0.96 o 
   2   4   4      271.22      260.33      3.05 o 
   4   4   4      148.56      176.79      2.50 o 
   6   4   4       73.00       89.32      1.95 o 
   8   4   4     1013.39     1129.26     11.93 o 
  10   4   4        2.53        6.42      1.36 o 
  12   4   4       82.06       82.85      3.91 o 
  14   4   4        3.06        5.09      2.23 o 
  16   4   4      390.58      400.55      6.82 o 
  18   4   4      129.02      125.74      4.42 o 
  20   4   4       24.72       17.57      2.63 o 
  22   4   4      340.89      328.15      6.89 o 
 -23   5   4       79.84      106.34      4.27 o 
 -21   5   4       81.17       81.60      3.34 o 
 -19   5   4      551.51      482.45     14.23 o 
 -17   5   4        4.30        7.91      1.39 o 
 -15   5   4       97.07      103.58      2.74 o 
 -13   5   4        5.45        5.47      1.11 o 
 -11   5   4        5.36        7.15      2.14 o 
  -9   5   4       67.52       73.13      2.20 o 
  -7   5   4     3721.86     3580.19     26.32 o 
  -5   5   4        0.88        2.31      0.82 o 
  -3   5   4      797.64      780.41      6.52 o 
  -1   5   4     2259.70     2271.95     15.94 o 
   1   5   4      990.49      943.55      8.28 o 
   3   5   4      185.35      187.56      2.90 o 
   5   5   4      298.43      310.82      4.17 o 
   7   5   4      123.54      125.20      2.63 o 
   9   5   4       19.14       19.79      1.46 o 
  11   5   4      319.06      316.57      5.65 o 
  13   5   4       49.25       58.87      2.80 o 
  15   5   4      122.85      115.70      4.96 o 
  17   5   4      606.02      639.07      9.78 o 
  19   5   4      234.57      258.40      5.53 o 
 -20   6   4      142.54      173.27      4.86 o 
 -18   6   4      214.75      265.85      5.79 o 
 -16   6   4       96.56      109.29      3.79 o 
 -14   6   4      196.05      223.40      5.04 o 
 -12   6   4       55.39       59.11      2.22 o 
 -10   6   4      260.52      275.68      4.25 o 
  -8   6   4      405.88      386.22      4.66 o 
  -6   6   4      855.21      881.91      8.11 o 
  -4   6   4       90.50       89.93      2.17 o 
  -2   6   4       36.61       32.30      1.38 o 
   0   6   4      208.13      213.89      3.30 o 
   2   6   4       81.98       72.64      2.84 o 
   4   6   4       98.39       90.20      2.58 o 
   6   6   4      727.98      711.15      9.54 o 
   8   6   4      185.74      178.10      4.23 o 
  10   6   4      284.25      261.60      5.36 o 
  12   6   4        2.48        1.71      1.79 o 
  14   6   4      408.04      414.63      7.54 o 
  16   6   4       35.51       35.33      2.59 o 
  18   6   4       10.80       13.16      2.39 o 
 -17   7   4      163.03      179.15      5.01 o 
 -15   7   4      355.81      415.71      7.65 o 
 -13   7   4       15.93       18.45      2.08 o 
 -11   7   4       13.21        9.66      1.85 o 
  -9   7   4      174.44      178.21      4.06 o 
  -7   7   4       74.52       75.97      2.58 o 
  -5   7   4        0.82        1.90      1.08 o 
  -3   7   4        1.32        3.56      1.19 o 
  -1   7   4        2.88        1.96      1.07 o 
   1   7   4        4.52        6.44      1.28 o 
   3   7   4      156.44      144.10      3.67 o 
   5   7   4       88.56       76.58      5.20 o 
   7   7   4      196.86      181.58      5.06 o 
   9   7   4      249.67      234.96      5.66 o 
  11   7   4       66.29       65.23      5.26 o 
  13   7   4       11.29       10.10      2.07 o 
  15   7   4       43.45       51.49      3.19 o 
 -12   8   4      628.71      634.44      9.45 o 
 -10   8   4        0.05       -2.34      1.56 o 
  -8   8   4        4.38        3.00      1.70 o 
  -6   8   4      265.44      306.45      5.14 o 
  -4   8   4      176.26      189.78      4.10 o 
  -2   8   4       33.00       38.42      2.20 o 
   0   8   4      279.27      301.69      5.20 o 
   2   8   4        0.53        1.52      1.51 o 
   4   8   4       54.64       46.35      2.79 o 
   6   8   4        8.63        7.22      1.92 o 
   8   8   4        0.38        4.86      1.92 o 
  10   8   4       13.06       13.75      2.45 o 
 -27   1   5        2.11        6.95      2.76 o 
 -25   1   5      133.48      129.86      3.74 o 
 -23   1   5       45.44       44.91      2.67 o 
 -21   1   5        0.89        1.92      1.03 o 
 -19   1   5      107.19      104.40      2.98 o 
 -17   1   5     4377.00     4332.93     33.90 o 
 -15   1   5       28.35       36.92      2.18 o 
 -13   1   5      244.33      259.48      3.50 o 
 -11   1   5      124.69      108.59      1.63 o 
  -9   1   5      197.20      220.70      3.00 o 
  -7   1   5      415.27      418.27      4.40 o 
  -5   1   5     6401.13     6427.38     46.91 o 
  -3   1   5      787.37      842.76      8.08 o 
  -1   1   5      825.78      854.25      9.29 o 
   1   1   5      313.92      303.25      5.22 o 
   3   1   5     2310.77     2291.82     23.99 o 
   5   1   5       25.68       32.73      2.01 o 
   7   1   5     3087.47     3315.34     37.93 o 
   9   1   5      130.55      150.76      2.81 o 
  11   1   5      125.35      152.16      4.22 o 
  13   1   5     1306.79     1385.83     13.54 o 
  15   1   5      217.38      237.39      4.28 o 
  17   1   5        1.20       -0.20      1.51 o 
  19   1   5      103.39      105.61      3.90 o 
  21   1   5      228.93      232.20      5.96 o 
  23   1   5       49.43       28.82      3.17 o 
 -26   2   5      268.72      285.13      5.52 o 
 -24   2   5       10.16        8.63      1.80 o 
 -22   2   5       38.84       36.15      1.93 o 
 -20   2   5      284.52      259.29      4.26 o 
 -18   2   5      112.81       97.07      2.14 o 
 -16   2   5       96.78       80.61      2.03 o 
 -14   2   5        0.63        0.29      0.78 o 
 -12   2   5        9.94       10.59      0.77 o 
 -10   2   5        3.35        3.69      0.67 o 
  -8   2   5      747.26      702.68      5.43 o 
  -6   2   5      434.73      509.31      4.83 o 
  -4   2   5       41.84       42.40      1.93 o 
  -2   2   5     1623.83     1697.03     15.81 o 
   0   2   5      261.34      276.26      4.01 o 
   2   2   5       77.61       83.34      1.94 o 
   4   2   5      961.03     1007.61     12.06 o 
   6   2   5      190.78      178.05      2.77 o 
   8   2   5       46.79       44.78      1.77 o 
  10   2   5       61.25       63.55      2.21 o 
  12   2   5      206.68      232.29      6.08 o 
  14   2   5        1.01        0.99      1.18 o 
  16   2   5       90.40       82.21      2.91 o 
  18   2   5       67.55       62.66      2.72 o 
  20   2   5        0.58       -0.38      1.87 o 
  22   2   5      210.84      196.01      6.11 o 
 -25   3   5       34.70       31.62      2.47 o 
 -23   3   5      343.81      345.82      6.28 o 
 -21   3   5      378.17      386.98      5.96 o 
 -19   3   5       62.90       56.71      1.95 o 
 -17   3   5      104.20       79.51      2.15 o 
 -15   3   5      460.62      335.90      3.96 o 
 -13   3   5       59.02       81.14      1.85 o 
 -11   3   5      343.56      298.60      3.62 o 
  -9   3   5      519.67      490.70      5.03 o 
  -7   3   5       15.99       21.78      0.88 o 
  -5   3   5      539.77      603.33      5.49 o 
  -3   3   5       63.52       42.75      1.11 o 
  -1   3   5      999.22      963.17      8.66 o 
   1   3   5     1069.18     1109.67     10.46 o 
   3   3   5     1343.61     1368.66     11.74 o 
   5   3   5      130.32      117.55      2.16 o 
   7   3   5        4.42        7.86      1.28 o 
   9   3   5     1143.60     1236.47     14.57 o 
  11   3   5       83.00      104.31      4.57 o 
  13   3   5      201.65      205.33      5.13 o 
  15   3   5      245.04      242.60      4.42 o 
  17   3   5        3.96        2.07      1.40 o 
  19   3   5       27.92       32.27      2.82 o 
  21   3   5       20.33       16.86      2.48 o 
 -24   4   5       88.51      104.64      5.46 o 
 -22   4   5      421.73      456.82     10.29 o 
 -20   4   5        6.19        6.52      1.34 o 
 -18   4   5      297.48      278.37      4.31 o 
 -16   4   5      741.25      674.72      8.02 o 
 -14   4   5     2789.55     2494.99     22.39 o 
 -12   4   5       18.13       17.45      1.25 o 
 -10   4   5     1738.76     1813.58     15.51 o 
  -8   4   5      555.56      531.85      5.00 o 
  -6   4   5      791.66      755.19      5.65 o 
  -4   4   5      182.04      178.16      2.09 o 
  -2   4   5      507.32      530.74      4.42 o 
   0   4   5      591.32      550.53      5.41 o 
   2   4   5     3994.08     3926.43     31.65 o 
   4   4   5      347.32      331.15      4.24 o 
   6   4   5        7.78       17.76      2.11 o 
   8   4   5       17.46       21.88      1.47 o 
  10   4   5     3342.10     3441.57     32.13 o 
  12   4   5       33.20       33.58      2.08 o 
  14   4   5       45.14       41.32      2.53 o 
  16   4   5       88.36       95.14      3.97 o 
  18   4   5      163.55      167.17      4.60 o 
  20   4   5       43.05       42.29      2.84 o 
 -21   5   5       45.33       43.32      3.40 o 
 -19   5   5       41.30       32.52      2.36 o 
 -17   5   5       65.61       66.46      2.73 o 
 -15   5   5        0.34       -0.87      1.21 o 
 -13   5   5      116.40      123.32      3.14 o 
 -11   5   5      140.51      132.33      3.08 o 
  -9   5   5        1.13        3.05      0.93 o 
  -7   5   5      969.70      940.22      8.03 o 
  -5   5   5       83.46       80.12      2.36 o 
  -3   5   5    10573.83    10440.66     69.75 o 
  -1   5   5     4688.92     4598.62     30.74 o 
   1   5   5        0.31       -0.12      1.45 o 
   3   5   5      187.35      184.86      2.88 o 
   5   5   5      352.74      360.84      4.93 o 
   7   5   5        4.85        3.94      1.11 o 
   9   5   5        0.07        0.68      1.06 o 
  11   5   5       48.75       44.65      2.19 o 
  13   5   5      332.27      358.83      7.35 o 
  15   5   5       71.41       72.89      3.65 o 
  17   5   5       93.90       94.54      3.62 o 
  19   5   5        9.40        2.86      1.98 o 
 -20   6   5      371.51      405.41      9.18 o 
 -18   6   5      234.38      255.23      7.07 o 
 -16   6   5       24.07       24.72      2.21 o 
 -14   6   5        1.91        4.91      1.44 o 
 -12   6   5      147.84      149.44      3.60 o 
 -10   6   5        0.45        2.14      1.26 o 
  -8   6   5      299.31      298.57      4.08 o 
  -6   6   5       51.58       53.08      1.85 o 
  -4   6   5      548.70      545.09      5.78 o 
  -2   6   5     3731.43     3631.64     26.88 o 
   0   6   5      774.03      744.33      7.51 o 
   2   6   5      329.30      336.71      4.86 o 
   4   6   5      178.86      166.67      3.35 o 
   6   6   5      671.58      653.22      7.75 o 
   8   6   5        7.67        7.95      1.44 o 
  10   6   5        2.57        2.89      1.66 o 
  12   6   5       30.96       35.40      2.42 o 
  14   6   5        8.35        8.20      1.85 o 
  16   6   5       50.88       48.48      2.64 o 
 -15   7   5      607.42      683.34     13.04 o 
 -13   7   5      106.01      114.73      5.10 o 
 -11   7   5      414.31      431.79      7.75 o 
  -9   7   5        4.94        4.22      1.32 o 
  -7   7   5       14.70       17.27      1.48 o 
  -5   7   5        0.47        0.20      1.05 o 
  -3   7   5       23.11       22.61      1.45 o 
  -1   7   5        2.57        2.18      1.17 o 
   1   7   5      351.87      362.65      5.52 o 
   3   7   5      304.69      295.99      5.18 o 
   5   7   5       18.11       17.50      1.84 o 
   7   7   5       28.50       27.88      2.41 o 
   9   7   5      490.54      444.18      8.34 o 
  11   7   5      303.42      275.84      7.31 o 
  13   7   5      222.13      228.96      6.05 o 
 -10   8   5        3.20        1.25      2.00 o 
  -8   8   5      135.44      126.77      5.20 o 
  -6   8   5      611.30      645.22      9.72 o 
  -4   8   5       52.82       48.98      2.60 o 
  -2   8   5      149.87      156.67      3.78 o 
   0   8   5       17.24       24.08      1.92 o 
   2   8   5       31.96       38.05      3.13 o 
   4   8   5        7.08        7.80      1.80 o 
   6   8   5       54.80       45.61      2.97 o 
   8   8   5      113.11      111.79      4.38 o 
 -26   0   6       59.45       61.30      5.67 o 
 -24   0   6      227.60      223.55      8.61 o 
 -22   0   6       84.91       87.33      4.73 o 
 -20   0   6        8.29        8.10      2.17 o 
 -18   0   6      486.64      479.06      8.88 o 
 -16   0   6       45.75       49.28      3.01 o 
 -14   0   6    10779.75    10672.83    116.38 o 
 -12   0   6    20666.13    20240.00    217.49 o 
 -10   0   6      197.95      206.14      4.72 o 
  -8   0   6      892.24      998.85     13.19 o 
  -6   0   6      558.27      600.98     10.15 o 
  -4   0   6     2543.17     2546.23     38.16 o 
  -2   0   6      635.62      595.26     13.24 o 
   0   0   6     4764.22     4781.48     67.95 o 
   2   0   6      248.72      266.89     12.68 o 
   4   0   6      465.56      479.01      9.34 o 
   6   0   6      198.48      210.29      6.81 o 
   8   0   6      128.20      113.46      5.19 o 
  10   0   6     3363.21     3414.63     43.66 o 
  12   0   6    19835.96    20503.85    286.94 o 
  14   0   6      261.15      276.92      6.95 o 
  16   0   6      167.15      150.22      5.16 o 
  18   0   6      280.97      267.87      7.92 o 
  20   0   6      111.84      129.38      5.97 o 
  22   0   6        8.72        6.82      3.51 o 
 -25   1   6      691.02      750.61     11.09 o 
 -23   1   6       56.66       61.29      3.21 o 
 -21   1   6        9.35        7.32      1.82 o 
 -19   1   6        0.52        2.17      1.42 o 
 -17   1   6     1759.97     1745.82     15.93 o 
 -15   1   6       96.69      101.59      2.82 o 
 -13   1   6      512.07      478.77      5.68 o 
 -11   1   6      356.10      355.44      3.82 o 
  -9   1   6     1039.68     1002.02      8.99 o 
  -7   1   6        1.24        0.81      0.61 o 
  -5   1   6       27.28       12.89      0.92 o 
  -3   1   6      379.49      368.60      4.73 o 
  -1   1   6     4849.31     5122.04     55.56 o 
   1   1   6     3008.00     2970.61     34.03 o 
   3   1   6       73.67       86.43      3.00 o 
   5   1   6       77.43       70.29      2.62 o 
   7   1   6      484.94      540.31      8.82 o 
   9   1   6     1033.11     1035.38     15.51 o 
  11   1   6      554.41      574.20     14.48 o 
  13   1   6        7.63        7.81      1.16 o 
  15   1   6      733.30      751.73      9.87 o 
  17   1   6      239.25      247.34      5.14 o 
  19   1   6       11.78       14.67      2.04 o 
  21   1   6        6.19        9.56      2.31 o 
 -24   2   6      150.54      186.36      4.83 o 
 -22   2   6       33.72       34.19      2.93 o 
 -20   2   6       13.32       19.33      1.95 o 
 -18   2   6        0.05        0.61      1.26 o 
 -16   2   6      669.59      595.62      7.06 o 
 -14   2   6      334.46      346.26      3.97 o 
 -12   2   6        3.41        7.52      0.79 o 
 -10   2   6      503.68      493.87      5.06 o 
  -8   2   6      145.28      142.05      2.35 o 
  -6   2   6      118.04      126.17      1.94 o 
  -4   2   6      744.61      766.59      7.78 o 
  -2   2   6      437.99      513.40      6.43 o 
   0   2   6     2802.70     2950.07     28.63 o 
   2   2   6      724.93      760.55      9.55 o 
   4   2   6        3.36        7.11      1.54 o 
   6   2   6       78.92       81.19      3.55 o 
   8   2   6      375.79      365.57      7.07 o 
  10   2   6      250.55      265.93      5.15 o 
  12   2   6       16.48       14.42      1.76 o 
  14   2   6      477.11      480.95      6.54 o 
  16   2   6      109.62      105.68      4.10 o 
  18   2   6       16.67       10.29      2.19 o 
  20   2   6       16.45       12.87      2.70 o 
  22   2   6        7.84        5.66      2.14 o 
 -23   3   6      129.91      128.67      4.63 o 
 -21   3   6        5.86        6.98      1.78 o 
 -19   3   6       12.66        9.62      1.70 o 
 -17   3   6      125.10       97.61      2.59 o 
 -15   3   6      174.16      129.31      2.63 o 
 -13   3   6      881.55      763.16      7.56 o 
 -11   3   6       65.85       59.44      1.58 o 
  -9   3   6       65.19       40.07      1.63 o 
  -7   3   6        6.35        6.45      0.66 o 
  -5   3   6       82.38       75.02      1.89 o 
  -3   3   6        3.67        6.17      0.79 o 
  -1   3   6      827.15      930.39      9.15 o 
   1   3   6        3.60        4.57      0.95 o 
   3   3   6        0.05       -0.06      0.86 o 
   5   3   6       14.18       13.76      1.95 o 
   7   3   6        1.87        5.56      1.65 o 
   9   3   6      215.84      218.26      5.87 o 
  11   3   6      618.42      627.89      9.46 o 
  13   3   6      136.96      128.69      4.44 o 
  15   3   6      176.60      177.77      3.73 o 
  17   3   6        2.15        0.67      1.41 o 
  19   3   6        0.67       -1.78      1.62 o 
  21   3   6        0.12        2.38      2.08 o 
 -22   4   6        2.25        2.16      1.84 o 
 -20   4   6        5.61        9.08      1.92 o 
 -18   4   6       21.21       20.94      1.92 o 
 -16   4   6        0.03        1.92      1.23 o 
 -14   4   6       47.68       23.77      1.78 o 
 -12   4   6      173.95      144.79      4.05 o 
 -10   4   6      191.76      187.10      3.10 o 
  -8   4   6       24.98       23.97      1.12 o 
  -6   4   6       51.28       46.60      1.44 o 
  -4   4   6     1298.21     1273.12     10.41 o 
  -2   4   6       32.61       35.26      1.31 o 
   0   4   6        6.68        6.90      1.00 o 
   2   4   6      233.15      241.05      3.89 o 
   4   4   6       40.13       41.04      2.87 o 
   6   4   6       12.70       12.32      1.33 o 
   8   4   6        3.80        1.92      1.23 o 
  10   4   6       10.10        7.93      1.70 o 
  12   4   6      246.27      271.75      5.55 o 
  14   4   6        0.89        1.18      1.31 o 
  16   4   6       31.26       28.56      3.56 o 
  18   4   6       32.60       33.63      2.43 o 
 -21   5   6       13.30       21.50      3.11 o 
 -19   5   6      146.14      165.82      5.18 o 
 -17   5   6       79.98       90.50      3.78 o 
 -15   5   6      744.46      645.66      9.13 o 
 -13   5   6        0.25        1.97      1.48 o 
 -11   5   6       77.51       87.72      3.02 o 
  -9   5   6       10.62       13.38      1.18 o 
  -7   5   6       30.11       28.40      1.51 o 
  -5   5   6        4.59        3.32      0.98 o 
  -3   5   6     2934.69     2871.51     22.70 o 
  -1   5   6        9.83       15.24      1.35 o 
   1   5   6      475.69      499.77      6.61 o 
   3   5   6     1150.43     1204.12     13.04 o 
   5   5   6      723.58      711.55      8.68 o 
   7   5   6       25.87       28.39      1.78 o 
   9   5   6      118.12      119.76      3.19 o 
  11   5   6       86.57       75.45      3.48 o 
  13   5   6        1.82        0.72      1.39 o 
  15   5   6       77.04       76.27      5.23 o 
  17   5   6       28.93       44.54      2.43 o 
 -18   6   6      101.90      125.59      4.63 o 
 -16   6   6       88.47      114.75      4.12 o 
 -14   6   6      170.74      210.46      4.31 o 
 -12   6   6       42.39       46.22      3.12 o 
 -10   6   6      153.49      172.34      4.22 o 
  -8   6   6       57.97       60.13      2.09 o 
  -6   6   6      221.12      227.38      3.63 o 
  -4   6   6      123.64      117.77      2.82 o 
  -2   6   6      366.64      376.77      5.45 o 
   0   6   6        2.53        5.05      1.39 o 
   2   6   6        1.02        1.85      1.54 o 
   4   6   6      132.09      132.02      3.67 o 
   6   6   6       43.64       44.09      2.46 o 
   8   6   6       18.97       13.82      1.95 o 
  10   6   6      232.94      223.85      5.48 o 
  12   6   6       25.88       26.58      1.95 o 
  14   6   6       47.17       43.96      2.58 o 
 -15   7   6      345.19      373.49      6.85 o 
 -13   7   6      398.59      451.30      7.13 o 
 -11   7   6      520.05      601.74      7.95 o 
  -9   7   6        5.12        6.61      1.65 o 
  -7   7   6        0.97       -0.06      1.32 o 
  -5   7   6        7.51        9.01      1.57 o 
  -3   7   6      323.79      328.74      5.42 o 
  -1   7   6       95.63      102.70      3.39 o 
   1   7   6       51.47       50.79      2.78 o 
   3   7   6        2.17        0.47      1.63 o 
   5   7   6        0.40        0.50      1.91 o 
   7   7   6        6.23        4.50      2.64 o 
   9   7   6      268.02      273.19      7.35 o 
  11   7   6      414.74      428.67      9.95 o 
  -8   8   6      455.99      443.83     12.13 o 
  -6   8   6       93.35      104.14      4.29 o 
  -4   8   6       64.40       69.37      4.12 o 
  -2   8   6       17.72       19.99      2.19 o 
   0   8   6        9.26       11.18      2.42 o 
   2   8   6        0.26       -1.54      2.09 o 
   4   8   6      193.98      207.46      6.78 o 
 -25   1   7      441.49      520.18      8.49 o 
 -23   1   7        9.95       12.29      2.01 o 
 -21   1   7      293.75      279.11      4.79 o 
 -19   1   7        0.90        2.85      1.21 o 
 -17   1   7       31.71       30.73      1.53 o 
 -15   1   7       58.59       56.22      2.14 o 
 -13   1   7     3924.93     3879.09     31.87 o 
 -11   1   7       29.80       37.37      1.67 o 
  -9   1   7      431.47      428.17      4.89 o 
  -7   1   7      545.53      506.30      6.60 o 
  -5   1   7        0.04        0.25      0.83 o 
  -3   1   7      546.89      537.33      7.13 o 
  -1   1   7     1991.59     1975.16     26.89 o 
   1   1   7      340.46      365.90      6.72 o 
   3   1   7      439.89      499.18      9.69 o 
   5   1   7      259.12      261.66      7.80 o 
   7   1   7      281.70      299.85      8.95 o 
   9   1   7       12.56       12.87      3.09 o 
  11   1   7      589.44      643.35     15.30 o 
  13   1   7       26.36       27.74      3.82 o 
  15   1   7       91.78       88.09      5.23 o 
  17   1   7      679.01      680.41     14.40 o 
  19   1   7       21.60       26.80      2.78 o 
  21   1   7        7.35       13.13      4.29 o 
 -24   2   7        6.08       16.13      2.64 o 
 -22   2   7      198.28      206.58      4.44 o 
 -20   2   7      176.28      169.72      3.90 o 
 -18   2   7       53.60       60.30      2.18 o 
 -16   2   7       37.19       24.74      1.30 o 
 -14   2   7      502.35      444.84      5.34 o 
 -12   2   7       79.25       62.32      1.86 o 
 -10   2   7       30.99       36.29      2.05 o 
  -8   2   7      356.34      344.96      4.75 o 
  -6   2   7      509.23      459.80      4.77 o 
  -4   2   7        7.04        8.27      1.04 o 
  -2   2   7       68.96       57.41      3.23 o 
   0   2   7      240.91      240.15      4.73 o 
   2   2   7      610.96      689.07     10.34 o 
   4   2   7        5.56        4.06      1.31 o 
   6   2   7      585.24      562.57     12.98 o 
   8   2   7        3.86        5.54      2.15 o 
  10   2   7       96.34       93.47      4.72 o 
  12   2   7       32.75       28.02      4.24 o 
  14   2   7       78.63       72.68      4.79 o 
  16   2   7       62.26       57.20      3.23 o 
  18   2   7       72.94       89.24      6.64 o 
  20   2   7       15.23       19.63      3.25 o 
 -23   3   7        3.41        2.73      1.86 o 
 -21   3   7        0.25        0.37      1.60 o 
 -19   3   7       20.75       18.91      1.88 o 
 -17   3   7       18.15       18.18      1.48 o 
 -15   3   7      556.15      535.08      6.68 o 
 -13   3   7        9.53       11.10      2.77 o 
 -11   3   7      662.17      487.37      6.60 o 
  -9   3   7       19.16       10.13      1.13 o 
  -7   3   7      119.18      129.43      2.81 o 
  -5   3   7       86.60       95.01      2.40 o 
  -3   3   7      995.75      987.75      9.91 o 
  -1   3   7     1341.09     1369.02     16.40 o 
   1   3   7       21.16       15.88      1.70 o 
   3   3   7      159.82      161.85      4.31 o 
   5   3   7        4.61        5.25      2.30 o 
   7   3   7        0.77       -0.14      1.80 o 
   9   3   7      248.89      258.61      7.29 o 
  11   3   7       95.58       93.38      5.09 o 
  13   3   7      452.19      453.35     10.86 o 
  15   3   7       86.70       88.76      3.62 o 
  17   3   7        0.88        1.59      2.61 o 
  19   3   7        2.12        5.55      2.76 o 
 -22   4   7       20.43       11.68      2.24 o 
 -20   4   7        4.97        1.59      1.72 o 
 -18   4   7       25.72       30.53      2.16 o 
 -16   4   7      398.17      395.75      7.13 o 
 -14   4   7        9.36        4.09      1.25 o 
 -12   4   7     1049.36      925.09      9.87 o 
 -10   4   7     1761.85     1523.92     14.02 o 
  -8   4   7      366.88      347.41      7.07 o 
  -6   4   7       13.30       19.90      1.40 o 
  -4   4   7     2358.04     2304.69     21.88 o 
  -2   4   7     2097.40     2022.15     21.09 o 
   0   4   7       14.13       15.81      2.38 o 
   2   4   7       48.30       44.77      2.53 o 
   4   4   7        8.22        6.23      2.02 o 
   6   4   7      346.94      349.61      7.52 o 
   8   4   7      148.74      154.47      6.15 o 
  10   4   7      308.14      309.12      7.52 o 
  12   4   7      195.35      191.63      4.98 o 
  14   4   7     1331.64     1302.83     18.33 o 
  16   4   7       22.13       19.32      2.49 o 
  18   4   7      102.46      106.40      5.32 o 
 -19   5   7       80.28       90.83      3.94 o 
 -17   5   7      102.45      107.86      3.61 o 
 -15   5   7      433.50      401.88      6.70 o 
 -13   5   7      207.83      200.73      4.70 o 
 -11   5   7        5.69        3.75      2.53 o 
  -9   5   7       12.57       12.57      1.53 o 
  -7   5   7      169.73      174.93      3.71 o 
  -5   5   7      667.07      642.52      7.19 o 
  -3   5   7        6.18        4.70      1.28 o 
  -1   5   7      788.00      782.00      9.54 o 
   1   5   7     7574.36     7598.97     72.72 o 
   3   5   7     1516.37     1519.75     17.31 o 
   5   5   7      594.54      629.98      9.14 o 
   7   5   7      181.89      188.91      5.26 o 
   9   5   7       41.41       41.25      3.08 o 
  11   5   7      202.46      214.53      5.44 o 
  13   5   7        7.50        8.11      2.15 o 
  15   5   7        0.71        1.84      2.35 o 
 -16   6   7       49.13       63.24      3.21 o 
 -14   6   7       42.96       49.76      3.15 o 
 -12   6   7       65.70       71.38      3.41 o 
 -10   6   7       30.23       22.79      2.30 o 
  -8   6   7       28.67       33.51      2.23 o 
  -6   6   7      350.81      363.97      5.54 o 
  -4   6   7       32.01       28.36      2.26 o 
  -2   6   7      395.56      393.34      6.74 o 
   0   6   7      298.43      299.17      6.50 o 
   2   6   7     2858.96     2792.58     31.58 o 
   4   6   7       90.19       85.07      3.46 o 
   6   6   7        1.97        3.91      1.68 o 
   8   6   7       77.65       84.29      3.22 o 
  10   6   7       29.84       26.99      2.68 o 
  12   6   7       67.65       74.91      4.05 o 
 -13   7   7       18.52       24.28      2.93 o 
 -11   7   7      652.84      723.28     11.53 o 
  -9   7   7      315.86      306.87      8.04 o 
  -7   7   7       60.64       69.66      3.59 o 
  -5   7   7      213.91      221.75      5.07 o 
  -3   7   7      288.59      292.07      7.74 o 
  -1   7   7       49.35       52.39      3.28 o 
   1   7   7       32.43       24.38      3.19 o 
   3   7   7       23.13       27.56      2.67 o 
   5   7   7       19.52       17.42      2.04 o 
   7   7   7        0.93        1.47      1.97 o 
   9   7   7      104.17      115.58      4.62 o 
 -24   0   8       33.63       33.19      3.40 o 
 -22   0   8       51.59       51.63      3.03 o 
 -20   0   8        3.41        8.16      3.46 o 
 -18   0   8      811.28      807.98     22.57 o 
 -16   0   8      278.98      263.57      7.64 o 
 -14   0   8      441.60      439.11      9.63 o 
 -12   0   8      174.37      174.92      4.72 o 
 -10   0   8     5312.27     5341.12     66.59 o 
  -8   0   8     7851.72     7684.51     93.50 o 
  -6   0   8     2700.19     2732.70     42.17 o 
  -4   0   8      122.04      113.99      6.44 o 
  -2   0   8      457.95      479.79      8.27 o 
   0   0   8      751.01      820.01     16.62 o 
   2   0   8      135.02      164.67     11.33 o 
   4   0   8        5.91        6.00      4.00 o 
   6   0   8      504.74      531.46     22.70 o 
   8   0   8      200.55      191.37     14.00 o 
  10   0   8      352.64      363.97     13.44 o 
  12   0   8       45.23       43.91      5.88 o 
  14   0   8      893.47      800.94     32.41 o 
  16   0   8     4841.39     4615.19     89.18 o 
  18   0   8       69.61       61.70      8.16 o 
 -23   1   8       11.48       12.49      1.57 o 
 -21   1   8      143.68      169.56      4.38 o 
 -19   1   8       84.89       88.43      3.35 o 
 -17   1   8      201.88      199.09      4.46 o 
 -15   1   8       49.25       46.96      2.30 o 
 -13   1   8     1305.12     1312.35     12.62 o 
 -11   1   8      159.18      168.53      3.22 o 
  -9   1   8     2962.82     2909.39     29.16 o 
  -7   1   8      175.76      184.18      4.34 o 
  -5   1   8       45.45       43.82      2.10 o 
  -3   1   8      202.67      213.92      4.17 o 
  -1   1   8        1.40        1.69      1.56 o 
   1   1   8        4.26        6.09      2.21 o 
   3   1   8      201.60      220.75      7.70 o 
   5   1   8        5.52        7.44      2.42 o 
   7   1   8     1353.94     1399.65     25.39 o 
   9   1   8      119.46      117.01      7.14 o 
  11   1   8      362.54      386.46     11.68 o 
  13   1   8       99.40       97.45      6.64 o 
  15   1   8     1226.05     1138.90     23.95 o 
  17   1   8      355.79      346.70     12.24 o 
  19   1   8       16.78        9.11      4.93 o 
 -22   2   8     1278.16     1453.05     15.39 o 
 -20   2   8      681.97      760.10      9.70 o 
 -18   2   8       39.49       38.33      2.20 o 
 -16   2   8      192.00      199.89      4.39 o 
 -14   2   8        2.52        4.23      1.31 o 
 -12   2   8      255.86      219.14      3.97 o 
 -10   2   8       40.57       37.13      1.69 o 
  -8   2   8      536.11      511.31      6.55 o 
  -6   2   8       49.10       46.53      1.85 o 
  -4   2   8      108.35      107.03      3.19 o 
  -2   2   8        6.47        7.87      1.36 o 
   0   2   8      114.50      121.07      3.84 o 
   2   2   8     1460.96     1501.32     22.66 o 
   4   2   8     3457.08     3382.54     45.48 o 
   6   2   8       62.79       50.87      7.02 o 
   8   2   8      208.05      205.45      8.07 o 
  10   2   8      210.44      205.28      8.30 o 
  12   2   8      139.17      143.75      7.68 o 
  14   2   8        0.12        3.62      5.25 o 
  16   2   8       57.23       56.61      5.96 o 
  18   2   8        3.60        4.66      4.80 o 
 -21   3   8        3.10        5.71      2.08 o 
 -19   3   8      570.89      574.13      8.49 o 
 -17   3   8       91.89       89.76      3.20 o 
 -15   3   8       39.47       37.88      2.13 o 
 -13   3   8      230.94      195.31      4.58 o 
 -11   3   8      473.05      409.73      6.23 o 
  -9   3   8      143.89      117.90      3.18 o 
  -7   3   8      669.54      647.16      7.99 o 
  -5   3   8      525.44      482.97      6.27 o 
  -3   3   8       33.78       37.14      1.84 o 
  -1   3   8       24.70       21.92      1.95 o 
   1   3   8       39.38       30.55      2.41 o 
   3   3   8       30.85       39.36      3.38 o 
   5   3   8      191.93      181.73      6.53 o 
   7   3   8      179.44      176.42      7.40 o 
   9   3   8       52.87       51.24      4.97 o 
  11   3   8        0.08       -2.13      2.74 o 
  13   3   8      165.55      172.99      8.43 o 
  15   3   8       97.84       81.77      6.65 o 
  17   3   8        3.50       -0.85      4.14 o 
 -20   4   8       46.58       37.00      2.24 o 
 -18   4   8       14.84       18.00      2.30 o 
 -16   4   8       22.64       28.54      2.31 o 
 -14   4   8       29.95       27.83      2.21 o 
 -12   4   8       37.64       32.30      2.17 o 
 -10   4   8      190.79      151.36      3.74 o 
  -8   4   8      427.26      376.58      6.39 o 
  -6   4   8       11.46       10.76      1.67 o 
  -4   4   8       81.66       85.34      2.85 o 
  -2   4   8       29.07       32.90      2.09 o 
   0   4   8     1169.67     1180.42     15.22 o 
   2   4   8      129.31      127.44      4.82 o 
   4   4   8       76.03       74.27      4.74 o 
   6   4   8      513.15      509.27     11.52 o 
   8   4   8       60.65       58.40      6.03 o 
  10   4   8        5.80       -1.68      3.03 o 
  12   4   8        1.48        4.61      3.05 o 
  14   4   8       15.67       16.47      3.53 o 
  16   4   8      283.77      277.56     10.04 o 
 -17   5   8        7.75       13.29      2.74 o 
 -15   5   8      186.66      212.04      5.78 o 
 -13   5   8       81.61       88.91      3.84 o 
 -11   5   8      570.81      477.23      7.85 o 
  -9   5   8        1.16        3.91      1.56 o 
  -7   5   8       16.78       17.78      2.01 o 
  -5   5   8       10.26        9.18      1.78 o 
  -3   5   8       15.89       14.97      1.86 o 
  -1   5   8        0.08        2.95      1.78 o 
   1   5   8     1401.00     1407.42     20.14 o 
   3   5   8        1.33        0.91      2.06 o 
   5   5   8      206.17      217.27      8.37 o 
   7   5   8      530.18      551.91     10.86 o 
   9   5   8      322.11      315.58     11.55 o 
  11   5   8       14.41       17.89      3.30 o 
  13   5   8        5.54        3.10      2.97 o 
 -14   6   8       70.57       79.07      3.23 o 
 -12   6   8      106.01      133.33      4.24 o 
 -10   6   8      269.42      302.55      6.87 o 
  -8   6   8       88.52      105.37      4.02 o 
  -6   6   8      212.63      210.85      5.75 o 
  -4   6   8       10.95        7.33      2.07 o 
  -2   6   8      141.57      132.76      4.12 o 
   0   6   8       47.55       47.21      2.99 o 
   2   6   8      245.95      253.06      6.90 o 
   4   6   8       18.93       21.30      3.23 o 
   6   6   8       29.68       32.10      5.05 o 
   8   6   8      183.49      187.36      6.39 o 
  10   6   8       46.94       53.12      5.62 o 
  -9   7   8      158.42      189.08      5.65 o 
  -7   7   8      161.39      193.04      5.82 o 
  -5   7   8       49.18       52.35      3.51 o 
  -3   7   8       32.86       33.56      3.91 o 
  -1   7   8        0.02       -0.36      2.02 o 
   1   7   8      149.09      162.52      5.35 o 
   3   7   8        4.17        0.66      2.16 o 
   5   7   8        1.38        4.09      2.77 o 
 -21   1   9      726.11      850.38     11.76 o 
 -19   1   9       54.68       58.24      2.96 o 
 -17   1   9      318.50      315.09      5.65 o 
 -15   1   9        5.51        2.63      1.30 o 
 -13   1   9        4.59        3.10      1.08 o 
 -11   1   9      309.71      282.02      4.96 o 
  -9   1   9     3637.93     3547.34     41.85 o 
  -7   1   9        9.44       12.82      2.53 o 
  -5   1   9      359.80      355.41      6.94 o 
  -3   1   9      344.08      348.65      6.05 o 
  -1   1   9       23.73       21.69      2.49 o 
   1   1   9       21.53       22.53      2.60 o 
   3   1   9     1213.47     1183.66     27.69 o 
   5   1   9      428.15      429.05     11.18 o 
   7   1   9      277.80      289.68      9.69 o 
   9   1   9       77.37       72.96      6.20 o 
  11   1   9      140.81      140.70      7.82 o 
  13   1   9       20.08       17.50      4.58 o 
  15   1   9      364.40      376.41     20.08 o 
  17   1   9       74.05       69.95      6.77 o 
 -22   2   9       50.76       41.05      3.12 o 
 -20   2   9       30.18       18.74      2.47 o 
 -18   2   9      100.01      106.41      3.76 o 
 -16   2   9      187.33      192.43      4.63 o 
 -14   2   9        4.40        7.28      1.52 o 
 -12   2   9      316.23      282.16      6.58 o 
 -10   2   9       70.43       61.96      2.84 o 
  -8   2   9       84.96       79.08      2.94 o 
  -6   2   9      191.13      196.04      4.13 o 
  -4   2   9      280.18      280.85      5.36 o 
  -2   2   9      164.00      145.41      4.52 o 
   0   2   9      210.99      217.22      6.26 o 
   2   2   9       52.10       45.24      3.48 o 
   4   2   9        5.12        7.32      2.54 o 
   6   2   9       63.06       65.48      5.70 o 
   8   2   9       62.58       59.95      5.25 o 
  10   2   9      196.30      194.56      8.56 o 
  12   2   9       78.34       79.18      6.13 o 
  14   2   9        0.03       -1.24      3.58 o 
  16   2   9        8.63       12.76      4.48 o 
 -21   3   9       28.36       37.21      3.58 o 
 -19   3   9       64.82       69.58      3.64 o 
 -17   3   9        3.08        4.38      2.26 o 
 -15   3   9       46.84       45.52      2.71 o 
 -13   3   9      231.01      225.39      5.01 o 
 -11   3   9       27.68       25.46      1.82 o 
  -9   3   9      568.88      500.86      7.37 o 
  -7   3   9     1763.21     1622.75     16.47 o 
  -5   3   9      113.17      106.09      5.94 o 
  -3   3   9       78.27       80.86      2.59 o 
  -1   3   9       16.39       14.90      2.26 o 
   1   3   9       34.44       36.59      3.25 o 
   3   3   9       20.50       25.09      3.12 o 
   5   3   9      246.61      242.21      7.75 o 
   7   3   9        2.83        6.10      3.19 o 
   9   3   9        0.81        2.56      3.59 o 
  11   3   9       17.46       14.85      4.09 o 
  13   3   9        0.03        3.62      3.62 o 
  15   3   9       66.57       66.01      6.36 o 
 -18   4   9        1.78        0.77      2.41 o 
 -16   4   9        3.06        0.73      2.07 o 
 -14   4   9      151.37      157.93      5.08 o 
 -12   4   9        6.61        5.79      1.93 o 
 -10   4   9      383.66      359.02      7.40 o 
  -8   4   9       91.32       68.95      2.72 o 
  -6   4   9      429.22      371.62      6.47 o 
  -4   4   9      432.48      405.39      7.86 o 
  -2   4   9       21.26       18.71      1.85 o 
   0   4   9      416.86      420.02      8.64 o 
   2   4   9      125.43      108.73      4.60 o 
   4   4   9      705.40      693.37     14.13 o 
   6   4   9      188.28      197.60      7.30 o 
   8   4   9       12.01       12.00      4.24 o 
  10   4   9      201.65      193.99      9.11 o 
  12   4   9        1.37        2.83      2.91 o 
 -15   5   9       51.81       59.14      3.42 o 
 -13   5   9        1.46        3.75      1.80 o 
 -11   5   9       10.47        5.33      2.11 o 
  -9   5   9       45.52       43.54      2.58 o 
  -7   5   9      352.68      338.49      6.54 o 
  -5   5   9      116.74      120.57      4.49 o 
  -3   5   9      101.43      103.66      4.75 o 
  -1   5   9       70.46       68.90      4.71 o 
   1   5   9      359.94      368.66      8.45 o 
   3   5   9       29.99       29.00      2.98 o 
   5   5   9     2621.46     2594.79     33.87 o 
   7   5   9      248.02      243.59      7.42 o 
   9   5   9      517.28      531.16     12.62 o 
  11   5   9        9.91        6.98      3.55 o 
 -12   6   9      330.36      355.66      7.95 o 
 -10   6   9      441.00      478.06      9.39 o 
  -8   6   9       41.48       35.66      3.13 o 
  -6   6   9      189.27      179.49      6.20 o 
  -4   6   9       80.02       85.45      5.20 o 
  -2   6   9       70.49       87.23      5.36 o 
   0   6   9       51.94       55.82      3.74 o 
   2   6   9        5.28        5.82      2.39 o 
   4   6   9     1037.37     1035.38     22.97 o 
   6   6   9     2494.09     2488.74     37.43 o 
 -20   0  10        0.02       -0.34      2.27 o 
 -18   0  10       59.94       58.64      3.59 o 
 -16   0  10       58.39       53.28      3.04 o 
 -14   0  10       87.29       79.91      5.89 o 
 -12   0  10       29.43       31.50      3.72 o 
 -10   0  10       44.83       34.58      4.38 o 
  -8   0  10      354.66      357.41     11.44 o 
  -6   0  10     3567.31     3649.40     56.04 o 
  -4   0  10     5753.50     5778.38    105.83 o 
  -2   0  10      381.93      402.73     10.70 o 
   0   0  10      201.03      237.37     16.00 o 
   2   0  10      158.09      161.33     13.33 o 
   4   0  10        1.84        3.33      6.00 o 
   6   0  10      271.10      260.09     16.67 o 
   8   0  10        5.62        3.33      5.33 o 
  10   0  10        0.41        8.00      6.66 o 
  12   0  10       37.15       34.65      9.33 o 
  14   0  10       24.48       22.65      8.00 o 
 -21   1  10      311.01      341.43      7.28 o 
 -19   1  10       15.47       15.38      2.13 o 
 -17   1  10      259.07      296.13      5.33 o 
 -15   1  10       18.80       18.68      2.07 o 
 -13   1  10       11.90       11.02      1.76 o 
 -11   1  10      227.45      231.38      5.45 o 
  -9   1  10      191.91      190.34      6.31 o 
  -7   1  10      459.38      476.20      8.73 o 
  -5   1  10     1911.98     1953.73     28.39 o 
  -3   1  10       66.35       66.18      4.20 o 
  -1   1  10      372.02      367.26     14.25 o 
   1   1  10      259.47      282.35     12.48 o 
   3   1  10      420.21      405.75     14.86 o 
   5   1  10      178.36      195.02     10.60 o 
   7   1  10       84.80       76.41     13.00 o 
   9   1  10       26.05       22.23      4.09 o 
  11   1  10      127.02      127.60      7.62 o 
  13   1  10       79.62       82.55      6.74 o 
  15   1  10        3.26        9.33      4.62 o 
 -20   2  10       45.64       43.67      3.06 o 
 -18   2  10     1297.23     1444.54     19.22 o 
 -16   2  10      254.83      318.70      5.81 o 
 -14   2  10       74.36       74.80      3.02 o 
 -12   2  10       21.95       17.83      2.21 o 
 -10   2  10      189.97      190.91      6.66 o 
  -8   2  10       18.32        9.06      2.36 o 
  -6   2  10       66.55       64.22      4.35 o 
  -4   2  10       55.59       61.77      4.62 o 
  -2   2  10      147.97      144.78      5.81 o 
   0   2  10      198.23      181.62     12.48 o 
   2   2  10      362.53      364.39     11.54 o 
   4   2  10       48.44       45.70      4.36 o 
   6   2  10     1085.86     1053.35     26.09 o 
   8   2  10     1061.06     1009.44     23.28 o 
  10   2  10       31.98       32.03      5.33 o 
  12   2  10       30.14       29.93      5.12 o 
  14   2  10        7.83        8.32      7.61 o 
 -17   3  10       18.05       25.88      2.35 o 
 -15   3  10      237.72      243.61      6.97 o 
 -13   3  10        8.45       12.68      2.10 o 
 -11   3  10       51.86       50.75      3.37 o 
  -9   3  10      511.35      465.46     10.37 o 
  -7   3  10      385.76      357.16      8.84 o 
  -5   3  10      205.69      198.81      5.07 o 
  -3   3  10      110.37      115.95      4.51 o 
  -1   3  10       15.01       19.80      3.17 o 
   1   3  10      103.66       94.77      4.70 o 
   3   3  10       45.69       55.20      4.11 o 
   5   3  10       47.40       44.62      4.88 o 
   7   3  10       53.59       58.98      5.22 o 
   9   3  10        0.27        3.97      3.22 o 
  11   3  10        0.79        1.80      3.89 o 
 -16   4  10       14.36       10.76      2.34 o 
 -14   4  10        0.24        1.44      1.95 o 
 -12   4  10        9.08        5.55      1.96 o 
 -10   4  10        0.04       -2.18      1.57 o 
  -8   4  10       91.15       83.56      3.25 o 
  -6   4  10      138.62      115.36      3.59 o 
  -4   4  10      142.84      135.40      4.40 o 
  -2   4  10       85.64       87.17      4.04 o 
   0   4  10        1.53        1.83      2.00 o 
   2   4  10        8.54        5.45      2.36 o 
   4   4  10      898.91      895.18     17.25 o 
   6   4  10       66.76       52.40      4.62 o 
   8   4  10       16.46        6.97      4.64 o 
  10   4  10      172.33      182.58      9.12 o 
 -13   5  10       10.36        9.80      2.46 o 
 -11   5  10      163.38      180.20      5.48 o 
  -9   5  10       49.92       49.86      2.75 o 
  -7   5  10      369.43      313.50      7.10 o 
  -5   5  10        4.29        4.95      2.40 o 
  -3   5  10        8.24        7.76      2.46 o 
  -1   5  10       20.49       25.00      3.04 o 
   1   5  10        2.48        3.59      2.36 o 
   3   5  10       13.66       12.93      3.20 o 
   5   5  10      704.57      740.98     13.47 o 
   7   5  10       15.43       17.72      3.51 o 
  -6   6  10      271.61      294.41      9.10 o 
  -4   6  10       58.89       65.35      4.81 o 
  -2   6  10       73.82       81.56      5.41 o 
   0   6  10       41.17       47.32      4.55 o 
 -17   1  11      495.70      596.15     13.07 o 
 -15   1  11        9.92       13.76      3.24 o 
 -13   1  11       82.44       76.70      5.26 o 
 -11   1  11       37.79       36.50      2.96 o 
  -9   1  11       35.50       31.87      2.88 o 
  -7   1  11      269.70      276.13      7.74 o 
  -5   1  11     1588.87     1607.77     21.97 o 
  -3   1  11        9.22       11.48      2.76 o 
  -1   1  11       41.98       38.74      6.15 o 
   1   1  11       62.74       54.29      6.82 o 
   3   1  11       48.05       37.65      7.33 o 
   5   1  11        0.30       -1.33      3.77 o 
   7   1  11      340.93      310.77     13.91 o 
   9   1  11      116.44       94.51     16.33 o 
  11   1  11       26.57       19.72      5.88 o 
 -16   2  11        6.94       17.21      2.58 o 
 -14   2  11      353.31      368.42      8.23 o 
 -12   2  11       14.76       17.49      2.96 o 
 -10   2  11       13.75       10.47      2.88 o 
  -8   2  11      265.64      262.88      8.80 o 
  -6   2  11      192.28      191.99      7.03 o 
  -4   2  11        5.26        5.05      2.89 o 
  -2   2  11        5.68        5.38      3.19 o 
   0   2  11        0.55        4.81      3.28 o 
   2   2  11        0.85       -4.33      2.89 o 
   4   2  11      152.63      164.69     10.06 o 
   6   2  11        1.30       -0.06      2.98 o 
   8   2  11       49.83       32.76      5.99 o 
  10   2  11      234.81      242.14     10.22 o 
 -15   3  11        4.17       -0.04      2.55 o 
 -13   3  11      147.38      138.24      5.88 o 
 -11   3  11      217.69      217.62      6.33 o 
  -9   3  11      297.65      301.60      8.23 o 
  -7   3  11       33.46       28.12      3.27 o 
  -5   3  11      145.81      133.21      6.41 o 
  -3   3  11      458.25      459.62     13.28 o 
  -1   3  11       53.13       56.91      5.39 o 
   1   3  11       45.04       49.90      5.48 o 
   3   3  11      108.35      104.07      7.34 o 
   5   3  11       17.56       13.30      3.61 o 
   7   3  11       62.97       68.02      5.67 o 
   9   3  11        3.45       -0.22      3.46 o 
 -12   4  11      121.88      134.46      6.97 o 
 -10   4  11      313.62      352.08     16.36 o 
  -8   4  11        0.85       -0.87      2.60 o 
  -6   4  11       58.89       57.61      5.07 o 
  -4   4  11      428.67      381.34     16.02 o 
  -2   4  11      890.69      863.50     34.41 o 
   0   4  11        1.20       -1.45      4.74 o 
   2   4  11      120.84      127.38      9.54 o 
   4   4  11      104.32       91.12      6.54 o 
   6   4  11       85.00       80.64      8.17 o 
  -7   5  11       30.52       23.76      3.11 o 
  -5   5  11        7.94        9.51      3.10 o 
  -3   5  11        4.09       -1.72      2.34 o 
  -1   5  11       43.18       47.75      4.24 o 
   1   5  11       22.51       18.83      3.65 o 
 -14   0  12        8.91        7.79      3.57 o 
 -12   0  12      174.78      180.78     12.70 o 
 -10   0  12       51.86       38.86      9.94 o 
  -8   0  12       33.41       24.52      3.89 o 
  -6   0  12       43.36       47.23      7.24 o 
  -4   0  12       67.29       72.85      6.72 o 
  -2   0  12     4318.33     4350.00    115.52 o 
   0   0  12     3970.46     3890.06    105.26 o 
   2   0  12      169.11      166.66     15.33 o 
   4   0  12        2.31        4.00      6.66 o 
   6   0  12        4.04       -2.67      6.00 o 
   8   0  12      255.63      282.71     20.67 o 
 -15   1  12      105.95      107.98      8.08 o 
 -13   1  12      529.45      596.41     12.02 o 
 -11   1  12       47.80       48.25      3.64 o 
  -9   1  12        9.99       11.33      2.71 o 
  -7   1  12        0.16        0.30      2.29 o 
  -5   1  12      658.62      659.10     13.81 o 
  -3   1  12        3.78       -1.45      3.74 o 
  -1   1  12      465.80      435.38     16.27 o 
   1   1  12      176.97      177.84     11.07 o 
   3   1  12      182.41      160.36     10.81 o 
   5   1  12        9.41        5.66      4.71 o 
   7   1  12        2.70       -2.67      4.71 o 
 -14   2  12      581.10      690.03     17.72 o 
 -12   2  12       48.19       66.28      5.05 o 
 -10   2  12       58.73       61.76      5.84 o 
  -8   2  12        6.26        6.00      3.00 o 
  -6   2  12        4.04        6.15      3.15 o 
  -4   2  12      311.57      303.17     10.98 o 
  -2   2  12       49.26       47.23      5.36 o 
   0   2  12       19.74       12.18      4.35 o 
   2   2  12      115.96      114.97      9.11 o 
   4   2  12       32.04       34.93      6.35 o 
   6   2  12        4.16        2.37      7.00 o 
 -11   3  12      121.83      136.15     11.42 o 
  -9   3  12        0.03        2.88      3.70 o 
  -7   3  12        0.57        8.09      3.58 o 
  -5   3  12       68.28       77.16      6.17 o 
  -3   3  12        8.88       11.82      4.09 o 
  -1   3  12      379.43      386.82     12.84 o 
   1   3  12       22.60       17.85      4.28 o 
   3   3  12       20.02       20.70      6.66 o 
  -4   4  12        9.71        9.30      5.40 o 
  -2   4  12       33.04       25.57      6.35 o 
  -9   1  13       64.54       66.22      4.57 o 
  -7   1  13        1.07        8.31      3.31 o 
  -5   1  13        1.83        3.81      3.70 o 
  -3   1  13      123.97      129.64      9.90 o 
  -1   1  13      602.68      596.87     20.02 o 
   1   1  13        2.13        1.72      4.46 o 
  -4   2  13       21.09       21.04      4.51 o 
                                                 
