# Supplementary material for: Structure–mechanical property correlations in mechanochromic luminescent crystals of boron difluoride dibenzoylmethane derivatives
Source: IUCrJ. 2015 Sep 22;2(Pt 6):611–9. doi: 10.1107/S2052252515015134 (PMC4645105; doi:10.1107/S2052252515015134)
Supplement: Supplementary file 3 [file m-02-00611-bf2dbm_omesup3.hkl]

# 
# h,k,l, Fc-squared, Fo-squared, sigma(Fo-squared) and status flag 
# 
data_bf2dbm_ome 
_shelx_title ' BF2DBM(OMe) in P-1' 
_shelx_refln_list_code          4 
_shelx_F_calc_maximum       67.37 
_exptl_crystal_F_000       312.00 
_reflns_d_resolution_high  0.7540 
 
loop_ 
 _symmetry_equiv_pos_as_xyz 
 'x, y, z' 
 '-x, -y, -z' 
 
_cell_length_a     8.0234 
_cell_length_b     9.0901 
_cell_length_c    10.7916 
_cell_angle_alpha  75.514 
_cell_angle_beta   80.766 
_cell_angle_gamma  69.797 
 
_shelx_F_squared_multiplier     1.000 
 
loop_ 
 _refln_index_h 
 _refln_index_k 
 _refln_index_l 
 _refln_F_squared_calc 
 _refln_F_squared_meas 
 _refln_F_squared_sigma 
 _refln_observed_status 
   1   0   0      121.86      121.69      3.85 o 
   2   0   0      623.12      608.64     11.41 o 
   3   0   0      109.98      117.43      2.98 o 
   4   0   0       33.72       31.40      1.43 o 
   5   0   0      148.53      141.09      6.93 o 
   6   0   0       36.53       37.29      3.55 o 
   7   0   0        0.01        8.54      1.94 o 
   8   0   0        3.65        8.28      2.09 o 
   9   0   0       68.83       86.14      7.06 o 
  -9   1   0        2.17        4.35      1.96 o 
  -8   1   0        8.17        9.21      2.26 o 
  -7   1   0        0.11        0.11      0.87 o 
  -6   1   0        5.41        8.45      1.78 o 
  -5   1   0       89.47       82.58      5.26 o 
  -4   1   0      811.31      822.55     16.23 o 
  -3   1   0        9.82       11.28      1.89 o 
  -2   1   0        1.20        1.43      0.17 o 
  -1   1   0     2111.99     1973.33     50.27 o 
   1   1   0      814.06      820.15     74.33 o 
   2   1   0     3262.16     3223.08     82.26 o 
   3   1   0       15.16       13.64      1.39 o 
   4   1   0      184.77      204.93      4.99 o 
   5   1   0      251.30      256.07      6.22 o 
   6   1   0       30.54       32.40      3.14 o 
   7   1   0        3.57        5.61      1.45 o 
   8   1   0        7.83       11.95      2.28 o 
   9   1   0       51.87       51.90      5.21 o 
  -8   2   0        4.02        3.51      1.52 o 
  -7   2   0        1.74        4.06      1.53 o 
  -6   2   0        4.23        7.27      1.70 o 
  -5   2   0       68.98       63.91      4.75 o 
  -4   2   0       48.93       48.01      2.36 o 
  -3   2   0      274.34      288.77     17.77 o 
  -2   2   0       20.33       26.32      1.78 o 
  -1   2   0      106.56      111.47      4.02 o 
   0   2   0      797.34      824.21     21.75 o 
   1   2   0     1015.26     1059.25     27.61 o 
   2   2   0      269.93      272.89      5.81 o 
   3   2   0       64.72       64.28      3.21 o 
   4   2   0      160.14      168.74      6.81 o 
   5   2   0        0.12       -0.06      0.20 o 
   6   2   0        4.50        3.42      1.01 o 
   7   2   0        5.03        2.62      0.93 o 
   8   2   0        0.88        0.42      0.47 o 
   9   2   0        0.24        1.87      1.15 o 
  10   2   0        3.11        3.40      1.53 o 
  -8   3   0        1.90        3.45      1.40 o 
  -7   3   0        1.07        1.41      0.97 o 
  -6   3   0        0.40        0.46      0.78 o 
  -5   3   0       12.47       11.86      2.12 o 
  -4   3   0       14.45       16.14      1.42 o 
  -3   3   0       78.67      112.96      5.17 o 
  -2   3   0      359.06      359.18     11.25 o 
  -1   3   0      129.05      127.22      4.85 o 
   0   3   0      449.16      472.14     13.49 o 
   1   3   0        4.13        3.83      0.59 o 
   2   3   0      243.24      246.31      7.80 o 
   4   3   0        1.93        1.75      0.42 o 
   5   3   0        6.74       10.31      1.47 o 
   6   3   0       16.75       44.45      4.59 o 
   7   3   0       26.95       26.29      2.92 o 
   8   3   0        2.97        4.76      1.35 o 
   9   3   0        0.74        0.92      0.80 o 
  10   3   0        0.02        1.69      1.11 o 
  -7   4   0        1.93        3.04      1.60 o 
  -6   4   0       50.15       61.34      5.60 o 
  -5   4   0       18.02       18.86      1.82 o 
  -4   4   0       33.88       38.56      3.17 o 
  -3   4   0       39.91       46.39      3.20 o 
  -2   4   0       51.11       61.24      3.48 o 
  -1   4   0       95.73       95.48      4.36 o 
   0   4   0        7.61       12.37      1.35 o 
   1   4   0      110.36      111.71      2.62 o 
   2   4   0        0.02        1.99      0.55 o 
   3   4   0      376.96      401.61      8.08 o 
   4   4   0      358.30      396.54      8.92 o 
   5   4   0      238.37      224.91      6.05 o 
   6   4   0       59.58       58.76      2.74 o 
   7   4   0       77.64       73.83      2.63 o 
   8   4   0        6.91       15.73      2.39 o 
   9   4   0        0.56        1.16      0.68 o 
  10   4   0        0.01       -0.33      0.60 o 
  -6   5   0        8.53        7.87      2.12 o 
  -5   5   0        1.50        3.09      1.44 o 
  -4   5   0        2.59        3.52      1.07 o 
  -3   5   0       21.57       20.02      2.20 o 
  -2   5   0      121.64      118.68      5.63 o 
  -1   5   0       21.25       23.70      2.10 o 
   0   5   0      405.76      373.95     12.06 o 
   1   5   0       12.54       11.35      0.61 o 
   2   5   0       19.83       20.87      1.86 o 
   3   5   0      754.94      853.16     24.20 o 
   4   5   0        0.87        0.85      0.48 o 
   5   5   0       20.62       22.23      2.14 o 
   6   5   0        2.21        3.29      0.66 o 
   7   5   0        0.19        0.70      0.40 o 
   8   5   0        1.65        3.05      1.11 o 
   9   5   0        2.57        5.03      1.46 o 
  10   5   0        0.59        0.92      0.87 o 
  -6   6   0        1.28        2.44      0.92 o 
  -5   6   0        1.80        1.40      0.64 o 
  -4   6   0        0.03        0.42      0.47 o 
  -3   6   0        0.07        1.28      0.70 o 
  -2   6   0        0.18       -0.07      0.43 o 
  -1   6   0       13.88       13.49      1.75 o 
   0   6   0       27.43       37.43      2.86 o 
   1   6   0       13.11       13.88      1.67 o 
   2   6   0       14.75       12.74      1.57 o 
   3   6   0       12.61       24.50      2.24 o 
   4   6   0        6.49        4.77      1.00 o 
   5   6   0       25.87       24.60      2.36 o 
   6   6   0       25.81       28.50      2.67 o 
   7   6   0        6.93        8.68      1.53 o 
   8   6   0        6.44        8.60      1.72 o 
   9   6   0       12.13       11.94      2.17 o 
  -5   7   0        0.49        0.08      0.68 o 
  -4   7   0        6.97        6.82      1.59 o 
  -3   7   0        1.26        1.12      0.80 o 
  -2   7   0        0.32        0.43      0.63 o 
  -1   7   0       51.63       48.77      3.72 o 
   0   7   0        1.01        6.91      1.40 o 
   1   7   0      148.32      143.84      6.71 o 
   2   7   0       20.93       23.16      2.38 o 
   3   7   0        9.92        9.60      1.45 o 
   4   7   0        6.42        4.46      1.06 o 
   5   7   0       62.35       58.96      4.00 o 
   6   7   0        9.40        9.52      1.61 o 
   7   7   0        0.47        3.24      1.01 o 
  -4   8   0        6.75       11.07      2.24 o 
  -3   8   0        0.64        0.91      0.82 o 
  -2   8   0        3.92        5.27      1.34 o 
  -1   8   0       18.09       19.92      2.53 o 
   0   8   0        3.67        8.27      1.62 o 
   1   8   0      698.10      692.88     21.99 o 
   2   8   0        0.06        0.65      0.72 o 
   3   8   0       26.61       26.50      2.69 o 
   4   8   0       11.29       14.66      2.01 o 
   5   8   0        8.25        9.92      1.69 o 
   6   8   0        1.15        0.93      0.67 o 
   7   8   0        6.28        8.36      1.62 o 
  -2   9   0        0.93        2.31      1.05 o 
  -1   9   0        0.02       -0.11      0.48 o 
   0   9   0        5.64        7.71      1.64 o 
   1   9   0       12.98        9.80      1.85 o 
   2   9   0        0.18       -0.07      0.53 o 
   3   9   0        8.84        7.88      1.59 o 
   4   9   0        2.36        2.28      0.93 o 
   5   9   0       49.69       53.94      4.30 o 
   6   9   0       23.40       30.11      3.20 o 
   7   9   0        6.98        6.87      1.59 o 
   0  10   0        2.49        8.13      1.85 o 
   1  10   0        0.67        1.85      1.01 o 
   2  10   0        0.13       -0.44      0.52 o 
   3  10   0        1.84        2.15      1.01 o 
   4  10   0        2.58        1.89      0.94 o 
   5  10   0        0.65        1.02      0.86 o 
   6  10   0        9.50        9.02      1.86 o 
   7  10   0        0.14        0.10      0.53 o 
   3  11   0        1.35        2.32      1.07 o 
   4  11   0        0.26       -0.13      0.56 o 
   5  11   0        0.17        0.54      0.57 o 
  -6 -10   1       23.85       20.72      2.82 o 
  -5 -10   1        0.38       -0.13      0.45 o 
  -4 -10   1        2.31        1.28      0.80 o 
  -3 -10   1       18.49       19.63      2.67 o 
  -2 -10   1        3.29        4.63      1.38 o 
  -1 -10   1        0.40        0.99      0.82 o 
   0 -10   1       17.89       18.49      2.78 o 
  -6  -9   1       18.05       16.51      2.30 o 
  -5  -9   1        1.67        1.40      0.76 o 
  -4  -9   1        1.40        2.44      0.99 o 
  -3  -9   1        0.06        0.21      0.43 o 
  -2  -9   1        0.32        0.64      0.61 o 
  -1  -9   1        2.64        3.19      1.06 o 
   0  -9   1        5.14        5.99      1.59 o 
   1  -9   1        0.55        1.19      0.83 o 
   2  -9   1        1.28        1.90      1.05 o 
  -8  -8   1        0.47        1.19      0.86 o 
  -6  -8   1        0.58        0.92      0.83 o 
  -5  -8   1       21.29       18.18      2.29 o 
  -4  -8   1        1.83        0.38      0.42 o 
  -3  -8   1        3.70        4.59      1.17 o 
  -2  -8   1       11.95       12.39      1.85 o 
  -1  -8   1        1.93        1.84      0.88 o 
   0  -8   1       32.60       34.79      3.32 o 
   1  -8   1        0.51        0.09      0.48 o 
   2  -8   1        0.40        1.44      0.97 o 
   3  -8   1        8.10       12.13      2.20 o 
   4  -8   1        0.03       -0.24      0.53 o 
  -8  -7   1       85.44       91.45      6.07 o 
  -6  -7   1       29.91       29.95      2.80 o 
  -5  -7   1        2.80        2.91      0.84 o 
  -4  -7   1       19.96       18.61      2.07 o 
  -3  -7   1        6.47        9.71      1.48 o 
  -2  -7   1        0.15        1.47      0.73 o 
  -1  -7   1        1.93        0.89      0.51 o 
   0  -7   1        2.33        1.47      0.64 o 
   1  -7   1      163.81      154.54      7.45 o 
   2  -7   1        5.47        5.08      1.32 o 
   3  -7   1       11.91       10.67      1.94 o 
   4  -7   1        0.52        0.66      0.73 o 
   5  -7   1        0.01        0.40      0.45 o 
  -9  -6   1       19.90       23.79      3.12 o 
  -8  -6   1       70.03       72.74      8.15 o 
  -6  -6   1       14.17       15.65      1.87 o 
  -5  -6   1        6.46        7.09      1.23 o 
  -4  -6   1        1.96        3.07      0.80 o 
  -3  -6   1       97.41      108.79      5.20 o 
  -2  -6   1       67.72       74.70      4.14 o 
  -1  -6   1       74.78       66.19      3.94 o 
   0  -6   1      287.80      275.49     10.13 o 
   1  -6   1      907.41      847.24     25.20 o 
   2  -6   1      256.02      254.08     10.14 o 
   3  -6   1        1.20        0.71      0.63 o 
   4  -6   1       20.71       16.97      2.47 o 
   5  -6   1        0.61        0.34      0.48 o 
   6  -6   1        0.29        0.41      0.88 o 
  -9  -5   1        0.04        0.96      0.82 o 
  -8  -5   1       12.65       13.48      2.20 o 
  -7  -5   1        5.88        4.71      0.86 o 
  -6  -5   1       29.61       30.23      2.76 o 
  -5  -5   1       48.81       45.23      3.04 o 
  -4  -5   1        0.32        0.67      0.44 o 
  -3  -5   1      492.34      540.75     16.22 o 
  -2  -5   1      229.14      226.54      8.10 o 
  -1  -5   1        7.29        8.77      0.71 o 
   0  -5   1        9.15        6.13      0.58 o 
   1  -5   1       77.35       79.17      4.28 o 
   2  -5   1        7.78        8.35      1.36 o 
   3  -5   1      216.82      211.88      8.90 o 
   4  -5   1       45.70       46.88      3.88 o 
   5  -5   1        0.27        0.77      0.56 o 
   6  -5   1       10.16        7.92      2.16 o 
  -9  -4   1        0.21       -0.81      0.87 o 
  -8  -4   1        3.90        6.20      1.54 o 
  -7  -4   1        8.85        9.55      1.13 o 
  -6  -4   1        3.33        2.82      0.53 o 
  -5  -4   1       57.07       57.05      3.57 o 
  -4  -4   1       28.27       25.94      1.48 o 
  -3  -4   1       60.63       57.71      3.01 o 
  -2  -4   1       29.24       38.15      2.32 o 
  -1  -4   1      649.27      677.91     13.25 o 
   0  -4   1       55.51       65.63      2.03 o 
   1  -4   1        4.14        5.31      0.90 o 
   2  -4   1      179.65      171.29      6.95 o 
   3  -4   1       84.30       83.58      4.72 o 
   4  -4   1       16.93       13.01      1.83 o 
   5  -4   1       19.64       19.07      1.84 o 
   6  -4   1       10.70       14.51      2.80 o 
   7  -4   1        3.43        4.70      1.66 o 
  -9  -3   1        0.01        0.37      0.52 o 
  -8  -3   1        2.25        3.52      1.23 o 
  -7  -3   1       20.17       18.36      2.48 o 
  -6  -3   1       12.42       10.87      0.87 o 
  -5  -3   1      148.32      156.82      4.35 o 
  -4  -3   1        0.06        0.05      0.20 o 
  -3  -3   1       35.60       40.63      1.80 o 
  -2  -3   1       24.46       29.86      1.81 o 
  -1  -3   1      805.24      805.31     14.94 o 
   0  -3   1       24.78       26.51      1.22 o 
   1  -3   1       17.05       19.26      1.58 o 
   2  -3   1       41.80       43.50      2.72 o 
   3  -3   1        2.42        2.33      0.68 o 
   4  -3   1       53.51       57.31      3.82 o 
   5  -3   1       31.42       33.96      3.52 o 
   6  -3   1        1.07        1.35      0.95 o 
   7  -3   1        0.03       -0.42      0.61 o 
   8  -3   1        2.91        6.64      1.98 o 
  -9  -2   1       10.92       15.02      2.76 o 
  -8  -2   1        0.44        0.50      0.66 o 
  -7  -2   1        0.29       -0.03      0.47 o 
  -6  -2   1       82.78       82.12      3.23 o 
  -5  -2   1      592.17      608.49     13.04 o 
  -4  -2   1       63.41       55.18      2.22 o 
  -3  -2   1      143.53      147.61      5.02 o 
  -2  -2   1     1003.68      946.32     17.82 o 
  -1  -2   1       43.90       45.49      1.95 o 
   0  -2   1      634.91      643.18     11.99 o 
   1  -2   1      678.53      613.49     16.97 o 
   2  -2   1      130.05      133.88      5.19 o 
   3  -2   1       21.03       23.11      1.96 o 
   4  -2   1      144.06      160.73      7.43 o 
   5  -2   1        2.15        3.32      1.13 o 
   6  -2   1        2.27        3.79      1.27 o 
   7  -2   1       11.60       13.52      2.52 o 
   8  -2   1        1.62        0.36      0.91 o 
  -9  -1   1       30.11       32.92      4.17 o 
  -8  -1   1        0.13        0.12      0.58 o 
  -7  -1   1        6.93        5.20      1.40 o 
  -6  -1   1        0.73        0.72      0.69 o 
  -5  -1   1       91.33       90.67      3.17 o 
  -4  -1   1        2.01        1.88      0.38 o 
  -3  -1   1        5.32        6.16      0.59 o 
  -2  -1   1       71.42       66.65      2.02 o 
  -1  -1   1      634.07      625.25     11.62 o 
   0  -1   1     1382.96     1321.57     33.76 o 
   1  -1   1     3228.93     2984.44     75.88 o 
   2  -1   1      155.34      136.43      4.94 o 
   3  -1   1        0.10        0.52      0.40 o 
   4  -1   1      734.86      754.63     22.65 o 
   5  -1   1        0.14        0.16      0.51 o 
   6  -1   1        0.13        0.03      0.65 o 
   7  -1   1        0.34        1.56      0.97 o 
   8  -1   1        1.77        5.54      1.84 o 
   9  -1   1        3.33        3.77      1.62 o 
  -9   0   1        2.90        3.39      1.50 o 
  -8   0   1        6.78        4.37      1.56 o 
  -7   0   1        1.14        0.66      0.66 o 
  -6   0   1        1.67        1.61      0.78 o 
  -5   0   1       52.95       49.13      2.11 o 
  -4   0   1       95.28      100.83      3.09 o 
  -3   0   1       52.07       48.36      3.29 o 
  -2   0   1      620.18      609.49     18.62 o 
  -1   0   1      522.15      491.73     12.16 o 
   0   0   1      649.79      596.95     10.87 o 
   1   0   1      406.18      413.17     11.01 o 
   2   0   1      505.25      512.22     14.34 o 
   3   0   1       27.88       28.06      2.06 o 
   4   0   1      353.30      340.54      9.38 o 
   5   0   1       28.28       27.76      2.68 o 
   6   0   1       14.39       15.96      2.27 o 
   7   0   1       20.91       22.80      2.97 o 
   8   0   1        3.17        2.83      1.39 o 
   9   0   1       17.19       17.01      3.05 o 
  -9   1   1        0.36        0.65      1.08 o 
  -8   1   1       46.22       58.43      5.66 o 
  -7   1   1       70.66       81.84      6.30 o 
  -6   1   1        3.08        4.14      1.31 o 
  -5   1   1        0.54        1.77      0.83 o 
  -4   1   1       48.27       47.09      1.88 o 
  -3   1   1       19.74       16.22      1.71 o 
  -2   1   1       14.94       16.18      0.67 o 
  -1   1   1      129.41      114.73      2.54 o 
   0   1   1        0.32        1.34      0.16 o 
   1   1   1      382.73      379.82      5.82 o 
   2   1   1      728.01      777.14     20.75 o 
   3   1   1      261.68      266.70      8.72 o 
   4   1   1       71.85       69.40      3.83 o 
   5   1   1        2.62        3.41      0.44 o 
   6   1   1        0.13        0.62      0.60 o 
   7   1   1        7.30        9.99      1.88 o 
   8   1   1        0.08        0.28      0.79 o 
   9   1   1        6.60        8.72      2.14 o 
  10   1   1        1.47        1.21      1.13 o 
  -8   2   1       16.23       13.28      2.78 o 
  -7   2   1       30.33       26.85      3.65 o 
  -6   2   1        2.89        2.57      1.14 o 
  -5   2   1        0.05        1.08      0.86 o 
  -4   2   1       48.04       35.98      2.45 o 
  -3   2   1      197.72      200.50      4.08 o 
  -2   2   1     1466.12     1534.17     28.25 o 
  -1   2   1     1449.17     1351.11     27.74 o 
   0   2   1        1.47        3.02      0.32 o 
   3   2   1     2004.22     1948.67     50.79 o 
   4   2   1        0.38        0.09      0.30 o 
   5   2   1       69.90       68.58      4.07 o 
   6   2   1        3.22        4.26      1.08 o 
   7   2   1        4.56        3.63      1.16 o 
   8   2   1       17.38       16.83      2.59 o 
   9   2   1        0.51        0.30      0.64 o 
  10   2   1        0.56        0.66      0.91 o 
  -8   3   1        2.23        4.93      1.95 o 
  -7   3   1       14.51       14.76      2.82 o 
  -6   3   1        0.53        0.45      0.51 o 
  -5   3   1        0.00        2.27      1.10 o 
  -4   3   1        0.96        0.74      0.58 o 
  -3   3   1        0.10        0.19      0.16 o 
  -2   3   1     2021.61     2122.98     39.00 o 
  -1   3   1      436.51      435.96     12.67 o 
   0   3   1        5.73        7.48      0.83 o 
   1   3   1      486.88      476.92     13.58 o 
   2   3   1       31.10       32.41      1.00 o 
   3   3   1       57.35       60.78      1.67 o 
   4   3   1      179.08      198.73      7.23 o 
   5   3   1       47.41       45.29      3.11 o 
   6   3   1       37.25       42.79      3.35 o 
   7   3   1      209.22      207.76      9.28 o 
   8   3   1        5.49        6.03      1.47 o 
   9   3   1        0.06       -0.70      0.70 o 
  10   3   1        0.13       -0.37      0.57 o 
  -7   4   1        1.63        2.13      1.31 o 
  -6   4   1        0.43        2.86      1.43 o 
  -5   4   1        9.39        9.07      1.72 o 
  -4   4   1       12.57       13.93      1.40 o 
  -3   4   1       13.02        9.77      1.37 o 
  -2   4   1       48.08       51.63      3.08 o 
  -1   4   1       55.16       62.44      3.26 o 
   0   4   1     1263.43     1226.66     33.00 o 
   1   4   1       46.53       47.80      2.64 o 
   2   4   1        3.89        3.77      0.71 o 
   3   4   1       32.21       32.91      1.11 o 
   4   4   1      295.12      296.87      6.58 o 
   5   4   1        4.94        6.67      0.85 o 
   6   4   1        0.33        0.31      0.34 o 
   7   4   1       26.13       26.17      1.92 o 
   8   4   1        0.56        0.75      0.73 o 
   9   4   1       10.93       10.42      2.04 o 
  10   4   1        0.00        1.90      1.06 o 
  -6   5   1        2.40        0.84      1.03 o 
  -5   5   1        0.20        1.63      0.96 o 
  -4   5   1       59.70       54.82      3.96 o 
  -3   5   1       14.74       14.65      1.83 o 
  -2   5   1       45.36       43.78      3.07 o 
  -1   5   1        0.01        0.79      0.48 o 
   0   5   1        4.35        3.88      0.81 o 
   1   5   1        4.94        6.78      1.08 o 
   2   5   1        0.11        0.03      0.29 o 
   3   5   1       20.42       22.99      2.05 o 
   4   5   1        0.02        0.30      0.52 o 
   5   5   1        9.09       10.91      1.57 o 
   6   5   1       26.89       26.89      1.81 o 
   7   5   1       10.99        9.20      1.42 o 
   8   5   1        4.15        3.37      0.76 o 
   9   5   1        1.40        2.88      1.09 o 
  10   5   1        0.10        0.25      0.56 o 
  -6   6   1        0.00        1.53      1.10 o 
  -5   6   1       11.88       11.12      1.55 o 
  -4   6   1       33.95       36.04      3.40 o 
  -3   6   1        1.42        0.82      0.69 o 
  -2   6   1       15.25       12.43      1.70 o 
  -1   6   1       57.41       51.32      3.54 o 
   0   6   1       27.80       23.69      2.28 o 
   1   6   1       96.62       98.46      4.95 o 
   2   6   1       11.97       12.27      1.63 o 
   3   6   1        4.43        5.58      1.12 o 
   4   6   1        1.00        0.63      0.48 o 
   5   6   1       49.06       51.97      3.63 o 
   6   6   1        8.77        9.15      1.56 o 
   7   6   1        0.01        0.20      0.65 o 
   8   6   1        0.14        1.00      0.94 o 
   9   6   1        5.65        6.26      1.56 o 
  10   6   1        5.21        7.32      1.81 o 
  -5   7   1        2.09        2.31      0.81 o 
  -4   7   1        1.14        0.61      0.49 o 
  -3   7   1        0.79        0.90      0.69 o 
  -2   7   1       14.71       13.04      1.93 o 
  -1   7   1        9.62       10.71      1.68 o 
   0   7   1      186.52      182.25      7.99 o 
   1   7   1      426.01      416.74     14.21 o 
   2   7   1      334.90      331.26     11.89 o 
   3   7   1        0.06        0.22      0.49 o 
   4   7   1        1.62        2.49      0.79 o 
   5   7   1       81.05       80.98      4.87 o 
   6   7   1        0.37        1.27      0.67 o 
   7   7   1        0.35       -0.23      0.40 o 
   8   7   1        1.70        3.60      1.16 o 
  -4   8   1        0.04        0.49      0.83 o 
  -3   8   1        0.83        0.74      0.66 o 
  -2   8   1        1.22        1.83      0.97 o 
  -1   8   1        2.17        1.42      0.66 o 
   0   8   1        1.35        1.87      0.80 o 
   1   8   1      177.56      173.95      8.11 o 
   2   8   1        0.01       -0.70      0.81 o 
   3   8   1       21.05       22.35      2.52 o 
   4   8   1        5.00        5.42      1.32 o 
   5   8   1        8.81        9.90      1.70 o 
   6   8   1       10.17       10.52      1.82 o 
   7   8   1        3.92        3.28      1.05 o 
   8   8   1        0.35        0.37      0.59 o 
  -3   9   1        0.06        0.73      1.00 o 
  -2   9   1        0.00        0.51      0.68 o 
  -1   9   1        4.17        3.74      1.23 o 
   0   9   1        0.04        0.33      0.53 o 
   1   9   1        3.29        3.82      1.20 o 
   2   9   1       22.61       26.68      2.94 o 
   3   9   1        1.32        1.76      0.89 o 
   4   9   1        2.80        3.81      1.19 o 
   5   9   1        0.41        0.45      0.57 o 
   6   9   1        0.13       -0.02      0.40 o 
   7   9   1        1.21        1.02      0.57 o 
   8   9   1        1.15        1.23      0.83 o 
  -1  10   1       21.07       30.04      3.57 o 
   0  10   1        8.56        8.91      1.94 o 
   1  10   1        0.38        0.46      0.62 o 
   2  10   1        9.16       11.21      2.01 o 
   3  10   1       14.36        9.95      1.91 o 
   4  10   1        1.47        3.09      1.15 o 
   5  10   1        0.23        0.75      0.72 o 
   6  10   1        0.38        0.94      0.69 o 
   7  10   1        1.46        2.40      1.07 o 
   2  11   1       10.22       10.10      2.07 o 
   3  11   1        0.16        0.54      0.68 o 
   4  11   1        2.52        3.97      1.41 o 
   5  11   1        1.58        4.29      1.44 o 
  -5 -10   2        1.36        1.92      0.99 o 
  -4 -10   2        0.13        0.35      0.41 o 
  -3 -10   2        0.50        0.91      0.78 o 
  -2 -10   2        1.90        3.31      1.26 o 
  -1 -10   2        0.12        0.77      0.54 o 
  -7  -9   2        1.51        2.23      1.19 o 
  -5  -9   2        1.63        1.59      0.81 o 
  -4  -9   2       30.36       27.01      2.94 o 
  -3  -9   2        0.12        0.64      0.48 o 
  -2  -9   2        0.01        1.54      0.92 o 
  -1  -9   2        1.99        2.91      1.11 o 
   0  -9   2        1.09        2.08      0.88 o 
   1  -9   2        4.06        4.81      1.42 o 
   2  -9   2        0.79        2.26      1.14 o 
  -8  -8   2       30.05       24.95      3.35 o 
  -7  -8   2        0.53        2.47      1.02 o 
  -5  -8   2       24.65       24.39      2.56 o 
  -4  -8   2       56.30       51.93      3.89 o 
  -3  -8   2       59.04       58.28      4.17 o 
  -2  -8   2        3.15        5.46      1.26 o 
  -1  -8   2        3.97        3.84      1.16 o 
   0  -8   2        0.30        1.56      0.90 o 
   1  -8   2        7.59        9.73      1.88 o 
   2  -8   2        5.01        9.09      1.89 o 
   3  -8   2        0.97        2.34      1.13 o 
  -8  -7   2       60.11       55.69      4.77 o 
  -7  -7   2        8.16        7.39      1.70 o 
  -5  -7   2       17.97       18.45      2.07 o 
  -4  -7   2        1.10        1.98      0.72 o 
  -3  -7   2       18.47       12.25      1.68 o 
  -2  -7   2        3.81        3.68      0.93 o 
  -1  -7   2       13.56       13.39      1.80 o 
   0  -7   2        2.48        2.57      0.92 o 
   1  -7   2      251.73      232.56      9.92 o 
   2  -7   2       47.83       46.12      3.97 o 
   3  -7   2        3.62        3.40      1.13 o 
   4  -7   2        8.97       11.14      2.18 o 
   5  -7   2        4.05        6.21      1.77 o 
  -9  -6   2        2.15        3.75      1.28 o 
  -8  -6   2        0.00        0.65      0.87 o 
  -7  -6   2        0.86        2.99      1.29 o 
  -6  -6   2        5.78        3.99      1.07 o 
  -5  -6   2        0.10        0.69      0.50 o 
  -4  -6   2        2.97        2.89      0.74 o 
  -3  -6   2        1.15        1.70      0.66 o 
  -2  -6   2       26.22       25.60      2.27 o 
  -1  -6   2        7.62        9.18      1.37 o 
   0  -6   2        3.38        1.79      0.73 o 
   1  -6   2      271.38      261.48     10.16 o 
   2  -6   2        9.14        9.83      1.04 o 
   3  -6   2        0.04        0.36      0.35 o 
   4  -6   2        0.90        1.27      0.50 o 
   5  -6   2        0.76        0.94      0.53 o 
   6  -6   2        0.27        0.69      0.58 o 
  -9  -5   2        1.85        0.86      0.71 o 
  -8  -5   2        8.17        9.07      1.83 o 
  -7  -5   2      114.69      119.12      4.65 o 
  -6  -5   2        4.39        8.15      1.13 o 
  -5  -5   2       23.94       28.10      2.23 o 
  -4  -5   2        6.47        6.70      1.03 o 
  -3  -5   2        2.28        1.25      0.49 o 
  -2  -5   2       23.71       23.59      1.99 o 
  -1  -5   2      228.01      227.70      5.14 o 
   0  -5   2        8.67        7.38      0.78 o 
   1  -5   2        0.14        0.36      0.32 o 
   2  -5   2       46.18       46.74      2.20 o 
   3  -5   2        0.00        0.86      0.90 o 
   4  -5   2        3.10        3.58      1.26 o 
   5  -5   2        0.65        0.01      0.66 o 
   6  -5   2        1.70        1.63      1.30 o 
  -9  -4   2        0.33       -0.20      0.74 o 
  -8  -4   2        9.14        9.82      1.95 o 
  -7  -4   2       22.02       22.96      2.80 o 
  -6  -4   2        2.72        2.28      0.57 o 
  -5  -4   2       17.93       15.00      0.98 o 
  -4  -4   2        7.49        7.62      0.99 o 
  -3  -4   2       19.89       15.92      1.42 o 
  -2  -4   2      414.61      414.46     12.44 o 
  -1  -4   2      735.98      851.70     15.96 o 
   0  -4   2        7.40        7.53      0.60 o 
   1  -4   2       78.32       84.06      2.71 o 
   2  -4   2      132.84      114.54      5.45 o 
   3  -4   2        0.01        0.63      0.58 o 
   4  -4   2       63.10       62.63      4.37 o 
   5  -4   2       14.37       14.77      1.64 o 
   6  -4   2        3.63        2.29      1.09 o 
   7  -4   2        1.09        0.15      0.77 o 
  -9  -3   2        0.02       -0.17      0.66 o 
  -8  -3   2        1.42        2.44      1.08 o 
  -7  -3   2        3.37        5.93      1.46 o 
  -6  -3   2      159.72      153.38      8.12 o 
  -5  -3   2      120.48      125.38      3.23 o 
  -4  -3   2      139.33      137.68      3.28 o 
  -3  -3   2       25.43       25.37      1.27 o 
  -2  -3   2      194.06      210.43      6.72 o 
  -1  -3   2      445.69      469.98      9.16 o 
   0  -3   2        8.27       14.28      1.17 o 
   1  -3   2      242.43      249.88      5.69 o 
   2  -3   2       65.41       64.62      3.62 o 
   3  -3   2       62.17       58.22      3.68 o 
   4  -3   2       31.14       30.77      2.80 o 
   5  -3   2        1.35        1.82      0.87 o 
   6  -3   2        5.42        6.32      1.71 o 
   7  -3   2        0.07       -0.15      0.51 o 
   8  -3   2       10.83       19.55      3.44 o 
  -9  -2   2       12.33       11.93      2.52 o 
  -8  -2   2        1.24        2.14      1.13 o 
  -7  -2   2        8.47        7.16      1.59 o 
  -6  -2   2        5.06        4.20      0.81 o 
  -5  -2   2       88.00       88.99      2.54 o 
  -4  -2   2        5.03        4.81      0.54 o 
  -3  -2   2        1.36        1.37      0.22 o 
  -2  -2   2      262.00      260.95      4.66 o 
  -1  -2   2      280.02      268.41      7.80 o 
   0  -2   2      339.48      352.16      7.00 o 
   1  -2   2      371.31      370.75      7.65 o 
   2  -2   2      193.25      196.33      7.06 o 
   3  -2   2       13.32       11.75      0.61 o 
   4  -2   2      151.95      167.22      7.50 o 
   5  -2   2       35.41       31.07      3.20 o 
   6  -2   2        0.45        0.76      0.49 o 
   7  -2   2        0.11        0.15      0.60 o 
   8  -2   2        7.81       10.25      2.36 o 
  -9  -1   2        1.46        0.34      0.87 o 
  -8  -1   2        5.01        3.60      1.34 o 
  -7  -1   2        4.36        4.71      1.32 o 
  -6  -1   2        0.88        1.09      0.90 o 
  -5  -1   2       95.99       91.65      3.37 o 
  -4  -1   2        2.16        2.70      0.48 o 
  -3  -1   2      223.75      237.60      7.75 o 
  -2  -1   2      243.83      244.66      4.25 o 
  -1  -1   2      803.64      813.31     12.29 o 
   0  -1   2      101.84       94.14      1.84 o 
   1  -1   2       44.18       40.81      1.48 o 
   2  -1   2        0.52        0.62      0.13 o 
   4  -1   2       77.47       76.43      4.37 o 
   5  -1   2       24.29       27.03      2.78 o 
   6  -1   2        4.52        5.00      1.35 o 
   7  -1   2        5.36        3.42      1.27 o 
   8  -1   2        3.27        5.79      1.74 o 
   9  -1   2        0.06        0.27      0.83 o 
  -9   0   2        5.37        4.63      1.82 o 
  -8   0   2        8.09        6.17      1.87 o 
  -7   0   2      209.79      206.86     10.53 o 
  -6   0   2        0.09        0.10      0.54 o 
  -5   0   2       11.21       10.25      1.00 o 
  -4   0   2      182.42      186.05      5.07 o 
  -3   0   2      282.84      310.82     10.98 o 
  -2   0   2      265.54      271.62      6.08 o 
  -1   0   2      322.82      342.01      7.00 o 
   1   0   2       94.30      103.49      2.36 o 
   2   0   2     1778.36     1875.35     38.62 o 
   3   0   2      102.68       94.25      4.12 o 
   4   0   2       10.96        9.75      1.34 o 
   5   0   2       16.49       15.45      1.97 o 
   6   0   2       71.99       70.68      4.88 o 
   7   0   2        0.01        0.42      0.74 o 
   8   0   2        0.06        0.14      0.50 o 
   9   0   2        0.15        0.83      0.90 o 
  -8   1   2        1.30        3.81      1.56 o 
  -7   1   2      211.81      216.03     11.12 o 
  -6   1   2        9.24        8.33      1.76 o 
  -5   1   2       10.13       11.22      1.90 o 
  -4   1   2       96.59       95.46      3.43 o 
  -3   1   2       77.40       75.59      2.59 o 
  -2   1   2       61.80       69.91      1.70 o 
  -1   1   2     1071.08     1071.40     16.15 o 
   0   1   2      420.96      413.07      6.42 o 
   1   1   2      692.07      647.20     20.94 o 
   3   1   2      720.11      717.04     13.94 o 
   4   1   2        7.95        6.31      1.02 o 
   5   1   2       79.23       83.13      4.67 o 
   6   1   2       22.13       22.27      2.51 o 
   7   1   2        8.77        8.00      1.69 o 
   8   1   2        0.14        1.01      0.82 o 
   9   1   2        0.03        0.08      0.54 o 
  10   1   2        0.31        0.92      0.90 o 
  -8   2   2        1.56        0.95      0.91 o 
  -7   2   2        2.96        2.54      1.33 o 
  -6   2   2        2.12        1.51      0.93 o 
  -5   2   2        5.09        5.54      1.42 o 
  -4   2   2        0.00        0.43      0.25 o 
  -3   2   2       91.21      104.65      2.62 o 
  -2   2   2       28.64       31.47      1.13 o 
  -1   2   2      205.85      207.47      4.60 o 
   0   2   2      124.18      123.22      3.03 o 
   1   2   2     1166.54     1073.67     24.80 o 
   3   2   2        3.29        4.03      0.73 o 
   4   2   2      187.01      183.96      6.81 o 
   5   2   2       16.44       13.42      1.65 o 
   6   2   2        0.01       -0.22      0.46 o 
   7   2   2        0.00        0.52      0.62 o 
   8   2   2       22.19       22.29      2.96 o 
   9   2   2        0.37        0.71      0.70 o 
  10   2   2        0.67       -0.79      0.79 o 
  -7   3   2        2.97        3.76      1.48 o 
  -6   3   2       70.94       73.50      6.04 o 
  -5   3   2       13.45       14.14      2.42 o 
  -4   3   2        1.10        1.06      0.42 o 
  -3   3   2       48.64       49.29      1.74 o 
  -2   3   2        1.73        2.98      0.44 o 
   0   3   2      515.29      492.22     10.01 o 
   1   3   2       30.01       28.57      1.33 o 
   2   3   2       16.79       13.57      0.68 o 
   3   3   2       86.14       93.68      2.59 o 
   4   3   2      207.23      195.74      4.70 o 
   5   3   2        7.10        5.56      0.64 o 
   6   3   2        0.02        0.37      0.45 o 
   7   3   2        4.21        2.79      1.00 o 
   8   3   2        9.28        8.99      1.80 o 
   9   3   2        0.10        0.41      0.70 o 
  10   3   2        0.01       -0.36      0.43 o 
  -7   4   2        1.32        1.59      1.15 o 
  -6   4   2        3.24        3.21      1.45 o 
  -5   4   2        5.46        6.04      0.99 o 
  -4   4   2       21.43       20.00      1.66 o 
  -3   4   2        8.59        9.22      1.42 o 
  -2   4   2       93.25       89.71      2.98 o 
  -1   4   2      850.32      892.07     17.55 o 
   0   4   2      750.02      765.37     21.37 o 
   1   4   2       29.03       24.69      1.86 o 
   2   4   2       22.61       25.09      1.98 o 
   3   4   2        4.58        5.60      0.70 o 
   4   4   2       84.93       79.96      2.49 o 
   5   4   2        3.60        4.88      0.50 o 
   6   4   2        0.33        0.42      0.80 o 
   7   4   2        8.31        6.71      0.86 o 
   8   4   2        0.44        0.49      0.32 o 
   9   4   2        1.96        1.07      0.87 o 
  10   4   2        0.01       -0.24      0.50 o 
  -6   5   2        3.73        1.28      1.09 o 
  -5   5   2       42.14       38.14      2.70 o 
  -4   5   2       61.57       55.75      3.07 o 
  -3   5   2       42.58       37.04      2.88 o 
  -2   5   2        0.56        0.68      0.49 o 
  -1   5   2       79.45       87.54      4.32 o 
   0   5   2       22.44       39.90      2.66 o 
   1   5   2       17.73       22.06      1.91 o 
   2   5   2       68.02       73.72      3.88 o 
   3   5   2      363.36      374.81     12.45 o 
   4   5   2      127.69      135.72      4.25 o 
   5   5   2      154.93      150.27      6.91 o 
   6   5   2       27.00       27.86      2.66 o 
   7   5   2        0.78        1.43      0.50 o 
   8   5   2        0.19       -0.31      0.31 o 
   9   5   2       27.81       28.70      2.30 o 
  10   5   2        0.29        1.05      0.81 o 
  -6   6   2        3.42        2.17      1.42 o 
  -5   6   2        0.07        0.38      0.40 o 
  -4   6   2       39.44       36.02      2.91 o 
  -3   6   2        1.09        1.14      0.65 o 
  -2   6   2        1.48        1.64      0.71 o 
  -1   6   2      170.94      169.93      7.15 o 
   0   6   2      151.12      153.15      6.60 o 
   1   6   2       65.64       66.97      3.88 o 
   2   6   2        3.91        4.16      1.00 o 
   3   6   2      110.26      110.34      5.41 o 
   4   6   2        0.40        0.31      0.36 o 
   5   6   2      268.25      272.73     10.57 o 
   6   6   2        3.62        3.65      1.01 o 
   7   6   2        4.31        3.06      1.01 o 
   8   6   2        0.06        0.04      0.61 o 
   9   6   2        5.41        6.05      1.05 o 
  -5   7   2        0.78        0.80      0.99 o 
  -4   7   2        3.13        4.72      1.31 o 
  -3   7   2        6.75        5.01      1.27 o 
  -2   7   2       16.55       13.11      1.88 o 
  -1   7   2       28.19       26.79      2.69 o 
   0   7   2        0.06        0.01      0.33 o 
   1   7   2       13.10       13.82      1.81 o 
   2   7   2        0.14        0.94      0.66 o 
   3   7   2        0.52        0.44      0.36 o 
   4   7   2       10.55        7.72      1.39 o 
   5   7   2        5.03        6.74      1.44 o 
   6   7   2        2.85        1.91      0.83 o 
   7   7   2        1.73        2.42      0.97 o 
   8   7   2        0.12        0.78      0.69 o 
   9   7   2        0.19        0.58      0.63 o 
  -4   8   2        1.40        2.66      1.12 o 
  -3   8   2        2.60        2.00      1.00 o 
  -2   8   2        2.72        3.39      1.10 o 
  -1   8   2        0.39        1.09      0.73 o 
   0   8   2       11.30       15.25      2.13 o 
   1   8   2       74.97       78.99      4.97 o 
   2   8   2        1.92        2.56      1.02 o 
   3   8   2      162.81      163.43      7.80 o 
   4   8   2        1.96        0.82      0.76 o 
   5   8   2        7.22       10.27      1.78 o 
   6   8   2        1.61        2.25      0.85 o 
   7   8   2        9.86        8.12      1.68 o 
   8   8   2        0.13        0.56      0.62 o 
  -3   9   2        4.29        6.13      1.62 o 
  -2   9   2        7.17       10.14      1.98 o 
  -1   9   2        3.94        4.63      1.43 o 
   0   9   2        2.39        2.79      1.07 o 
   1   9   2       12.83       15.01      2.19 o 
   2   9   2        0.06        2.40      0.97 o 
   3   9   2      403.45      408.89     15.05 o 
   4   9   2       10.11       11.93      2.01 o 
   5   9   2       19.21       18.14      2.50 o 
   6   9   2        3.88        3.89      1.27 o 
   7   9   2        0.03       -0.26      0.41 o 
   8   9   2        0.00        5.51      1.55 o 
  -1  10   2       11.74       14.24      2.41 o 
   0  10   2        3.36        4.55      1.39 o 
   1  10   2        0.87        1.75      0.96 o 
   2  10   2        7.80        8.73      1.76 o 
   3  10   2       24.50       20.79      2.81 o 
   4  10   2        0.82        3.55      1.26 o 
   5  10   2        4.97        2.68      1.26 o 
   6  10   2        0.15        0.89      0.80 o 
   7  10   2        5.75        8.86      1.90 o 
   8  10   2        1.01        1.94      0.99 o 
   2  11   2        2.74        1.81      0.96 o 
   3  11   2        3.24        5.23      1.54 o 
   4  11   2        2.27        2.44      1.10 o 
   5  11   2        0.52       -0.05      0.73 o 
  -4 -10   3        0.10        0.16      0.59 o 
  -3 -10   3        1.72        2.45      1.10 o 
  -2 -10   3        2.80        4.39      1.38 o 
  -1 -10   3        4.29        4.01      1.34 o 
  -6  -9   3        0.94        1.37      0.94 o 
  -4  -9   3       46.46       43.15      3.76 o 
  -3  -9   3        6.09       12.73      2.10 o 
  -2  -9   3        7.21        9.26      1.76 o 
  -1  -9   3       23.83       23.27      2.90 o 
   0  -9   3        9.19       11.94      2.16 o 
   1  -9   3        0.08        0.12      0.51 o 
  -7  -8   3        0.11        1.01      0.83 o 
  -6  -8   3        1.16        1.49      0.85 o 
  -4  -8   3       48.12       45.17      3.57 o 
  -3  -8   3        6.29        7.02      1.40 o 
  -2  -8   3        0.15        1.17      0.70 o 
  -1  -8   3        0.03        0.81      0.85 o 
   0  -8   3        0.17        1.51      0.88 o 
   1  -8   3        0.67        0.94      0.66 o 
   2  -8   3        0.05        0.49      0.67 o 
   3  -8   3        1.01        0.94      0.73 o 
  -8  -7   3        2.47        5.88      1.65 o 
  -7  -7   3        2.73        3.37      1.24 o 
  -6  -7   3        1.72        2.57      1.08 o 
  -5  -7   3        2.68        1.96      1.05 o 
  -4  -7   3        0.73        2.11      0.74 o 
  -3  -7   3        3.24        3.23      0.93 o 
  -2  -7   3        0.24       -0.20      0.26 o 
  -1  -7   3        4.34        4.12      1.05 o 
   0  -7   3        1.24        0.80      0.66 o 
   1  -7   3        0.27       -0.29      0.53 o 
   2  -7   3        3.21        2.01      0.83 o 
   3  -7   3        0.00        0.44      0.49 o 
   4  -7   3        0.01        0.21      0.52 o 
  -8  -6   3       14.71       10.76      1.98 o 
  -7  -6   3        3.87        4.37      1.31 o 
  -6  -6   3      257.44      267.38     11.35 o 
  -5  -6   3        4.55        5.33      1.31 o 
  -4  -6   3       32.68       31.56      2.51 o 
  -3  -6   3       11.67        8.70      1.31 o 
  -2  -6   3        0.03        0.33      0.36 o 
  -1  -6   3       53.42       41.36      3.07 o 
   0  -6   3        0.24        5.74      1.21 o 
   1  -6   3       33.21       32.40      2.94 o 
   2  -6   3        8.39        6.59      1.51 o 
   3  -6   3       65.22       66.15      3.11 o 
   4  -6   3        2.21        1.53      0.55 o 
   5  -6   3        0.00       -0.22      0.34 o 
   6  -6   3        0.30        1.62      0.85 o 
  -9  -5   3        1.40        1.82      1.03 o 
  -8  -5   3        0.00        0.83      1.45 o 
  -7  -5   3       65.21       62.92      3.34 o 
  -6  -5   3      347.37      360.55     13.46 o 
  -5  -5   3      179.36      185.96      8.38 o 
  -4  -5   3       38.30       36.92      1.95 o 
  -3  -5   3       34.50       37.80      2.55 o 
  -2  -5   3      148.96      153.25      6.15 o 
  -1  -5   3       31.58       35.25      2.57 o 
   0  -5   3       10.43       14.38      0.96 o 
   1  -5   3        1.66        1.58      0.37 o 
   2  -5   3      113.16      109.55      3.72 o 
   3  -5   3      802.03      783.91     16.80 o 
   4  -5   3       39.36       39.39      2.39 o 
   5  -5   3        2.30        2.72      1.52 o 
   6  -5   3        0.28        0.20      0.40 o 
  -9  -4   3        3.62        5.45      1.65 o 
  -8  -4   3        4.99        5.19      1.54 o 
  -7  -4   3       10.03       11.23      1.33 o 
  -6  -4   3        1.19        2.57      1.35 o 
  -5  -4   3        0.01        0.50      0.41 o 
  -4  -4   3       19.77       20.12      1.27 o 
  -3  -4   3        1.11        1.38      0.39 o 
  -2  -4   3       22.60       21.65      1.68 o 
  -1  -4   3      810.86      897.66     17.02 o 
   0  -4   3       28.54       30.07      1.36 o 
   1  -4   3        1.62        1.63      0.37 o 
   2  -4   3      227.06      224.27      4.63 o 
   3  -4   3       29.51       28.00      1.75 o 
   4  -4   3       11.66       10.10      1.16 o 
   5  -4   3       61.30       61.50      4.11 o 
   6  -4   3        0.58        0.54      1.43 o 
   7  -4   3        0.91        2.45      1.18 o 
  -9  -3   3        2.62        3.11      1.31 o 
  -8  -3   3        6.88        6.27      1.66 o 
  -7  -3   3        4.40        4.01      0.81 o 
  -6  -3   3       29.07       27.50      1.96 o 
  -5  -3   3       31.18       30.36      1.93 o 
  -4  -3   3       29.14       29.43      1.24 o 
  -3  -3   3       83.33       90.42      3.71 o 
  -2  -3   3      184.15      185.36      6.16 o 
  -1  -3   3      158.09      152.39      3.10 o 
   0  -3   3       99.78      165.45     10.94 o 
   1  -3   3        3.26        5.80      1.03 o 
   2  -3   3       89.23       81.03      2.16 o 
   4  -3   3       74.34       72.37      3.08 o 
   5  -3   3        0.05        0.24      0.58 o 
   6  -3   3        7.93       13.22      1.53 o 
   7  -3   3        0.45        0.56      1.12 o 
   8  -3   3        1.89        1.25      1.12 o 
  -9  -2   3        7.85        7.56      2.02 o 
  -8  -2   3        2.17        7.06      1.86 o 
  -7  -2   3        1.34        0.96      1.31 o 
  -6  -2   3       39.65       38.97      2.33 o 
  -5  -2   3       46.17       48.77      2.47 o 
  -4  -2   3        3.76        4.21      0.51 o 
  -3  -2   3      100.60      102.77      2.40 o 
  -2  -2   3      303.37      303.17      5.37 o 
  -1  -2   3       78.08       76.44      2.27 o 
   0  -2   3      290.34      305.17      5.27 o 
   1  -2   3       67.87       74.99      1.86 o 
   2  -2   3       53.32       51.62      1.53 o 
   3  -2   3       88.94       85.40      2.13 o 
   4  -2   3        0.14        0.51      0.51 o 
   5  -2   3        1.09        1.10      0.87 o 
   6  -2   3        9.71       10.40      2.02 o 
   7  -2   3        0.34       -0.41      0.76 o 
   8  -2   3        1.32        1.94      0.72 o 
  -9  -1   3        0.34        0.75      0.87 o 
  -8  -1   3       28.78       30.99      3.85 o 
  -7  -1   3        3.86        4.02      1.41 o 
  -6  -1   3       11.92       12.23      1.71 o 
  -5  -1   3        1.50        0.80      0.66 o 
  -4  -1   3        2.19        2.32      0.31 o 
  -3  -1   3     3383.55     3493.37     88.66 o 
  -2  -1   3       11.27       13.95      0.54 o 
  -1  -1   3     1701.53     1757.39     32.37 o 
   0  -1   3     1350.18     1281.56     19.30 o 
   1  -1   3      121.06      119.29      2.47 o 
   2  -1   3       71.33       67.47      3.89 o 
   3  -1   3        1.17        0.92      0.18 o 
   4  -1   3       23.60       24.14      1.80 o 
   5  -1   3        0.02        0.51      0.60 o 
   6  -1   3      120.80      122.46      6.93 o 
   7  -1   3        0.09       -0.46      0.53 o 
   8  -1   3        1.15        2.17      0.71 o 
  -8   0   3       27.80       25.38      3.63 o 
  -7   0   3       96.50       96.76      6.82 o 
  -6   0   3       13.11       15.90      2.45 o 
  -5   0   3       41.31       41.47      2.21 o 
  -4   0   3       24.63       24.59      1.58 o 
  -3   0   3      794.94      848.52     17.05 o 
  -2   0   3      946.32      922.69     17.98 o 
  -1   0   3      284.08      287.06      6.26 o 
   0   0   3      119.26      132.43      3.55 o 
   1   0   3     1116.26     1079.84     20.01 o 
   2   0   3      380.74      391.44      7.85 o 
   3   0   3      615.44      665.25     10.58 o 
   4   0   3       41.16       37.66      1.82 o 
   5   0   3       29.87       35.39      2.93 o 
   6   0   3      161.28      156.77      7.66 o 
   7   0   3        8.50       10.31      1.94 o 
   8   0   3        4.93        3.43      1.32 o 
   9   0   3        0.06        0.28      0.65 o 
  -8   1   3        0.31        0.77      0.89 o 
  -7   1   3        4.89        7.58      1.91 o 
  -6   1   3       85.10       89.13      6.22 o 
  -5   1   3        4.11        4.35      0.96 o 
  -4   1   3        0.10        0.12      0.27 o 
  -3   1   3       31.50       27.36      1.53 o 
  -2   1   3        5.79        5.12      0.51 o 
  -1   1   3      280.76      261.82      4.50 o 
   0   1   3      617.89      591.83     11.38 o 
   1   1   3        0.01        0.10      0.11 o 
   2   1   3      345.56      360.69      5.83 o 
   3   1   3      164.15      160.47      3.14 o 
   4   1   3      173.30      168.62      4.46 o 
   5   1   3        6.86        5.73      0.72 o 
   6   1   3        0.83        1.17      0.86 o 
   7   1   3       11.34       14.10      2.14 o 
   8   1   3        8.41        6.33      1.04 o 
   9   1   3        3.03        4.04      1.17 o 
  -8   2   3        0.90        0.19      1.02 o 
  -7   2   3       11.74       10.08      2.24 o 
  -6   2   3       67.05       65.63      5.44 o 
  -5   2   3      209.91      215.52     10.18 o 
  -4   2   3        6.21        6.17      0.79 o 
  -3   2   3       92.16       95.54      2.50 o 
  -2   2   3        2.35        1.16      0.22 o 
  -1   2   3      334.17      338.03      5.92 o 
   0   2   3       96.69      100.15      2.72 o 
   1   2   3       31.26       26.47      0.93 o 
   2   2   3     1109.81     1105.96     20.73 o 
   3   2   3      110.66      109.61      3.06 o 
   4   2   3      168.97      173.16      4.38 o 
   5   2   3       15.27       13.88      1.08 o 
   6   2   3        6.38        7.53      0.87 o 
   7   2   3        0.47        0.42      0.35 o 
   8   2   3       13.54       17.39      3.40 o 
   9   2   3        2.35        2.86      1.01 o 
  10   2   3        0.11        0.41      0.57 o 
  -7   3   3        0.10        1.57      1.14 o 
  -6   3   3       51.66       49.47      4.99 o 
  -5   3   3      196.50      208.65     10.29 o 
  -4   3   3        8.20        8.11      0.98 o 
  -3   3   3       24.13       20.89      1.11 o 
  -2   3   3      157.89      169.08      3.72 o 
  -1   3   3     1188.00     1179.11     46.26 o 
   0   3   3      740.85      783.33     15.31 o 
   1   3   3      122.36      117.24      5.26 o 
   2   3   3      459.32      427.50      7.28 o 
   3   3   3      496.85      516.62     14.17 o 
   4   3   3     4539.05     4428.68     79.65 o 
   5   3   3      188.24      181.86      4.75 o 
   7   3   3        7.03        8.22      0.97 o 
   8   3   3        4.63        3.89      0.80 o 
   9   3   3        0.00        3.37      1.08 o 
  10   3   3        2.14        1.45      0.78 o 
  -7   4   3        1.32        3.88      1.66 o 
  -6   4   3        0.00        0.64      0.70 o 
  -5   4   3       12.25       10.73      2.18 o 
  -4   4   3        2.97        2.14      0.60 o 
  -3   4   3       55.25       52.60      1.99 o 
  -2   4   3       90.21       91.78      3.08 o 
  -1   4   3      190.02      209.03      5.31 o 
   0   4   3     2771.28     2835.27     52.09 o 
   1   4   3       21.98       21.37      1.29 o 
   2   4   3       56.63       62.97      3.43 o 
   3   4   3      332.51      358.27      7.73 o 
   4   4   3        0.28        2.34      0.45 o 
   5   4   3       17.56       30.06      6.61 o 
   6   4   3       24.05       24.74      1.47 o 
   7   4   3        0.01        0.00      0.25 o 
   8   4   3        5.27        6.29      0.91 o 
   9   4   3       32.57       28.42      2.74 o 
  -6   5   3        0.37       -0.17      0.91 o 
  -5   5   3        0.00        0.77      0.73 o 
  -4   5   3        1.11        2.09      0.60 o 
  -3   5   3        1.73        2.62      0.79 o 
  -2   5   3        0.75        0.80      0.65 o 
  -1   5   3      186.32      194.87      5.34 o 
   0   5   3       94.43       92.12      4.37 o 
   1   5   3       82.85       94.40      4.46 o 
   2   5   3       58.66       56.27      3.36 o 
   3   5   3      109.31      109.46      5.30 o 
   4   5   3        0.02       -0.02      0.19 o 
   5   5   3        7.94        8.15      1.74 o 
   6   5   3       10.80        9.96      1.66 o 
   7   5   3        0.02        1.29      0.51 o 
   8   5   3        4.33        5.67      0.94 o 
   9   5   3        6.12        5.16      1.53 o 
  -5   6   3       10.98       12.25      2.59 o 
  -4   6   3       13.73       17.31      1.75 o 
  -3   6   3        0.87        9.84      1.59 o 
  -2   6   3        0.04        0.64      0.48 o 
  -1   6   3        3.02        3.15      0.84 o 
   0   6   3       55.89       53.40      3.43 o 
   1   6   3       67.27       67.43      3.92 o 
   2   6   3       23.07       24.11      2.23 o 
   4   6   3       44.34       42.89      3.31 o 
   5   6   3        3.54        4.19      1.05 o 
   7   6   3        0.32        0.14      0.48 o 
   8   6   3        0.25        1.89      0.93 o 
   9   6   3        0.00       13.75      2.43 o 
  -5   7   3        1.04        2.53      1.43 o 
  -4   7   3        0.01        0.80      0.53 o 
  -3   7   3        0.30       -0.14      0.36 o 
  -2   7   3      126.92      104.95      5.78 o 
  -1   7   3        5.75        6.80      1.29 o 
   0   7   3        0.06        1.03      0.56 o 
   1   7   3       14.30       13.04      1.75 o 
   2   7   3        0.00        0.63      0.53 o 
   3   7   3       10.99        7.68      1.48 o 
   4   7   3       25.25       22.56      2.45 o 
   5   7   3       12.72       13.89      2.08 o 
   6   7   3        2.22        2.80      1.06 o 
   7   7   3       32.20       29.97      3.22 o 
   8   7   3        3.97        3.80      1.24 o 
   9   7   3        0.14        0.98      0.80 o 
  -4   8   3        0.50        1.39      0.80 o 
  -3   8   3        7.14        5.05      1.37 o 
  -2   8   3       21.40       19.43      2.49 o 
  -1   8   3        8.77        8.81      1.64 o 
   0   8   3        3.06        4.26      1.17 o 
   1   8   3       44.52       49.55      3.81 o 
   2   8   3      259.21      251.26     10.28 o 
   3   8   3      196.69      226.99      9.61 o 
   4   8   3      155.66      160.95      7.80 o 
   5   8   3        0.01        0.05      0.41 o 
   6   8   3        0.03        0.46      0.71 o 
   7   8   3       46.27       38.90      3.81 o 
   8   8   3        0.96       -0.33      0.41 o 
   9   8   3        3.01        3.71      1.48 o 
  -3   9   3        0.29        2.61      1.07 o 
  -2   9   3        2.28        3.95      1.23 o 
  -1   9   3        1.26        1.52      0.91 o 
   0   9   3        1.16        1.53      0.86 o 
   1   9   3        6.59        6.53      1.47 o 
   2   9   3        0.48        1.34      0.84 o 
   3   9   3      161.54      168.38      8.33 o 
   4   9   3        9.79        9.78      1.88 o 
   5   9   3       16.58       19.71      2.63 o 
   6   9   3        0.13        1.54      0.85 o 
   7   9   3        0.01        0.80      0.81 o 
   8   9   3        0.00        0.59      0.70 o 
   9   9   3        1.05       -0.16      0.49 o 
  -2  10   3        3.82        4.10      1.34 o 
  -1  10   3        0.10        0.73      0.70 o 
   0  10   3        0.45        0.05      0.43 o 
   1  10   3        1.77        3.05      1.07 o 
   2  10   3        2.07        2.97      1.08 o 
   3  10   3        3.70        4.86      1.52 o 
   4  10   3        2.01        0.92      0.92 o 
   5  10   3        2.95        3.97      1.33 o 
   6  10   3        0.61        0.97      0.89 o 
   7  10   3        0.09        0.17      0.63 o 
   8  10   3        0.03        0.82      0.63 o 
   1  11   3       16.62       24.90      3.27 o 
   2  11   3        1.82        3.10      1.25 o 
   3  11   3        2.39        3.72      1.26 o 
   4  11   3        2.55        1.88      0.97 o 
   5  11   3       34.58       32.02      3.79 o 
  -3 -10   4        0.59        1.40      0.80 o 
  -2 -10   4        4.45        7.72      3.74 o 
  -5  -9   4        0.00        0.30      0.54 o 
  -4  -9   4        4.34        7.44      1.84 o 
  -3  -9   4        8.35        9.12      1.79 o 
  -2  -9   4        0.14        0.57      0.45 o 
  -1  -9   4        0.00        0.46      0.43 o 
   0  -9   4        0.12        0.60      0.85 o 
  -7  -8   4        4.32        3.36      1.28 o 
  -6  -8   4        0.02        0.71      0.88 o 
  -5  -8   4       12.09        9.94      2.09 o 
  -4  -8   4        1.85        0.35      0.68 o 
  -3  -8   4        1.48        2.85      1.66 o 
  -2  -8   4       31.54       26.53      2.07 o 
  -1  -8   4        1.29        1.54      0.59 o 
   0  -8   4        0.20        2.15      1.04 o 
   1  -8   4        0.71        0.66      0.70 o 
   2  -8   4        4.42        5.83      1.60 o 
  -8  -7   4        0.39        1.01      0.92 o 
  -7  -7   4        6.96        7.41      1.84 o 
  -6  -7   4       21.22       17.24      2.62 o 
  -5  -7   4        0.50        0.38      0.70 o 
  -4  -7   4        8.41        7.33      1.59 o 
  -3  -7   4       49.26       48.39      2.67 o 
  -2  -7   4       92.25       82.99      3.61 o 
  -1  -7   4       48.04       48.80      2.68 o 
   0  -7   4        1.25        1.45      0.49 o 
   1  -7   4       17.38       18.66      2.49 o 
   2  -7   4        1.05        1.19      0.83 o 
   3  -7   4        6.18        5.36      1.52 o 
   4  -7   4        3.32        5.29      1.62 o 
  -8  -6   4        0.00        0.23      0.67 o 
  -7  -6   4        0.48        0.56      0.74 o 
  -6  -6   4      115.93      103.86      6.48 o 
  -5  -6   4        3.57        3.15      1.10 o 
  -4  -6   4       22.14       25.54      2.83 o 
  -3  -6   4        0.00        0.41      0.33 o 
  -2  -6   4       37.44       31.59      1.97 o 
  -1  -6   4       43.82       40.20      2.24 o 
   0  -6   4       10.22       11.09      2.25 o 
   1  -6   4       36.61       32.37      2.02 o 
   2  -6   4        0.97        1.00      0.75 o 
   3  -6   4       47.87       43.60      4.03 o 
   4  -6   4       11.25       12.34      1.39 o 
   5  -6   4        0.80        1.44      0.58 o 
   6  -6   4        1.38        1.64      0.83 o 
  -8  -5   4        1.24        1.60      1.29 o 
  -7  -5   4       22.31       22.46      2.02 o 
  -6  -5   4        0.29        0.07      0.61 o 
  -5  -5   4       19.08       20.50      2.56 o 
  -4  -5   4       18.41       17.84      2.23 o 
  -3  -5   4       16.94       16.54      1.45 o 
  -2  -5   4        5.09        4.11      0.63 o 
  -1  -5   4        9.17        8.77      1.50 o 
   0  -5   4        3.58        4.02      0.48 o 
   1  -5   4       53.29       54.39      1.91 o 
   2  -5   4       30.00       27.13      1.69 o 
   3  -5   4      115.63      122.10      4.36 o 
   4  -5   4        9.96        9.77      1.19 o 
   5  -5   4        2.89        3.18      1.01 o 
   6  -5   4        0.06        0.45      0.49 o 
  -8  -4   4        0.07        0.48      0.79 o 
  -7  -4   4        3.38        3.54      0.79 o 
  -6  -4   4       20.16       17.65      1.63 o 
  -5  -4   4      234.19      226.78      6.70 o 
  -4  -4   4       52.79       52.47      3.78 o 
  -3  -4   4        0.35        0.99      0.34 o 
  -2  -4   4       64.52       62.89      2.47 o 
  -1  -4   4        6.37        4.89      0.48 o 
   0  -4   4        1.81        4.80      0.49 o 
   1  -4   4        6.22        6.56      0.58 o 
   2  -4   4        3.75        2.73      0.46 o 
   3  -4   4       14.01       13.33      1.21 o 
   4  -4   4        4.63       10.68      1.35 o 
   5  -4   4       10.93       10.29      1.67 o 
   6  -4   4        0.02       -0.43      0.43 o 
   7  -4   4        1.43        2.02      0.75 o 
  -8  -3   4       23.07       30.90      3.74 o 
  -7  -3   4        0.62        1.63      0.58 o 
  -6  -3   4       39.99       40.84      2.52 o 
  -5  -3   4      162.24      165.28      5.38 o 
  -4  -3   4       36.80       34.48      2.02 o 
  -3  -3   4      176.39      162.20      4.26 o 
  -2  -3   4      120.74      106.39      3.18 o 
  -1  -3   4       42.48       32.62      2.00 o 
   0  -3   4        1.63        2.30      0.32 o 
   1  -3   4      760.89      808.07     13.09 o 
   2  -3   4       70.51       69.59      2.08 o 
   3  -3   4       87.62       84.45      5.75 o 
   4  -3   4      112.91      110.39      5.37 o 
   5  -3   4       51.33       59.24      3.02 o 
   6  -3   4       69.70       73.10      3.71 o 
   7  -3   4        2.34        2.40      1.75 o 
  -8  -2   4       18.68       12.97      2.46 o 
  -7  -2   4       11.01       12.48      2.22 o 
  -6  -2   4       17.43       19.00      1.66 o 
  -5  -2   4        0.07        0.12      0.34 o 
  -4  -2   4       51.43       56.27      4.19 o 
  -3  -2   4        0.18        0.91      0.26 o 
  -2  -2   4        2.94        2.92      0.33 o 
  -1  -2   4        0.70        1.41      0.31 o 
   0  -2   4      187.05      204.27      3.97 o 
   1  -2   4     1382.23     1449.59     22.22 o 
   2  -2   4      393.06      409.33      7.20 o 
   3  -2   4       38.01       40.98      1.64 o 
   4  -2   4        5.18        5.72      1.04 o 
   5  -2   4        0.10        0.06      0.36 o 
   6  -2   4        1.66        1.54      0.57 o 
   7  -2   4        7.75        8.44      1.25 o 
   8  -2   4        4.84        3.84      1.14 o 
  -8  -1   4        0.04        0.53      0.89 o 
  -7  -1   4       10.29       11.90      2.31 o 
  -6  -1   4       16.58       17.46      1.58 o 
  -5  -1   4        8.80        8.73      1.30 o 
  -4  -1   4       34.00       35.17      2.03 o 
  -3  -1   4       81.14       67.14      2.72 o 
  -2  -1   4      589.18      610.72      9.97 o 
  -1  -1   4        6.22        6.44      0.46 o 
   0  -1   4        0.02        0.00      0.09 o 
   1  -1   4      436.64      419.76      8.67 o 
   2  -1   4      197.11      191.33      4.55 o 
   3  -1   4      542.09      547.37     10.97 o 
   4  -1   4       22.00       20.47      1.39 o 
   5  -1   4        6.44        4.89      0.77 o 
   6  -1   4        3.85        3.42      0.73 o 
   7  -1   4       26.80       28.78      2.17 o 
   8  -1   4        0.08       -0.17      0.59 o 
  -8   0   4       16.58       22.19      3.40 o 
  -7   0   4       10.22       10.69      2.26 o 
  -6   0   4        0.59        1.81      0.94 o 
  -5   0   4       23.71       21.89      1.67 o 
  -4   0   4      100.58      104.60      3.78 o 
  -3   0   4       14.53        9.81      0.96 o 
  -2   0   4        4.74        4.01      0.61 o 
  -1   0   4      404.08      432.39      9.56 o 
   0   0   4       18.03       19.93      0.78 o 
   1   0   4      128.53      126.55      3.27 o 
   2   0   4      393.73      376.77      7.83 o 
   3   0   4      109.46      110.38      2.49 o 
   4   0   4        0.59        2.14      0.31 o 
   5   0   4        1.85        2.13      0.52 o 
   6   0   4       13.63       13.54      1.30 o 
   7   0   4        0.21        1.00      0.46 o 
   8   0   4        0.44        1.12      0.58 o 
   9   0   4        1.63        0.28      0.43 o 
  -8   1   4        2.04        2.61      1.38 o 
  -7   1   4        1.79        1.06      0.81 o 
  -6   1   4       67.83       71.62      5.61 o 
  -5   1   4      306.43      298.40      8.06 o 
  -4   1   4       98.40       90.07      3.50 o 
  -3   1   4       46.14       48.82      3.07 o 
  -2   1   4     1253.96     1265.73     19.58 o 
  -1   1   4      670.46      730.81     11.56 o 
   0   1   4      394.24      414.18      8.49 o 
   1   1   4      202.02      204.48      9.72 o 
   2   1   4       49.78       42.10      1.79 o 
   3   1   4        6.33        8.48      0.60 o 
   4   1   4      359.08      349.30      6.24 o 
   5   1   4        4.26        4.43      0.63 o 
   6   1   4        7.92        8.88      1.00 o 
   7   1   4        2.29        0.77      1.33 o 
   8   1   4        7.55        4.60      1.14 o 
   9   1   4        0.01       -0.13      0.47 o 
  -8   2   4        0.02        0.73      0.87 o 
  -7   2   4        9.47        9.28      2.24 o 
  -6   2   4        0.70        1.37      0.93 o 
  -5   2   4      655.68      652.99     22.41 o 
  -4   2   4       15.99       15.21      2.08 o 
  -3   2   4      182.66      174.58      3.81 o 
  -2   2   4       33.22       30.41      1.25 o 
  -1   2   4        0.10        0.09      0.13 o 
   0   2   4       43.70       37.43      1.20 o 
   1   2   4       61.32       66.67      1.56 o 
   2   2   4        8.45        6.55      0.58 o 
   3   2   4       13.70       13.15      0.61 o 
   4   2   4     2786.72     2682.33     48.95 o 
   5   2   4      160.76      165.45      4.55 o 
   6   2   4       25.84       26.58      1.65 o 
   7   2   4        0.32        0.91      0.51 o 
   8   2   4       18.17       17.45      2.20 o 
   9   2   4        1.28        2.13      0.88 o 
  -7   3   4        1.97        2.94      1.52 o 
  -6   3   4        8.79       12.44      2.36 o 
  -5   3   4        0.25        3.35      1.34 o 
  -4   3   4       81.10       88.59      3.65 o 
  -3   3   4      168.19      166.42      3.90 o 
  -2   3   4       14.41       15.23      0.91 o 
  -1   3   4        0.52        0.24      0.15 o 
   0   3   4        9.57       10.67      0.82 o 
   1   3   4       64.63       64.66      2.40 o 
   2   3   4      146.13      141.43      4.47 o 
   3   3   4        2.96        3.31      0.43 o 
   4   3   4      996.00     1047.28     60.28 o 
   5   3   4       30.11       29.38      1.48 o 
   6   3   4      200.58      173.38      4.91 o 
   7   3   4        0.15        0.05      0.38 o 
   8   3   4        3.02        3.08      0.91 o 
   9   3   4        0.37        0.37      0.38 o 
  10   3   4        3.88        2.80      1.00 o 
  -7   4   4        0.32        0.87      1.05 o 
  -6   4   4        0.05        0.75      0.80 o 
  -5   4   4        7.63        6.63      1.89 o 
  -4   4   4      114.34       97.93      6.42 o 
  -3   4   4       16.19       17.29      1.10 o 
  -2   4   4      126.16      114.85      3.09 o 
  -1   4   4        0.16        0.94      0.31 o 
   0   4   4        0.33        0.50      0.29 o 
   1   4   4      176.70      198.16      5.26 o 
   2   4   4       37.16       31.97      2.33 o 
   3   4   4        0.03       -0.03      0.21 o 
   4   4   4        0.20        1.79      0.49 o 
   5   4   4        1.43        0.78      0.28 o 
   6   4   4       11.50       12.30      1.28 o 
   7   4   4       22.58       20.27      1.96 o 
   8   4   4        4.71        4.88      1.09 o 
   9   4   4        1.18        1.32      0.69 o 
  -6   5   4        1.41        1.64      1.09 o 
  -5   5   4        6.07        7.39      1.91 o 
  -4   5   4        0.33        0.97      0.77 o 
  -3   5   4       11.26       10.89      1.23 o 
  -2   5   4        5.36        7.14      0.99 o 
  -1   5   4       10.79       14.87      1.19 o 
   0   5   4       62.48       58.01      3.90 o 
   1   5   4       12.47       17.41      1.34 o 
   2   5   4      589.98      581.03     17.74 o 
   3   5   4      109.00      113.70      4.77 o 
   4   5   4       32.98       33.76      1.59 o 
   5   5   4       12.28       14.51      1.06 o 
   6   5   4       84.64       78.38      3.13 o 
  -5   6   4        6.49        6.37      1.87 o 
  -4   6   4        5.79        6.06      1.78 o 
  -3   6   4       25.57       18.11      1.66 o 
  -2   6   4       37.66       24.88      2.43 o 
  -1   6   4       12.95       10.13      1.06 o 
   0   6   4       13.61       12.54      1.59 o 
   1   6   4       65.35       68.57      3.98 o 
   2   6   4      464.27      486.89     15.65 o 
   3   6   4       93.51       87.53      4.90 o 
   4   6   4       45.71       56.82      3.99 o 
   5   6   4       18.81       21.88      2.50 o 
   6   6   4        0.36        0.81      0.71 o 
   7   6   4       26.44       23.21      2.88 o 
   8   6   4        0.02       -0.05      0.59 o 
   9   6   4        0.93        2.67      1.16 o 
  10   6   4        0.11       -0.52      0.58 o 
  -5   7   4        0.03       -0.01      0.61 o 
  -4   7   4        4.08        2.65      1.30 o 
  -3   7   4        0.16        0.03      0.46 o 
  -2   7   4        7.10        5.42      1.19 o 
  -1   7   4       16.13       16.87      2.04 o 
   0   7   4        0.67        0.65      0.47 o 
   1   7   4        6.84        7.76      1.36 o 
   2   7   4        6.40        5.45      1.18 o 
   3   7   4       25.32       23.49      2.47 o 
   4   7   4       23.05       23.02      2.54 o 
   5   7   4       17.27       18.48      2.36 o 
   6   7   4        0.03        0.79      0.60 o 
   7   7   4       29.79       27.21      3.12 o 
   8   7   4        5.47        4.44      1.33 o 
   9   7   4        0.34        0.54      0.62 o 
  10   7   4        0.73        1.32      0.92 o 
  -4   8   4        0.28        4.81      1.77 o 
  -3   8   4        1.82        0.96      0.75 o 
  -2   8   4        0.08        0.89      0.65 o 
  -1   8   4        2.97        1.82      0.88 o 
   0   8   4       17.89       19.69      2.35 o 
   1   8   4        0.27        1.52      0.87 o 
   2   8   4        0.19        0.46      0.69 o 
   3   8   4        1.70        3.59      1.12 o 
   4   8   4       10.25       19.26      2.50 o 
   5   8   4        1.08        0.85      0.55 o 
   6   8   4        0.18        0.66      0.72 o 
   7   8   4        2.82        2.14      1.07 o 
   9   8   4        0.86        0.64      0.78 o 
  -2   9   4        1.21        4.55      1.34 o 
  -1   9   4       12.30        8.46      1.72 o 
   0   9   4        7.98       10.35      1.86 o 
   1   9   4        0.36        0.57      0.70 o 
   2   9   4        0.20        0.17      0.49 o 
   3   9   4        5.80        6.79      1.56 o 
   4   9   4        0.05        2.53      1.12 o 
   5   9   4       34.92       37.06      3.63 o 
   6   9   4        1.35        0.22      0.53 o 
   7   9   4        0.20       -0.50      0.55 o 
   8   9   4        0.01        0.34      0.68 o 
  -2  10   4        1.01        1.79      1.03 o 
  -1  10   4        3.29        4.77      1.41 o 
   0  10   4        2.02        3.77      1.33 o 
   1  10   4        0.00        0.06      0.43 o 
   2  10   4        0.04        0.90      0.79 o 
   3  10   4        1.21        2.09      1.03 o 
   4  10   4        2.00        1.74      1.02 o 
   5  10   4      158.01      168.02      8.90 o 
   6  10   4       13.57       14.58      2.45 o 
   7  10   4        1.95        2.00      1.08 o 
   1  11   4        5.58        5.62      1.58 o 
   2  11   4        4.78        6.16      1.65 o 
   3  11   4        0.02       -0.76      0.76 o 
   4  11   4        1.69        1.16      0.85 o 
   5  11   4       30.24       24.26      3.26 o 
  -4  -9   5        0.05        2.85      1.29 o 
  -3  -9   5        0.41        0.27      0.56 o 
  -2  -9   5        0.07       -0.03      0.36 o 
  -1  -9   5        0.82        2.27      1.38 o 
   0  -9   5        2.31        4.38      1.44 o 
  -5  -8   5        4.87        6.48      1.66 o 
  -4  -8   5        0.85        2.00      0.93 o 
  -3  -8   5        7.85       10.87      2.09 o 
  -2  -8   5       26.72       19.86      4.38 o 
  -1  -8   5       10.74        9.25      1.72 o 
   0  -8   5        0.03        1.52      0.81 o 
   1  -8   5        5.91        6.41      1.66 o 
   2  -8   5        9.47        8.56      1.96 o 
  -7  -7   5        4.37        3.71      1.33 o 
  -6  -7   5        2.93        3.89      1.48 o 
  -5  -7   5        0.17       -0.04      0.54 o 
  -4  -7   5        3.18        5.67      1.49 o 
  -3  -7   5        0.03        1.02      0.70 o 
  -2  -7   5       43.64       37.34      2.78 o 
  -1  -7   5        1.89        2.78      0.70 o 
   0  -7   5        4.86        7.17      1.05 o 
   1  -7   5        0.42       11.80      2.05 o 
   2  -7   5        2.18        2.81      1.13 o 
   3  -7   5        1.35        2.03      1.09 o 
  -8  -6   5        1.40        1.38      0.93 o 
  -7  -6   5        1.33        0.78      0.76 o 
  -6  -6   5        6.63        6.88      1.68 o 
  -5  -6   5        1.80        4.97      1.41 o 
  -4  -6   5        0.39       -0.17      0.61 o 
  -3  -6   5        0.59        1.84      0.72 o 
  -2  -6   5        0.23        0.40      0.31 o 
  -1  -6   5       12.08       11.54      1.21 o 
   0  -6   5        4.01        4.27      0.79 o 
   1  -6   5        4.74        5.20      1.27 o 
   2  -6   5        0.21       -0.44      0.59 o 
   3  -6   5        0.08        0.45      0.56 o 
   4  -6   5        3.68        4.70      1.51 o 
  -8  -5   5        0.02        1.31      0.82 o 
  -7  -5   5        0.18       -0.44      0.79 o 
  -6  -5   5       14.07       16.75      2.47 o 
  -5  -5   5        4.53        5.00      1.38 o 
  -4  -5   5      480.50      470.68     16.63 o 
  -3  -5   5       32.38       36.53      3.28 o 
  -2  -5   5       36.79       34.24      1.96 o 
  -1  -5   5       32.09       27.61      3.46 o 
   0  -5   5       17.37       23.29      3.07 o 
   1  -5   5        6.56        5.49      0.73 o 
   2  -5   5        0.20        0.45      0.49 o 
   3  -5   5        7.40        5.84      0.89 o 
   4  -5   5        1.54        2.12      0.81 o 
   5  -5   5       19.08       15.61      2.10 o 
   6  -5   5        0.68        1.51      0.85 o 
  -8  -4   5       12.43       13.84      2.46 o 
  -7  -4   5        9.37       14.53      1.74 o 
  -6  -4   5        2.04        1.94      0.89 o 
  -5  -4   5      145.04      146.01      8.46 o 
  -4  -4   5      485.30      496.72     16.92 o 
  -3  -4   5      139.91      136.66      6.72 o 
  -2  -4   5       19.88       16.62      1.23 o 
  -1  -4   5        0.50        0.53      0.24 o 
   0  -4   5        0.46        0.66      0.24 o 
   1  -4   5        5.78        6.14      0.65 o 
   2  -4   5       15.95       13.71      1.16 o 
   3  -4   5        2.86        1.89      0.47 o 
   4  -4   5       18.14       19.93      2.13 o 
   5  -4   5      171.86      159.96      7.42 o 
   6  -4   5        0.00        0.45      0.65 o 
  -8  -3   5        0.05        0.06      0.48 o 
  -7  -3   5        7.22        8.42      1.24 o 
  -6  -3   5        4.12        6.13      2.02 o 
  -5  -3   5        0.12        0.24      0.57 o 
  -4  -3   5       30.71       32.67      3.16 o 
  -3  -3   5        4.25        2.52      0.84 o 
  -2  -3   5       30.94       28.67      1.49 o 
  -1  -3   5       71.64       66.64      2.54 o 
   0  -3   5        6.78        6.94      0.88 o 
   1  -3   5        9.95       13.15      0.84 o 
   2  -3   5       19.70       22.40      1.15 o 
   3  -3   5        0.03        0.24      0.29 o 
   4  -3   5       31.52       32.15      2.64 o 
   5  -3   5       98.29      109.64      5.70 o 
   6  -3   5        0.84        2.70      1.07 o 
   7  -3   5        8.49        9.86      1.83 o 
  -8  -2   5        2.79        2.42      1.10 o 
  -7  -2   5        4.56        1.61      0.97 o 
  -6  -2   5        8.57       10.20      2.05 o 
  -5  -2   5        1.71        1.71      0.59 o 
  -4  -2   5       34.09       32.14      2.01 o 
  -3  -2   5       58.05       52.22      2.46 o 
  -2  -2   5      141.91      145.30      4.73 o 
  -1  -2   5       76.55       75.78      2.57 o 
   0  -2   5       36.22       33.41      1.28 o 
   1  -2   5       62.19       62.83      1.92 o 
   2  -2   5        2.04        3.52      0.54 o 
   3  -2   5        7.12        7.34      1.08 o 
   4  -2   5        1.90        2.11      0.67 o 
   5  -2   5        0.02        0.51      0.47 o 
   6  -2   5        0.00        0.39      0.61 o 
   7  -2   5        0.39        1.06      0.69 o 
  -8  -1   5        0.04        0.31      0.81 o 
  -7  -1   5       58.39       48.47      4.65 o 
  -6  -1   5        6.22        6.46      1.17 o 
  -5  -1   5        0.14        0.12      0.29 o 
  -4  -1   5       28.27       31.48      1.99 o 
  -3  -1   5      199.08      224.33      6.18 o 
  -2  -1   5       21.89       20.00      1.34 o 
  -1  -1   5       28.11       28.07      2.28 o 
   0  -1   5       19.60       16.73      1.06 o 
   1  -1   5       20.77       19.27      1.13 o 
   2  -1   5      728.68      696.99     13.92 o 
   3  -1   5       87.65       90.87      4.11 o 
   4  -1   5       19.25       18.15      1.40 o 
   5  -1   5       13.05       11.82      1.17 o 
   6  -1   5        3.23        3.80      1.08 o 
   7  -1   5        0.98        1.48      0.71 o 
   8  -1   5        8.72        7.26      1.54 o 
  -8   0   5        0.05        0.22      0.94 o 
  -7   0   5        0.66        1.30      1.05 o 
  -6   0   5       41.00       40.38      4.06 o 
  -5   0   5        4.96        4.49      1.29 o 
  -4   0   5       19.11       19.33      1.54 o 
  -3   0   5       31.71       30.37      2.62 o 
  -2   0   5      394.37      407.09     10.83 o 
  -1   0   5     2243.62     2452.52     45.28 o 
   0   0   5       16.77       20.15      1.18 o 
   1   0   5        0.80        0.47      0.28 o 
   2   0   5       96.70       94.64      2.89 o 
   3   0   5       65.55       63.11      2.21 o 
   4   0   5       16.16       20.81      1.37 o 
   5   0   5       65.20       73.19      3.32 o 
   6   0   5        8.05       10.80      1.57 o 
   7   0   5        3.89        3.29      1.02 o 
   8   0   5       21.41       18.45      2.39 o 
  -8   1   5        1.01       -0.14      0.61 o 
  -7   1   5        1.05        1.82      1.22 o 
  -6   1   5       89.69       94.51      6.65 o 
  -5   1   5       51.07       52.80      2.84 o 
  -4   1   5        4.75        4.22      0.72 o 
  -3   1   5       83.58       90.61      8.66 o 
  -2   1   5       86.88       91.09      3.24 o 
  -1   1   5      916.20     1026.32     16.01 o 
   0   1   5        3.78        5.12      0.52 o 
   1   1   5       13.48       11.92      0.87 o 
   2   1   5      145.51      151.07      3.98 o 
   3   1   5      220.64      223.18      4.20 o 
   4   1   5        4.94        4.73      0.46 o 
   5   1   5        9.59       10.03      1.35 o 
   6   1   5       33.80       34.87      2.75 o 
   7   1   5       17.82       19.37      2.21 o 
   8   1   5       35.32       30.17      2.97 o 
   9   1   5        0.01       -0.42      0.42 o 
  -7   2   5        0.48        1.67      1.04 o 
  -6   2   5        0.91        0.56      0.68 o 
  -5   2   5       18.00       15.64      2.55 o 
  -4   2   5       10.66       11.07      1.50 o 
  -3   2   5        2.92        2.22      0.53 o 
  -2   2   5       21.39       20.21      0.88 o 
  -1   2   5        2.86        3.05      0.34 o 
   0   2   5       92.40       94.92      2.59 o 
   1   2   5       10.73       10.95      0.56 o 
   2   2   5       60.80       56.31      2.10 o 
   3   2   5        4.58        4.18      0.70 o 
   4   2   5       36.08       32.37      1.20 o 
   5   2   5       28.26       30.76      2.29 o 
   6   2   5        1.84        2.96      0.95 o 
   7   2   5        0.45        1.51      0.68 o 
   8   2   5        0.00        0.64      0.66 o 
   9   2   5        0.16        1.36      0.86 o 
  -7   3   5        0.22        0.81      0.95 o 
  -6   3   5        1.30        2.34      1.25 o 
  -5   3   5        5.27        4.41      1.37 o 
  -4   3   5      117.70      106.79      4.28 o 
  -3   3   5      795.71      780.18     20.39 o 
  -2   3   5      149.09      158.39      4.31 o 
  -1   3   5       19.89       19.33      0.96 o 
   0   3   5      103.25       95.74      2.44 o 
   1   3   5       88.78       81.04      2.86 o 
   2   3   5       22.15       19.67      1.19 o 
   3   3   5        0.17        0.38      0.37 o 
   4   3   5       80.09       76.45      2.69 o 
   5   3   5        6.64        6.55      1.01 o 
   6   3   5       75.36       64.26      3.61 o 
   7   3   5        4.31        5.46      1.14 o 
   8   3   5        0.81        2.01      0.82 o 
   9   3   5        0.09        0.31      0.48 o 
  10   3   5        0.53        1.81      0.89 o 
  -6   4   5        0.43        0.57      0.67 o 
  -5   4   5        0.30        0.68      0.74 o 
  -4   4   5      188.66      199.75      9.94 o 
  -3   4   5      205.51      196.92      6.21 o 
  -2   4   5        7.55        6.54      0.66 o 
  -1   4   5       40.30       34.48      1.46 o 
   0   4   5        0.73        0.65      0.32 o 
   1   4   5      186.61      190.05      5.25 o 
   2   4   5      302.85      298.81     10.39 o 
   3   4   5        9.37        7.55      0.65 o 
   4   4   5       42.53       41.11      2.37 o 
   5   4   5       88.37       80.67      3.77 o 
   6   4   5      597.55      521.90     15.69 o 
   7   4   5        0.00        0.95      0.64 o 
   8   4   5        0.03        0.21      0.50 o 
   9   4   5        0.35        0.16      0.53 o 
  -6   5   5        4.92       10.53      2.58 o 
  -5   5   5        0.65        2.06      1.19 o 
  -4   5   5        8.84        9.83      2.09 o 
  -3   5   5       17.45       12.71      1.40 o 
  -2   5   5       51.64       49.09      2.01 o 
  -1   5   5       25.70       23.16      1.53 o 
   0   5   5        1.51        1.33      0.38 o 
   1   5   5       35.45       35.53      2.18 o 
   2   5   5      242.86      248.18      6.81 o 
   3   5   5       28.83       30.74      1.38 o 
   4   5   5        2.58        2.77      0.48 o 
   5   5   5       19.54       25.78      2.14 o 
   6   5   5       79.92       85.50      4.05 o 
   7   5   5        3.04        3.61      0.83 o 
  -5   6   5        0.16       -0.55      0.82 o 
  -4   6   5        2.22        3.32      1.33 o 
  -3   6   5        4.35        4.73      1.57 o 
  -2   6   5       22.40       20.63      1.36 o 
  -1   6   5       10.60       10.02      1.92 o 
   0   6   5        8.07        7.39      0.94 o 
   1   6   5        1.72        2.06      0.53 o 
   2   6   5        5.55        6.63      1.21 o 
   3   6   5       19.93       21.93      2.34 o 
   4   6   5       11.73       12.25      1.84 o 
   5   6   5        8.48        8.29      1.67 o 
   6   6   5        9.28        8.71      1.70 o 
   7   6   5        3.91        2.88      1.13 o 
   8   6   5        0.02       -0.28      0.58 o 
   9   6   5        1.10        1.07      0.94 o 
  10   6   5        0.23        0.76      0.85 o 
  -4   7   5        2.44        4.74      1.66 o 
  -3   7   5        0.39        1.63      1.01 o 
  -2   7   5       27.49       26.08      2.58 o 
  -1   7   5        4.81        4.33      1.05 o 
   0   7   5        1.44        1.89      0.80 o 
   1   7   5        0.51        0.10      0.47 o 
   2   7   5        0.23        0.09      0.66 o 
   3   7   5      110.02      105.40      5.78 o 
   4   7   5        0.03        0.90      0.52 o 
   5   7   5        1.84        2.31      0.98 o 
   6   7   5        1.78        2.05      0.94 o 
   7   7   5        0.35        0.65      0.77 o 
   8   7   5        0.00        1.06      0.95 o 
   9   7   5        2.60        1.61      0.91 o 
  -4   8   5        0.37        0.60      0.76 o 
  -3   8   5        0.00        0.57      0.75 o 
  -2   8   5        6.35        5.82      1.33 o 
  -1   8   5        5.17        5.67      1.26 o 
   0   8   5      100.70       91.93      5.43 o 
   1   8   5        0.04        0.12      0.42 o 
   2   8   5       21.96       21.48      2.48 o 
   3   8   5        3.17        3.70      1.11 o 
   4   8   5        6.36        7.65      1.54 o 
   5   8   5        2.65        1.18      0.76 o 
   6   8   5        0.06        0.15      0.71 o 
   7   8   5        4.93        5.80      1.62 o 
   8   8   5        0.62        1.31      0.88 o 
   9   8   5        8.96        8.04      2.00 o 
  -2   9   5        0.81        0.37      0.48 o 
  -1   9   5        6.79        7.41      1.62 o 
   0   9   5       22.16       18.25      2.44 o 
   1   9   5        0.33        1.61      0.84 o 
   2   9   5        1.70        2.91      1.06 o 
   3   9   5       41.43       44.50      3.92 o 
   4   9   5       83.32       93.64      6.01 o 
   5   9   5       38.88       41.63      4.01 o 
   6   9   5       15.54       18.06      2.71 o 
   7   9   5        5.90        4.17      1.40 o 
   8   9   5        0.72        1.18      0.88 o 
  -1  10   5        0.76        0.71      0.71 o 
   0  10   5        0.23        1.21      0.82 o 
   1  10   5        2.27        2.95      1.17 o 
   2  10   5        2.62        2.98      1.16 o 
   3  10   5       12.12       11.48      2.10 o 
   4  10   5        0.20        0.64      0.56 o 
   5  10   5       49.28       56.64      4.86 o 
   6  10   5        0.01       -0.22      0.61 o 
   7  10   5        1.12        1.17      0.69 o 
   1  11   5        0.86        1.25      0.94 o 
   2  11   5        0.33        0.80      0.81 o 
   3  11   5        1.00        1.96      1.00 o 
   4  11   5        1.34        1.34      1.08 o 
   5  11   5        0.83        1.25      1.01 o 
  -2  -9   6        0.03       -0.72      0.72 o 
  -1  -9   6        1.54        2.86      1.17 o 
  -4  -8   6        1.36        0.37      0.77 o 
  -3  -8   6        0.07       -0.01      0.50 o 
  -2  -8   6        4.26        3.64      1.28 o 
  -1  -8   6        0.34        0.28      0.34 o 
   0  -8   6        0.90        1.53      0.91 o 
   1  -8   6        0.73        0.39      0.79 o 
  -6  -7   6       14.23       17.97      2.92 o 
  -5  -7   6        2.03        2.51      1.16 o 
  -4  -7   6        0.11       -0.35      0.57 o 
  -3  -7   6       18.07       19.49      2.75 o 
  -2  -7   6        8.15        8.07      1.75 o 
  -1  -7   6        3.76        2.93      0.73 o 
   0  -7   6        5.65        3.94      1.22 o 
   1  -7   6        4.06        5.38      1.51 o 
   2  -7   6        0.27       -0.12      0.52 o 
  -7  -6   6        0.64        1.31      1.02 o 
  -6  -6   6        2.13        6.43      1.68 o 
  -5  -6   6       16.65       11.86      2.24 o 
  -4  -6   6        0.01        0.21      0.54 o 
  -3  -6   6        1.47        3.59      1.24 o 
  -2  -6   6        2.92        4.67      1.40 o 
  -1  -6   6        8.27        5.04      0.86 o 
   0  -6   6      182.09      162.81     10.16 o 
   1  -6   6       14.13       11.58      1.94 o 
   2  -6   6        3.40        3.08      1.02 o 
   3  -6   6        5.77        7.49      1.76 o 
  -8  -5   6        1.96        1.38      1.01 o 
  -7  -5   6        1.91        4.47      1.41 o 
  -6  -5   6        0.51       -0.92      0.92 o 
  -5  -5   6       37.70       42.42      4.05 o 
  -4  -5   6      196.52      184.52      9.07 o 
  -3  -5   6        0.02        0.78      0.81 o 
  -2  -5   6       17.13       14.66      2.13 o 
  -1  -5   6       31.54       30.15      1.99 o 
   0  -5   6       32.97       26.76      1.89 o 
   1  -5   6       57.95       53.80      2.78 o 
   2  -5   6        8.53        8.93      1.04 o 
   3  -5   6        3.62        2.88      0.66 o 
   4  -5   6        0.04       -0.01      0.42 o 
   5  -5   6       17.64       17.32      2.22 o 
  -7  -4   6        0.00        0.59      1.07 o 
  -6  -4   6        0.66        1.03      0.60 o 
  -5  -4   6        7.67        9.01      1.73 o 
  -4  -4   6        0.01        0.40      0.74 o 
  -3  -4   6       62.21       58.06      4.38 o 
  -2  -4   6        8.59        7.51      1.49 o 
  -1  -4   6        3.06        4.06      0.67 o 
   0  -4   6       11.26       11.73      0.86 o 
   1  -4   6        7.00        6.91      0.69 o 
   2  -4   6        4.05        2.85      0.74 o 
   3  -4   6       15.93       13.63      2.06 o 
   4  -4   6        0.08       -0.21      0.42 o 
   5  -4   6       23.97       20.44      2.38 o 
   6  -4   6        0.82        2.42      0.96 o 
  -8  -3   6        2.06        1.21      0.85 o 
  -7  -3   6        0.41        1.76      0.61 o 
  -6  -3   6        2.03        2.35      0.73 o 
  -5  -3   6        6.62        6.51      1.02 o 
  -4  -3   6      115.97      118.98      7.08 o 
  -3  -3   6      195.44      211.01      9.16 o 
  -2  -3   6      141.46      128.33      6.44 o 
  -1  -3   6       63.73       67.80      3.00 o 
   0  -3   6        9.69       11.03      0.81 o 
   1  -3   6        0.06        0.12      0.18 o 
   2  -3   6        4.70        3.59      0.48 o 
   3  -3   6        0.01        0.42      0.38 o 
   4  -3   6        1.76        2.16      0.69 o 
   5  -3   6        0.02       -0.26      0.57 o 
   6  -3   6        0.05        2.15      1.02 o 
   7  -3   6        2.20        3.67      1.19 o 
  -8  -2   6        0.46        0.28      0.66 o 
  -7  -2   6        0.04        1.18      0.60 o 
  -6  -2   6       57.75       51.95      3.06 o 
  -5  -2   6       16.62       11.48      1.33 o 
  -4  -2   6        0.01        0.21      0.34 o 
  -3  -2   6      458.49      474.70     26.08 o 
  -2  -2   6      141.60      122.41      6.11 o 
  -1  -2   6       61.36       63.53      2.43 o 
   0  -2   6       45.38       37.34      1.47 o 
   1  -2   6       33.13       35.17      2.37 o 
   2  -2   6       22.33       23.88      1.46 o 
   3  -2   6       98.82      105.81      4.90 o 
   4  -2   6        1.75        0.79      0.49 o 
   5  -2   6        0.04        0.34      0.52 o 
   6  -2   6       28.26       30.22      2.92 o 
   7  -2   6       39.36       41.36      3.65 o 
  -8  -1   6        3.26        3.36      1.50 o 
  -7  -1   6        0.01        1.18      1.06 o 
  -6  -1   6       15.23       13.48      1.52 o 
  -5  -1   6        3.11        2.51      0.68 o 
  -4  -1   6       36.57       39.56      2.35 o 
  -3  -1   6       57.34       62.57      2.85 o 
  -2  -1   6       27.39       32.60      2.78 o 
  -1  -1   6       15.20       11.31      1.54 o 
   0  -1   6      143.20      139.96      4.09 o 
   1  -1   6       80.72       83.73      2.88 o 
   2  -1   6        5.69        6.70      1.21 o 
   3  -1   6      419.38      439.88      9.61 o 
   4  -1   6        0.01        0.81      0.52 o 
   5  -1   6        0.05        0.80      0.61 o 
   6  -1   6       10.15       11.12      1.72 o 
   7  -1   6        2.24        2.96      1.06 o 
   8  -1   6        3.18        5.82      1.42 o 
  -7   0   6        0.24        0.17      0.92 o 
  -6   0   6        4.53        6.58      1.09 o 
  -5   0   6        4.94        4.22      0.83 o 
  -4   0   6        2.46        3.05      0.65 o 
  -3   0   6       22.96       29.81      1.91 o 
  -2   0   6       14.69       17.60      1.32 o 
  -1   0   6       11.33       10.41      0.92 o 
   1   0   6       16.61       20.48      1.26 o 
   2   0   6      129.08      123.20      3.68 o 
   3   0   6       21.95       20.58      1.28 o 
   4   0   6        0.03        2.60      0.71 o 
   5   0   6       16.95       16.99      1.86 o 
   7   0   6        0.83        0.69      0.55 o 
   8   0   6        1.29        1.97      0.87 o 
  -7   1   6        0.11        0.35      0.94 o 
  -6   1   6       38.35       35.94      4.01 o 
  -5   1   6        5.23        5.00      1.20 o 
  -4   1   6       59.14       57.64      2.95 o 
  -3   1   6       24.46       23.33      1.69 o 
  -2   1   6      213.04      206.93      5.79 o 
  -1   1   6       78.99       91.01      3.00 o 
   0   1   6        0.19        0.11      0.20 o 
   1   1   6       45.92       42.42      1.91 o 
   2   1   6      117.29      114.76      3.49 o 
   3   1   6       42.70       41.31      4.23 o 
   4   1   6        1.14        1.66      0.39 o 
   5   1   6        5.75        7.95      1.31 o 
   6   1   6        0.36        0.54      0.52 o 
   7   1   6        0.92        0.65      0.56 o 
   8   1   6        0.87        1.80      0.74 o 
   9   1   6        0.01        0.58      0.74 o 
  -7   2   6        1.00        2.49      1.31 o 
  -6   2   6        2.43        2.86      1.25 o 
  -5   2   6       20.59       22.48      1.93 o 
  -4   2   6      147.44      138.68      5.06 o 
  -3   2   6       30.52       28.76      1.95 o 
  -2   2   6      163.97      154.81      4.89 o 
  -1   2   6       24.78       24.73      1.03 o 
   0   2   6       57.17       65.90      1.88 o 
   1   2   6     1717.93     1685.11     25.53 o 
   2   2   6       34.02       34.77      1.70 o 
   3   2   6       64.59       61.50      2.41 o 
   4   2   6        2.56        3.09      0.52 o 
   5   2   6       10.70       10.51      1.39 o 
   6   2   6       14.36       15.93      1.82 o 
   7   2   6        1.69        2.36      0.77 o 
   8   2   6        0.61        1.42      0.79 o 
   9   2   6        0.01        0.02      0.34 o 
  -7   3   6        0.38        2.26      1.40 o 
  -6   3   6        0.74        1.58      1.02 o 
  -5   3   6       13.66       13.25      2.44 o 
  -4   3   6      112.76      113.86      4.59 o 
  -3   3   6     1328.59     1254.73     25.57 o 
  -2   3   6        0.92        0.53      0.41 o 
  -1   3   6       80.05       78.11      2.22 o 
   0   3   6      151.03      159.56      3.57 o 
   1   3   6       59.09       55.88      2.49 o 
   2   3   6      293.02      296.21      7.14 o 
   3   3   6       36.12       42.81      2.69 o 
   4   3   6        6.95        6.50      0.75 o 
   5   3   6       77.44       74.67      2.85 o 
   6   3   6      498.61      536.61     16.52 o 
   7   3   6       24.90       24.16      2.34 o 
   8   3   6        0.09        0.08      0.41 o 
   9   3   6        2.21        6.80      1.41 o 
  -6   4   6        0.61        1.30      1.00 o 
  -5   4   6        0.01       -0.30      0.44 o 
  -4   4   6        2.36        3.03      0.76 o 
  -3   4   6        3.45        4.30      0.86 o 
  -2   4   6      273.04      268.66     12.02 o 
  -1   4   6      119.38      116.05      3.10 o 
   0   4   6       17.36       16.89      0.99 o 
   1   4   6      113.01      104.93      3.63 o 
   2   4   6       67.66       64.70      2.82 o 
   3   4   6        9.35        9.56      0.76 o 
   4   4   6        0.89        0.07      0.20 o 
   5   4   6       34.29       29.37      2.18 o 
   6   4   6      194.06      167.91      6.77 o 
   7   4   6        8.69        8.03      1.29 o 
   8   4   6       22.79       19.91      2.19 o 
   9   4   6        0.09        1.33      0.62 o 
  10   4   6        0.03        0.52      0.57 o 
  -6   5   6        4.37        4.00      1.78 o 
  -5   5   6        3.06        5.62      1.81 o 
  -4   5   6        0.18       -0.26      0.50 o 
  -3   5   6       73.53       67.84      5.64 o 
  -2   5   6      125.51      119.10      6.37 o 
  -1   5   6        0.00       -0.26      0.36 o 
   0   5   6        0.84        0.91      0.36 o 
   1   5   6       85.59       84.89      3.35 o 
   2   5   6        1.11        0.70      0.69 o 
   3   5   6       40.94       39.28      2.26 o 
   4   5   6        0.31        0.73      0.42 o 
   5   5   6        1.15        1.07      0.37 o 
   6   5   6       19.10       18.93      1.80 o 
   7   5   6        3.97        4.58      0.95 o 
   8   5   6        0.20       -0.10      0.39 o 
  -5   6   6       19.69       31.13      4.25 o 
  -4   6   6        1.70        1.24      0.97 o 
  -3   6   6        0.40        2.04      0.92 o 
  -2   6   6       11.41        9.09      2.70 o 
  -1   6   6       18.67       19.09      1.54 o 
   0   6   6        7.18        8.58      1.01 o 
   1   6   6        0.00        0.49      0.41 o 
   2   6   6       12.05       11.76      1.24 o 
   3   6   6       19.51       28.59      2.07 o 
   4   6   6      184.23      166.62      4.88 o 
   5   6   6        0.06        0.09      0.42 o 
   7   6   6        6.57        9.35      1.95 o 
   8   6   6       47.15       42.02      4.37 o 
   9   6   6        5.58        3.78      1.48 o 
  -4   7   6        0.24        0.14      0.60 o 
  -3   7   6       15.75       18.49      2.98 o 
  -2   7   6        0.75        0.81      0.54 o 
  -1   7   6       25.51       20.01      1.78 o 
   0   7   6        3.24        2.55      0.64 o 
   1   7   6       87.20       84.31      3.67 o 
   2   7   6       59.79       65.24      4.27 o 
   3   7   6       16.39       16.63      2.19 o 
   4   7   6      164.77      175.20      8.34 o 
   5   7   6        1.14        1.01      0.73 o 
   6   7   6        7.16        6.73      1.67 o 
   7   7   6        0.56        0.55      0.70 o 
   8   7   6        1.48        1.06      0.90 o 
   9   7   6        5.87        7.62      1.93 o 
  -3   8   6        2.04        1.15      0.92 o 
  -2   8   6        2.44        1.65      1.05 o 
  -1   8   6        0.68        0.31      0.53 o 
   0   8   6       25.02       28.22      2.80 o 
   1   8   6        2.01        1.77      0.71 o 
   2   8   6        0.48        0.58      0.41 o 
   3   8   6        4.72        6.16      1.39 o 
   4   8   6        0.69        0.17      0.44 o 
   5   8   6        3.15        4.74      1.30 o 
   6   8   6        1.44        0.64      0.62 o 
   7   8   6        0.05        0.60      0.56 o 
   8   8   6        0.90        0.84      0.86 o 
  -2   9   6        0.11        0.12      0.80 o 
  -1   9   6        3.26        2.88      0.97 o 
   0   9   6        2.10        4.16      1.21 o 
   1   9   6        4.62        4.58      1.24 o 
   2   9   6        0.13        0.46      0.70 o 
   3   9   6        4.45        7.93      1.66 o 
   4   9   6        1.11        2.72      1.20 o 
   5   9   6        5.53        3.54      1.33 o 
   6   9   6        0.23       -0.35      0.62 o 
   7   9   6        0.00        0.58      0.86 o 
   8   9   6        0.15        0.97      0.97 o 
  -1  10   6        1.16        3.34      1.23 o 
   0  10   6        0.00        1.08      0.84 o 
   1  10   6        0.43        1.59      0.97 o 
   2  10   6       23.61       22.50      2.92 o 
   3  10   6        0.18        0.07      0.82 o 
   4  10   6        0.18        0.22      0.44 o 
   5  10   6        1.69        2.12      1.07 o 
   6  10   6        0.03        1.04      0.87 o 
   7  10   6        4.89        2.46      1.16 o 
   1  11   6        5.24        7.65      1.84 o 
   2  11   6        0.16       -0.82      0.82 o 
   3  11   6        0.61        1.38      0.96 o 
   4  11   6        0.03        1.03      0.93 o 
  -3  -8   7        3.92        5.99      1.74 o 
  -2  -8   7        6.75       10.67      2.16 o 
  -1  -8   7        0.00       -0.28      0.59 o 
   0  -8   7        2.01        1.46      0.86 o 
  -4  -7   7        0.69        0.60      0.58 o 
  -3  -7   7        8.17        8.16      1.94 o 
  -2  -7   7        0.00       -0.04      0.61 o 
  -1  -7   7        0.46        0.71      0.59 o 
   0  -7   7        2.55        4.04      1.31 o 
   1  -7   7        2.57        2.93      1.20 o 
   2  -7   7        0.48        0.68      0.68 o 
  -6  -6   7        0.32       -0.54      0.68 o 
  -5  -6   7        0.28        0.54      0.95 o 
  -4  -6   7        1.40        3.01      1.15 o 
  -3  -6   7        0.39        0.78      0.61 o 
  -2  -6   7        0.14       -0.30      0.59 o 
  -1  -6   7        6.69        6.89      1.57 o 
   0  -6   7       10.01       10.34      1.81 o 
   1  -6   7        7.83        5.23      1.39 o 
   2  -6   7        0.02       -0.28      0.72 o 
   3  -6   7        0.87        4.51      1.53 o 
  -7  -5   7        0.45        2.54      1.29 o 
  -6  -5   7        0.02        1.15      0.88 o 
  -5  -5   7        0.63        1.36      0.97 o 
  -4  -5   7        7.55        7.75      1.81 o 
  -3  -5   7        6.00        6.99      1.65 o 
  -2  -5   7        2.44        4.11      1.22 o 
  -1  -5   7        5.02        3.55      1.11 o 
   0  -5   7       12.10       12.05      1.31 o 
   1  -5   7        6.52        5.38      1.30 o 
   2  -5   7        5.41        2.64      1.02 o 
   3  -5   7        0.39        0.58      0.50 o 
   4  -5   7        1.07        1.77      0.74 o 
   5  -5   7        0.02        1.16      0.65 o 
  -7  -4   7        1.29        1.05      0.57 o 
  -6  -4   7        4.91        7.87      1.90 o 
  -5  -4   7        1.80        2.04      0.90 o 
  -4  -4   7        0.15        0.02      0.53 o 
  -3  -4   7        0.05        0.19      0.55 o 
  -2  -4   7      330.08      318.95     12.60 o 
  -1  -4   7        8.41        8.92      1.65 o 
   0  -4   7       69.16       65.44      2.34 o 
   1  -4   7       50.39       48.25      2.00 o 
   2  -4   7        0.44        0.99      0.73 o 
   3  -4   7       20.72       22.14      2.24 o 
   4  -4   7        0.87        0.10      0.37 o 
   5  -4   7        1.00        2.89      0.95 o 
   6  -4   7        0.25        2.61      1.02 o 
  -7  -3   7        3.40        3.62      0.93 o 
  -6  -3   7        6.60        6.32      1.10 o 
  -5  -3   7        0.28        0.44      0.45 o 
  -4  -3   7        0.03       -0.27      0.59 o 
  -3  -3   7      103.58      114.52      6.58 o 
  -2  -3   7      858.35      871.33     26.76 o 
  -1  -3   7      186.85      180.72      8.20 o 
   0  -3   7       10.16        9.18      0.78 o 
   1  -3   7       16.98       16.02      1.28 o 
   2  -3   7        0.00        0.06      0.31 o 
   3  -3   7        0.05        0.64      0.48 o 
   4  -3   7        3.29        5.11      1.12 o 
   5  -3   7        8.79        8.98      1.54 o 
   6  -3   7        7.93       10.41      1.80 o 
  -7  -2   7        0.01        0.62      0.53 o 
  -6  -2   7       10.92       10.29      2.08 o 
  -5  -2   7       27.74       27.42      2.19 o 
  -4  -2   7        2.64        3.70      0.86 o 
  -3  -2   7        6.37        7.36      1.42 o 
  -2  -2   7        6.43        7.93      1.55 o 
  -1  -2   7       25.91       25.39      2.63 o 
   0  -2   7      353.11      356.35      8.52 o 
   1  -2   7       87.33       89.56      3.26 o 
   2  -2   7        1.21        0.36      0.28 o 
   3  -2   7       16.30       14.29      1.69 o 
   4  -2   7        0.77        1.09      0.58 o 
   5  -2   7        3.67        3.18      0.82 o 
   6  -2   7        3.07        3.17      1.01 o 
   7  -2   7       25.61       33.89      3.29 o 
  -7  -1   7        1.09        0.26      0.65 o 
  -6  -1   7       10.99       10.93      1.44 o 
  -5  -1   7       40.42       36.10      2.48 o 
  -4  -1   7        7.58        8.83      1.13 o 
  -3  -1   7        1.15        1.50      0.54 o 
  -2  -1   7       89.38       89.22      8.77 o 
  -1  -1   7        0.80        2.13      0.76 o 
   0  -1   7        1.73        0.94      0.34 o 
   1  -1   7       86.93       83.10      3.06 o 
   2  -1   7       25.81       24.70      1.53 o 
   3  -1   7        0.11        0.20      0.20 o 
   4  -1   7        2.26        1.97      0.68 o 
   5  -1   7        8.05       10.56      1.56 o 
   6  -1   7        2.02        2.50      0.89 o 
   7  -1   7        1.10        2.00      0.86 o 
  -7   0   7        1.60        2.84      1.40 o 
  -6   0   7        0.00       -0.22      0.78 o 
  -5   0   7       31.72       25.02      3.39 o 
  -4   0   7       47.36       36.05      3.72 o 
  -3   0   7        5.13        6.73      0.94 o 
  -2   0   7       14.30       17.41      1.60 o 
  -1   0   7        0.41        0.58      0.39 o 
   0   0   7       31.08       58.80      3.87 o 
   1   0   7      128.41      126.14      5.03 o 
   2   0   7        5.33        5.46      0.69 o 
   3   0   7        6.63        5.43      0.70 o 
   4   0   7        6.84        8.72      1.30 o 
   5   0   7       88.03       91.60      4.85 o 
   6   0   7        0.07        1.09      0.60 o 
   7   0   7        2.31       12.64      1.93 o 
   8   0   7        0.99        0.70      0.65 o 
  -7   1   7        0.68        2.88      1.36 o 
  -6   1   7        6.40        8.96      2.01 o 
  -5   1   7        4.16        3.48      1.90 o 
  -4   1   7       99.03       87.69      3.90 o 
  -3   1   7        1.74        1.88      0.51 o 
  -2   1   7       27.39       28.63      1.84 o 
  -1   1   7        1.16        2.28      0.50 o 
   0   1   7        0.13        0.44      0.35 o 
   1   1   7      317.25      324.87      7.82 o 
   2   1   7        0.49        1.10      0.35 o 
   3   1   7       18.35       20.09      1.35 o 
   4   1   7       98.11      105.21      3.58 o 
   5   1   7       99.92      100.72      5.04 o 
   6   1   7       28.03       29.54      2.69 o 
   7   1   7        6.04        6.22      1.26 o 
   8   1   7        0.10        1.04      0.48 o 
  -7   2   7        0.93        0.70      0.86 o 
  -6   2   7        0.18        0.34      0.55 o 
  -5   2   7        0.20        0.71      0.47 o 
  -4   2   7       12.01       13.41      1.46 o 
  -3   2   7        1.01        1.37      0.56 o 
  -2   2   7        3.67        4.34      0.83 o 
  -1   2   7        0.32        0.03      0.32 o 
   0   2   7        0.57        0.33      0.13 o 
   1   2   7       98.09       98.55      5.19 o 
   2   2   7        9.76        9.01      0.91 o 
   3   2   7       14.39       15.57      2.02 o 
   4   2   7        1.37        1.50      0.44 o 
   5   2   7        4.91        6.68      1.18 o 
   6   2   7        2.21        3.56      0.94 o 
   7   2   7        0.64        1.75      0.81 o 
   8   2   7        2.03        2.36      0.87 o 
   9   2   7        0.54        1.32      0.81 o 
  -6   3   7        0.11        0.37      0.59 o 
  -5   3   7        3.49        5.73      1.69 o 
  -4   3   7        2.28        2.71      0.73 o 
  -3   3   7       53.24       57.32      3.04 o 
  -2   3   7       14.63       14.56      4.03 o 
  -1   3   7       12.38       11.63      1.14 o 
   0   3   7       65.78       60.33      1.95 o 
   1   3   7      123.57      113.11      3.82 o 
   2   3   7       22.16       19.44      1.36 o 
   3   3   7        0.00        0.75      0.35 o 
   4   3   7       42.89       45.95      2.73 o 
   5   3   7        9.94        9.63      2.47 o 
   6   3   7        0.96        1.75      0.83 o 
   7   3   7        6.99        6.66      1.30 o 
   8   3   7        0.00        1.06      0.68 o 
   9   3   7        0.08        1.58      0.85 o 
  -6   4   7        0.22       -0.98      0.98 o 
  -5   4   7        0.33        2.35      1.35 o 
  -4   4   7       25.55       26.71      2.24 o 
  -3   4   7        2.68        4.21      0.85 o 
  -2   4   7       26.53       32.79      3.61 o 
  -1   4   7      486.80      478.99     11.36 o 
   0   4   7       36.53       35.54      1.53 o 
   1   4   7       15.04       15.68      1.58 o 
   2   4   7      110.01      110.51      4.04 o 
   3   4   7        8.12       10.47      1.01 o 
   4   4   7        4.81        6.45      0.80 o 
   5   4   7       18.37       17.23      1.39 o 
   6   4   7        2.05        1.86      0.72 o 
   7   4   7        2.05        3.24      0.84 o 
   8   4   7       12.54        8.95      1.49 o 
   9   4   7        0.19        0.45      0.56 o 
  -5   5   7        8.54       12.71      2.59 o 
  -4   5   7        4.02        4.02      1.42 o 
  -3   5   7        4.40        4.44      0.92 o 
  -2   5   7      172.37      173.46      6.02 o 
  -1   5   7      602.58      571.06     13.42 o 
   0   5   7       34.57       33.17      1.57 o 
   1   5   7        6.72        6.61      0.89 o 
   2   5   7        7.96        6.37      0.93 o 
   3   5   7       20.73       19.15      1.62 o 
   4   5   7        0.99        0.85      0.33 o 
   5   5   7       26.87       25.34      2.12 o 
   6   5   7        0.55        0.86      0.55 o 
   7   5   7        7.18        4.16      0.98 o 
   8   5   7      138.28      113.59      5.73 o 
  -5   6   7        8.17       14.53      2.94 o 
  -4   6   7        8.62       10.60      2.40 o 
  -3   6   7        4.43        4.39      0.96 o 
  -2   6   7        3.50        2.64      0.75 o 
  -1   6   7        2.24        2.83      0.72 o 
   0   6   7        1.30        1.09      0.68 o 
   1   6   7       65.79       65.00      6.45 o 
   2   6   7        9.66        8.78      1.12 o 
   3   6   7       25.38       21.08      2.09 o 
   4   6   7      116.81      104.25      4.28 o 
   5   6   7        3.28        4.45      0.74 o 
   6   6   7        0.91        0.24      0.65 o 
   7   6   7        4.58        3.55      1.23 o 
   8   6   7       36.29       39.92      4.28 o 
   9   6   7        2.60        3.09      1.51 o 
  -4   7   7       18.33       22.26      3.58 o 
  -3   7   7        2.47        4.23      1.50 o 
  -2   7   7        0.65        0.63      0.51 o 
  -1   7   7        0.17        0.41      0.40 o 
   0   7   7        0.83        2.00      0.58 o 
   1   7   7        0.35        0.67      0.47 o 
   2   7   7        9.42       11.03      2.26 o 
   3   7   7        0.35        0.40      0.41 o 
   4   7   7        5.35        4.71      1.20 o 
   5   7   7       20.76       17.29      2.45 o 
   6   7   7       14.34       13.17      2.23 o 
   8   7   7        0.62        0.30      0.78 o 
  -3   8   7        0.15        0.44      0.73 o 
  -2   8   7        3.81        4.35      0.98 o 
  -1   8   7        1.18        0.56      0.89 o 
   0   8   7        6.62        7.07      1.63 o 
   1   8   7        1.11        1.19      0.66 o 
   2   8   7       11.02       12.06      1.88 o 
   3   8   7        0.88        0.72      0.52 o 
   4   8   7        2.01        2.00      0.94 o 
   5   8   7        1.56        2.53      1.04 o 
   6   8   7       10.38       12.45      2.23 o 
   7   8   7        0.65        0.21      0.52 o 
   8   8   7        0.02        0.22      0.59 o 
  -2   9   7        1.29        1.31      0.75 o 
   0   9   7        0.87        0.86      0.62 o 
   1   9   7        0.06        1.04      0.79 o 
   2   9   7       32.12       32.35      3.30 o 
   3   9   7        1.59        2.14      0.91 o 
   4   9   7        0.79        0.67      0.72 o 
   5   9   7        0.54        0.65      0.79 o 
   6   9   7       15.44       19.98      2.91 o 
   7   9   7        3.71        6.20      1.67 o 
   0  10   7        0.00       -0.15      0.45 o 
   1  10   7        2.35        1.73      0.87 o 
   2  10   7        8.16        7.22      1.71 o 
   3  10   7        0.53        1.47      0.78 o 
   4  10   7        0.00       -0.19      0.65 o 
   5  10   7        3.13        3.67      1.34 o 
   6  10   7        7.21        7.05      1.82 o 
   2  11   7        0.44       -0.40      0.75 o 
   3  11   7        1.52        0.24      0.76 o 
  -3  -7   8        0.03        0.56      0.89 o 
  -2  -7   8        0.00        0.96      0.73 o 
  -1  -7   8        1.02        1.12      0.85 o 
   1  -7   8        0.01        0.39      0.65 o 
  -4  -6   8       28.43       33.46      3.97 o 
  -3  -6   8        6.59       13.00      2.39 o 
  -2  -6   8        0.39        0.38      0.45 o 
  -1  -6   8        1.32        1.57      0.96 o 
   0  -6   8        9.74        8.65      1.81 o 
   1  -6   8        0.09        0.82      0.76 o 
   2  -6   8        4.22        4.83      1.53 o 
  -5  -5   8        2.96        2.59      1.15 o 
  -4  -5   8        5.51        6.75      1.82 o 
  -3  -5   8       14.44       15.94      2.56 o 
  -2  -5   8        0.19        0.20      0.42 o 
  -1  -5   8       14.56       19.35      2.64 o 
   0  -5   8        1.12        0.92      0.67 o 
   1  -5   8        0.41        0.75      0.71 o 
   4  -5   8        0.37        1.13      0.72 o 
   5  -5   8        1.44        1.01      0.66 o 
  -6  -4   8        1.22        2.02      1.15 o 
  -5  -4   8        0.00        1.93      0.92 o 
  -4  -4   8        2.80        4.30      1.46 o 
  -3  -4   8       41.92       40.13      3.94 o 
  -2  -4   8       30.01       23.44      2.93 o 
  -1  -4   8        2.53        2.73      0.99 o 
   0  -4   8        1.10        1.50      0.51 o 
   1  -4   8       19.16       18.65      1.51 o 
   2  -4   8       32.78       31.26      2.71 o 
   3  -4   8        2.52        3.44      0.93 o 
   4  -4   8        0.01        0.15      0.46 o 
   5  -4   8        0.80        1.29      0.78 o 
  -7  -3   8        3.65        4.53      1.89 o 
  -6  -3   8        0.44        1.71      0.62 o 
  -5  -3   8        0.80        0.50      0.66 o 
  -4  -3   8        0.46        0.70      0.76 o 
  -3  -3   8       13.43       15.83      2.43 o 
  -2  -3   8        0.08        0.88      0.83 o 
  -1  -3   8        0.05        1.09      0.93 o 
   0  -3   8        5.26        5.51      0.81 o 
   1  -3   8        5.49        4.60      0.76 o 
   2  -3   8        0.12       -0.28      0.39 o 
   3  -3   8        5.40        6.08      1.16 o 
   4  -3   8        0.88        0.45      0.48 o 
   5  -3   8        0.24       -0.18      0.42 o 
   6  -3   8        0.06       -0.12      0.43 o 
  -7  -2   8        0.15        0.52      0.74 o 
  -6  -2   8        3.09        4.48      1.01 o 
  -5  -2   8       11.22       14.02      1.57 o 
  -4  -2   8        8.15        8.87      2.00 o 
  -3  -2   8        4.60        5.10      1.32 o 
  -2  -2   8       16.83       16.62      2.27 o 
  -1  -2   8      336.18      312.40     12.25 o 
   0  -2   8      205.72      188.28      9.91 o 
   1  -2   8       61.23       55.88      2.61 o 
   2  -2   8        8.55        6.91      0.89 o 
   3  -2   8        0.48        0.75      0.49 o 
   4  -2   8        3.66        4.06      1.05 o 
   5  -2   8        0.25        0.21      0.43 o 
   6  -2   8        0.00        0.83      0.65 o 
  -7  -1   8        0.08        0.68      0.84 o 
  -6  -1   8        2.81        5.40      1.07 o 
  -5  -1   8        0.91        0.61      0.51 o 
  -4  -1   8       92.86       83.10      3.87 o 
  -3  -1   8       18.27       16.70      1.52 o 
  -2  -1   8       19.69       19.72      2.48 o 
  -1  -1   8      465.04      473.43     16.38 o 
   0  -1   8       58.09       57.39      4.10 o 
   1  -1   8       36.04       38.32      2.09 o 
   2  -1   8       30.77       28.85      2.19 o 
   3  -1   8        1.87        2.55      0.77 o 
   4  -1   8        7.48       11.86      1.64 o 
   5  -1   8       13.66       11.89      1.75 o 
   6  -1   8        0.01       -0.36      0.57 o 
   7  -1   8        1.90        1.92      0.91 o 
  -7   0   8        2.49        2.75      1.23 o 
  -6   0   8        0.42        0.89      0.47 o 
  -5   0   8        2.00        1.81      1.11 o 
  -4   0   8        1.37        0.95      0.50 o 
  -3   0   8       16.36       11.70      1.28 o 
  -2   0   8       20.05       21.19      1.97 o 
  -1   0   8        7.53        7.06      0.85 o 
   0   0   8      111.78      129.37      6.50 o 
   1   0   8       36.15       35.96      4.57 o 
   2   0   8        0.79        0.53      0.31 o 
   3   0   8       29.03       29.56      1.83 o 
   4   0   8        0.00        0.75      0.57 o 
   5   0   8       32.47       29.98      2.75 o 
   6   0   8        0.98        3.43      1.03 o 
   7   0   8        0.00        0.41      0.62 o 
  -7   1   8        0.01        1.86      1.09 o 
  -6   1   8        1.72        2.20      1.14 o 
  -5   1   8       13.94       12.85      1.56 o 
  -4   1   8        8.46        7.63      1.17 o 
  -3   1   8        4.41        3.02      0.70 o 
  -2   1   8       24.13       18.81      1.69 o 
  -1   1   8       18.64       18.29      2.31 o 
   0   1   8       14.40       14.73      2.00 o 
   1   1   8       21.15       20.96      1.52 o 
   2   1   8        0.11        0.44      0.34 o 
   3   1   8        0.80        1.22      0.41 o 
   4   1   8        2.62        3.30      0.83 o 
   5   1   8       16.63       17.05      1.98 o 
   6   1   8        0.05        0.34      0.48 o 
   7   1   8        2.99        2.55      0.95 o 
   8   1   8        0.55        0.62      0.56 o 
  -6   2   8       11.62       16.25      2.86 o 
  -5   2   8        5.54        4.12      0.90 o 
  -4   2   8       23.78       21.44      2.16 o 
  -3   2   8       43.05       35.87      3.27 o 
  -2   2   8        3.99        4.42      1.08 o 
  -1   2   8       24.39       24.23      2.64 o 
   0   2   8        2.47        2.84      0.90 o 
   1   2   8       98.59       93.43      5.29 o 
   2   2   8        6.18        7.15      0.88 o 
   3   2   8       12.07       11.44      1.10 o 
   4   2   8        8.01        8.57      1.92 o 
   5   2   8        1.25        1.69      0.73 o 
   6   2   8        7.08        7.97      1.38 o 
   7   2   8        2.09        1.03      0.70 o 
   8   2   8        0.35        1.96      0.90 o 
  -6   3   8       13.02       19.15      3.21 o 
  -5   3   8        7.86        8.37      1.97 o 
  -4   3   8        2.91        2.16      0.99 o 
  -3   3   8       19.00       17.51      1.69 o 
  -2   3   8      148.78      137.74      5.75 o 
  -1   3   8       77.91       80.17      5.16 o 
   0   3   8        0.01        0.19      0.68 o 
   1   3   8       32.66       32.94      1.94 o 
   2   3   8        7.72        7.48      0.90 o 
   3   3   8      216.98      198.61      7.49 o 
   4   3   8        1.31        1.34      0.43 o 
   5   3   8        3.60        4.09      1.01 o 
   6   3   8        0.07        0.06      0.36 o 
   7   3   8        4.30        3.29      0.99 o 
   8   3   8       11.30       12.19      1.85 o 
   9   3   8        0.27        0.50      0.69 o 
  -6   4   8        3.11        2.91      1.52 o 
  -5   4   8        0.50        0.37      0.54 o 
  -4   4   8        6.91        9.86      1.39 o 
  -3   4   8        1.48        2.31      0.72 o 
  -2   4   8      127.00      129.04      4.94 o 
  -1   4   8      499.11      505.31     17.68 o 
   0   4   8        0.11        2.36      1.11 o 
   1   4   8        2.68        2.95      0.65 o 
   2   4   8       55.73       52.89      2.69 o 
   3   4   8       35.36       37.68      3.29 o 
   4   4   8        0.00        1.79      0.53 o 
   5   4   8        0.34        0.94      0.41 o 
   6   4   8        2.27        2.25      0.72 o 
   7   4   8        5.44        4.95      1.16 o 
   8   4   8       43.42       46.08      3.67 o 
   9   4   8        2.53        3.29      1.08 o 
  -5   5   8        0.07        0.17      0.63 o 
  -4   5   8        1.08        3.37      1.36 o 
  -3   5   8        3.23        2.47      0.77 o 
  -2   5   8        1.12        1.05      0.58 o 
  -1   5   8        0.45        2.19      1.06 o 
   0   5   8       43.27       45.83      4.10 o 
   1   5   8       15.51       15.60      1.40 o 
   2   5   8        2.77        3.37      0.70 o 
   3   5   8        0.53        1.11      1.11 o 
   4   5   8        1.95        3.33      0.77 o 
   5   5   8        0.31        0.60      0.43 o 
   6   5   8        2.90        2.51      0.74 o 
   7   5   8        1.83        1.72      0.68 o 
   8   5   8       37.74       31.81      2.91 o 
  -5   6   8        1.90        2.17      1.26 o 
  -4   6   8        0.04        0.62      1.02 o 
  -3   6   8        3.88        4.86      1.35 o 
  -2   6   8        0.14        1.49      0.92 o 
  -1   6   8       10.01        8.40      1.81 o 
   0   6   8      162.69      157.18      8.42 o 
   1   6   8       31.50       32.75      2.17 o 
   2   6   8        0.37        0.87      0.47 o 
   3   6   8        1.79        3.12      0.85 o 
   4   6   8        3.54        6.88      1.12 o 
   5   6   8        1.48        1.83      0.83 o 
   6   6   8        1.01        1.00      0.46 o 
   7   6   8        0.07        1.10      1.01 o 
  -4   7   8        2.58        0.64      0.78 o 
  -3   7   8       36.00       43.24      4.66 o 
  -2   7   8        0.46        0.33      0.81 o 
  -1   7   8        5.03        4.46      1.41 o 
   0   7   8       53.63       43.63      4.24 o 
   1   7   8        9.23        7.21      1.32 o 
   2   7   8        3.03        1.64      0.52 o 
   3   7   8        0.24        0.18      0.57 o 
   4   7   8        1.73        3.29      1.13 o 
   5   7   8        0.16        0.77      0.81 o 
   6   7   8       28.47       23.91      3.14 o 
   7   7   8        0.81        1.25      0.96 o 
   8   7   8        0.03        0.03      0.86 o 
  -2   8   8        0.49        1.10      0.84 o 
  -1   8   8        5.52        7.78      1.89 o 
   0   8   8       11.86       14.18      2.49 o 
   1   8   8       26.83       27.68      2.18 o 
   2   8   8        0.36        0.72      0.52 o 
   3   8   8        7.02       11.46      1.92 o 
   4   8   8        1.96        4.53      1.30 o 
   5   8   8        1.86        1.03      1.01 o 
   6   8   8       37.43       38.85      4.05 o 
   7   8   8        0.09        1.98      1.08 o 
   1   9   8        2.15        1.57      0.82 o 
   2   9   8       22.20       19.60      2.61 o 
   3   9   8        2.26        3.94      1.23 o 
   4   9   8        1.52        0.98      0.79 o 
   5   9   8        0.00       -0.42      0.77 o 
   6   9   8        2.89        2.95      1.15 o 
   7   9   8        0.26        2.52      1.25 o 
   1  10   8        0.01        0.78      0.79 o 
   2  10   8        3.83        1.94      0.99 o 
   3  10   8        1.32        0.54      0.62 o 
   4  10   8        0.63        0.69      0.83 o 
   5  10   8        0.25       -0.44      0.58 o 
  -1  -7   9        1.82        2.01      1.00 o 
  -3  -6   9        2.53        4.53      1.57 o 
  -2  -6   9        0.01        2.46      1.21 o 
  -1  -6   9        2.57        3.19      1.29 o 
  -4  -5   9        0.72        1.32      1.01 o 
  -3  -5   9        0.27       -0.11      0.62 o 
  -2  -5   9        0.11        0.77      0.69 o 
  -1  -5   9        0.03       -0.03      0.45 o 
   0  -5   9        0.22        0.33      0.45 o 
  -5  -4   9        0.84        1.55      0.98 o 
  -4  -4   9        0.00        0.07      0.52 o 
  -3  -4   9        4.80        5.89      1.63 o 
  -2  -4   9        0.74        2.10      1.06 o 
  -1  -4   9        0.87        0.82      0.52 o 
   0  -4   9        1.01        2.64      1.05 o 
   1  -4   9        7.11        6.55      1.06 o 
   2  -4   9        0.51        0.69      0.54 o 
   3  -4   9        0.10        0.51      0.38 o 
   4  -4   9        0.07        0.70      0.66 o 
  -6  -3   9        8.07       13.86      1.75 o 
  -5  -3   9        1.95        3.15      1.22 o 
  -4  -3   9       12.43       15.29      2.57 o 
  -2  -3   9        5.98        6.88      1.62 o 
  -1  -3   9       10.33       10.73      1.95 o 
   0  -3   9       72.44       76.32      5.31 o 
   1  -3   9        1.24        0.32      0.29 o 
   2  -3   9        6.04        6.85      1.27 o 
   3  -3   9        7.40        9.11      1.59 o 
   4  -3   9       13.61       17.94      2.28 o 
   5  -3   9        1.96        1.64      0.87 o 
  -6  -2   9        2.45        2.87      0.78 o 
  -5  -2   9        6.48        4.43      0.93 o 
  -4  -2   9        0.53        1.39      0.57 o 
  -3  -2   9        1.38        2.73      1.07 o 
  -2  -2   9        3.16        5.20      1.53 o 
  -1  -2   9        0.31        0.53      0.62 o 
   0  -2   9      625.47      621.01     20.74 o 
   1  -2   9       22.15       24.91      1.82 o 
   2  -2   9        2.75        3.33      0.68 o 
   3  -2   9        7.99        7.66      1.40 o 
   4  -2   9        0.34        0.27      0.48 o 
   5  -2   9        2.24        3.99      1.17 o 
   6  -2   9        0.19        0.56      0.60 o 
  -6  -1   9        0.31        0.66      0.58 o 
  -5  -1   9        4.76        7.88      1.23 o 
  -4  -1   9       22.11       20.43      1.90 o 
  -3  -1   9        7.88        8.32      1.69 o 
  -2  -1   9        2.68        3.39      1.10 o 
  -1  -1   9       26.44       29.35      3.14 o 
   0  -1   9        5.18        3.88      1.20 o 
   1  -1   9       38.93       38.53      2.26 o 
   2  -1   9       49.21       51.44      2.60 o 
   3  -1   9        4.50        6.05      1.23 o 
   4  -1   9        1.40        0.28      0.52 o 
   5  -1   9        5.07        3.58      1.08 o 
   6  -1   9        0.71        0.64      0.71 o 
  -6   0   9        2.98       10.72      1.76 o 
  -5   0   9        4.70        6.04      1.13 o 
  -4   0   9        7.37        6.17      1.07 o 
  -3   0   9       24.80       24.34      3.76 o 
  -2   0   9       14.29       13.89      2.15 o 
  -1   0   9        8.12        8.63      1.62 o 
   0   0   9      145.98      134.80      7.07 o 
   1   0   9        9.35       11.12      1.50 o 
   2   0   9        2.56        3.38      0.70 o 
   4   0   9        1.07        1.82      0.78 o 
   5   0   9        0.48        0.63      0.57 o 
   6   0   9        0.15        3.99      1.16 o 
   7   0   9        0.04        0.42      0.39 o 
  -6   1   9        0.00        0.69      0.56 o 
  -5   1   9        4.96        4.55      0.98 o 
  -4   1   9        0.04        0.59      0.75 o 
  -3   1   9       46.19       37.20      3.76 o 
  -2   1   9       48.06       38.66      3.71 o 
  -1   1   9       32.48       28.69      3.04 o 
   0   1   9        3.94        4.27      1.21 o 
   1   1   9       14.09       16.15      2.18 o 
   2   1   9       13.92       10.20      1.14 o 
   3   1   9        1.06        1.39      0.59 o 
   4   1   9        0.22       -0.14      0.46 o 
   5   1   9        0.91        0.58      0.50 o 
   6   1   9        1.11        1.91      0.77 o 
   7   1   9        9.35        8.61      1.63 o 
  -6   2   9       23.39       27.24      3.75 o 
  -5   2   9        5.40        6.06      1.16 o 
  -4   2   9       24.89       29.47      2.36 o 
  -3   2   9        7.36        5.68      1.46 o 
  -2   2   9       19.08       17.01      2.43 o 
  -1   2   9       28.60       24.45      2.83 o 
   0   2   9       18.60       21.04      2.59 o 
   1   2   9       10.98       10.49      1.77 o 
   2   2   9       21.67       22.96      1.69 o 
   3   2   9       86.12       84.16      3.84 o 
   4   2   9       13.20       15.03      1.39 o 
   5   2   9        6.19        6.46      1.24 o 
   6   2   9        9.13       10.07      1.59 o 
   7   2   9       22.78       22.52      2.61 o 
   8   2   9        0.58       -0.05      0.59 o 
  -6   3   9        0.88        0.80      0.75 o 
  -5   3   9        9.03       13.25      2.09 o 
  -4   3   9        0.09        0.85      0.51 o 
  -3   3   9        2.57        3.46      1.29 o 
  -2   3   9       17.05       18.81      2.54 o 
  -1   3   9        0.20        0.65      0.69 o 
   0   3   9       20.86       27.42      3.02 o 
   1   3   9        0.15        2.20      1.10 o 
   2   3   9        2.38        3.95      1.11 o 
   3   3   9       77.07       72.50      3.20 o 
   4   3   9       26.19       27.85      1.90 o 
   5   3   9        7.83        7.53      1.35 o 
   6   3   9        2.75        5.94      1.26 o 
   7   3   9        2.31        2.60      0.89 o 
   8   3   9        0.61        1.20      0.82 o 
  -5   4   9        4.95       10.30      2.29 o 
  -4   4   9        2.23        3.34      1.21 o 
  -3   4   9        1.20        2.48      1.11 o 
  -2   4   9        8.19        7.75      1.70 o 
  -1   4   9        0.90        0.53      0.51 o 
   0   4   9       67.32       61.96      4.79 o 
   1   4   9        3.75        4.52      1.21 o 
   2   4   9        9.10       10.20      1.21 o 
   3   4   9        5.78        5.58      0.87 o 
   4   4   9        0.72        0.01      0.32 o 
   5   4   9        6.77        6.57      0.97 o 
   6   4   9        6.70        4.52      1.11 o 
   7   4   9        0.64        0.01      0.39 o 
   8   4   9        2.78        1.85      0.74 o 
  -5   5   9        3.55        3.43      1.58 o 
  -4   5   9        4.61        7.35      1.81 o 
  -3   5   9        0.50        0.70      0.62 o 
  -2   5   9        6.94        7.64      1.89 o 
  -1   5   9       14.41       15.19      2.47 o 
   0   5   9        0.00        0.74      0.66 o 
   1   5   9      132.01      143.80      7.96 o 
   2   5   9        8.51        8.75      1.14 o 
   3   5   9        3.16        3.46      1.03 o 
   4   5   9        1.59        1.77      0.46 o 
   5   5   9       39.59       44.86      2.53 o 
   6   5   9        0.51        0.87      0.50 o 
   7   5   9        0.82       -0.34      0.49 o 
   8   5   9        0.03        0.87      0.69 o 
   9   5   9        0.00       -0.22      0.45 o 
  -3   6   9        3.11        5.39      1.59 o 
  -2   6   9        0.06        0.44      0.81 o 
  -1   6   9        7.48        4.50      1.44 o 
   0   6   9       13.96       14.77      2.50 o 
   1   6   9      490.11      476.35     17.97 o 
   2   6   9        7.45        7.44      1.10 o 
   3   6   9        3.40        3.79      0.84 o 
   4   6   9       13.95       12.17      1.47 o 
   5   6   9        0.64        0.83      0.41 o 
   6   6   9        0.04        8.20      1.76 o 
   7   6   9        2.03        3.94      1.48 o 
  -2   7   9        3.93        7.74      1.89 o 
  -1   7   9        0.21        0.34      0.76 o 
   0   7   9        9.07       12.05      2.29 o 
   1   7   9        1.11        2.56      1.27 o 
   2   7   9        3.51        3.92      0.87 o 
   3   7   9       15.74       22.29      2.00 o 
   4   7   9        3.62        3.99      0.95 o 
   5   7   9       12.03       11.70      2.17 o 
   6   7   9       20.74       19.73      2.87 o 
   7   7   9        1.31        0.69      0.80 o 
  -2   8   9       12.87       10.43      2.32 o 
  -1   8   9        0.19        0.91      0.87 o 
   0   8   9        0.00       -0.16      0.57 o 
   1   8   9        3.52        4.43      1.46 o 
   2   8   9        4.49        5.17      0.99 o 
   3   8   9        0.79        1.27      0.56 o 
   4   8   9        0.48        0.46      0.73 o 
   5   8   9        1.68        0.99      0.70 o 
   6   8   9        1.16        0.99      0.79 o 
   7   8   9        0.64        0.50      0.75 o 
  -1   9   9        2.31        2.69      1.31 o 
   0   9   9        0.01        5.18      1.73 o 
   1   9   9        1.82        1.75      1.08 o 
   2   9   9        0.19        0.38      0.55 o 
   3   9   9        0.05        3.81      1.30 o 
   4   9   9        0.15        0.11      0.65 o 
   5   9   9        0.00       -0.10      0.54 o 
   6   9   9        0.37        6.25      1.78 o 
   2  10   9        0.60        0.99      0.72 o 
   3  10   9        0.25        0.09      0.73 o 
   4  10   9        7.70       10.98      2.12 o 
   5  10   9        2.26        4.85      1.53 o 
  -1  -6  10        0.35        1.82      0.96 o 
  -2  -5  10       11.74       11.93      2.38 o 
  -1  -5  10       10.39       13.65      2.47 o 
   0  -5  10        0.37       -0.60      0.83 o 
  -3  -4  10        0.38        2.56      1.13 o 
  -2  -4  10       23.80       24.43      3.30 o 
  -1  -4  10       12.39       15.17      2.52 o 
   0  -4  10        0.33        0.40      0.42 o 
   2  -4  10        0.11        1.15      0.69 o 
   3  -4  10        3.00        2.68      0.96 o 
   4  -4  10       10.90       12.19      1.99 o 
  -4  -3  10        4.18        4.38      1.50 o 
  -3  -3  10        3.61        6.44      1.75 o 
  -2  -3  10        1.41        3.04      1.25 o 
  -1  -3  10        3.50        7.71      1.79 o 
   0  -3  10        2.44        0.92      0.84 o 
   1  -3  10        0.00        0.90      0.48 o 
   2  -3  10        0.98        2.61      0.87 o 
   3  -3  10        1.19        2.45      0.96 o 
   4  -3  10        5.16        6.85      1.47 o 
  -6  -2  10        0.60        0.81      0.74 o 
  -5  -2  10        1.73        5.68      1.73 o 
  -4  -2  10        2.14        4.62      1.44 o 
  -3  -2  10        2.73        3.61      1.34 o 
  -2  -2  10        9.46       10.74      2.10 o 
  -1  -2  10       20.24       18.51      2.69 o 
   0  -2  10        0.81        0.70      0.58 o 
   1  -2  10        1.76        3.13      0.76 o 
   2  -2  10        2.09        3.22      0.95 o 
   3  -2  10        0.04       -0.23      0.37 o 
   4  -2  10        1.51        1.40      0.80 o 
   5  -2  10        0.12       -0.18      0.38 o 
  -6  -1  10        2.42        2.59      1.14 o 
  -5  -1  10        0.88        1.70      0.93 o 
  -4  -1  10        3.61        3.60      1.33 o 
  -3  -1  10        0.93        0.11      0.67 o 
  -2  -1  10        3.81        4.15      1.46 o 
  -1  -1  10       13.17       15.54      2.39 o 
   0  -1  10        0.06        0.62      0.72 o 
   1  -1  10       60.82       63.41      3.13 o 
   2  -1  10       99.65      100.61      4.09 o 
   3  -1  10        0.07        0.42      0.51 o 
   4  -1  10        8.65        9.49      1.66 o 
   5  -1  10        1.05        2.55      0.96 o 
   6  -1  10        0.18        0.91      0.60 o 
  -6   0  10        2.15        2.11      1.14 o 
  -5   0  10        0.30       -0.33      0.64 o 
  -4   0  10        1.86        1.82      0.96 o 
  -3   0  10        6.25        4.66      1.38 o 
  -2   0  10       36.96       27.51      3.28 o 
  -1   0  10        3.41        5.67      1.49 o 
   0   0  10       11.72       14.82      2.32 o 
   1   0  10      213.00      220.86     10.03 o 
   2   0  10      185.09      195.88      6.15 o 
   3   0  10       46.89       49.20      3.67 o 
   4   0  10        1.28        3.10      1.00 o 
   5   0  10        0.25        0.26      0.52 o 
   6   0  10        0.11        0.99      0.68 o 
  -6   1  10        0.09        0.56      0.92 o 
  -5   1  10        0.00        0.33      0.67 o 
  -4   1  10        0.02       -0.04      0.48 o 
  -3   1  10        0.06       -0.01      0.46 o 
  -2   1  10       48.91       40.43      4.00 o 
  -1   1  10       41.27       39.30      3.89 o 
   0   1  10        0.06        0.63      0.68 o 
   1   1  10        1.70        1.99      0.89 o 
   2   1  10        3.70        3.99      0.74 o 
   3   1  10        0.43        0.93      1.23 o 
   4   1  10       25.29       32.73      2.93 o 
   5   1  10        9.78        7.93      1.48 o 
   6   1  10        0.10        0.08      0.65 o 
   7   1  10       11.50       12.91      2.07 o 
  -5   2  10        0.12       -0.53      0.65 o 
  -4   2  10        7.38       10.69      2.18 o 
  -3   2  10        0.07        0.03      0.57 o 
  -2   2  10       38.86       41.79      4.05 o 
  -1   2  10       32.58       28.36      3.29 o 
   0   2  10       42.74       41.82      3.89 o 
   1   2  10        0.03        0.30      0.66 o 
   2   2  10        0.24        0.40      0.59 o 
   3   2  10        3.46        4.33      0.83 o 
   4   2  10        2.07        2.65      0.87 o 
   5   2  10        0.90        1.82      0.78 o 
   6   2  10        0.03        0.01      0.41 o 
   7   2  10        2.24        3.09      1.08 o 
  -5   3  10        0.51        0.71      0.68 o 
  -4   3  10       16.87       25.37      3.35 o 
  -3   3  10        0.02        1.21      0.75 o 
  -2   3  10       22.55       20.31      2.86 o 
  -1   3  10        4.28        2.63      1.04 o 
   0   3  10        3.36        4.19      1.35 o 
   1   3  10        5.52        5.83      1.59 o 
   2   3  10        7.68       10.46      1.91 o 
   3   3  10        0.18        0.33      0.35 o 
   4   3  10        0.12        1.13      0.52 o 
   5   3  10       11.28        9.26      1.61 o 
   6   3  10        0.08       -0.44      0.46 o 
   7   3  10        0.03        0.14      0.59 o 
  -4   4  10       24.55       33.45      3.97 o 
  -3   4  10        3.80        2.99      1.10 o 
  -2   4  10        4.74        3.80      1.31 o 
  -1   4  10        0.03       -0.15      0.62 o 
   0   4  10       96.44       96.10      6.46 o 
   1   4  10       10.72       12.30      2.22 o 
   2   4  10        2.66        2.27      1.00 o 
   3   4  10        0.70        1.93      0.89 o 
   4   4  10       21.36       22.20      1.83 o 
   5   4  10       33.74       25.49      1.95 o 
   6   4  10        0.04        0.59      0.46 o 
   7   4  10        0.01        0.14      0.45 o 
   8   4  10        1.15        1.69      0.92 o 
  -4   5  10        2.54        4.17      1.50 o 
  -3   5  10        0.85       -0.18      0.55 o 
  -2   5  10        0.11        0.22      0.63 o 
  -1   5  10        1.95        5.12      1.54 o 
   0   5  10       32.21       34.57      3.85 o 
   1   5  10      141.04      153.05      8.63 o 
   2   5  10        2.87        4.61      1.52 o 
   3   5  10        8.69        9.76      1.30 o 
   4   5  10        2.94        1.08      0.44 o 
   5   5  10        8.80        8.37      1.13 o 
   6   5  10        0.28       -0.17      0.31 o 
   7   5  10        2.19        3.51      1.03 o 
   8   5  10        0.01       -0.08      0.41 o 
  -3   6  10        0.00        0.21      0.64 o 
  -2   6  10        0.17        1.04      1.01 o 
  -1   6  10        1.21        2.11      1.14 o 
   0   6  10        0.00        0.73      0.80 o 
   1   6  10        1.78        2.50      1.19 o 
   2   6  10       50.61       47.18      4.60 o 
   3   6  10       17.45       17.22      1.77 o 
   4   6  10        0.57        1.84      0.64 o 
   5   6  10        2.13        3.05      0.63 o 
   6   6  10        0.09       -0.04      0.31 o 
   7   6  10        0.77        1.98      0.66 o 
  -3   7  10        1.89        1.90      1.11 o 
  -2   7  10        2.06        3.09      1.33 o 
  -1   7  10        0.02       -0.25      0.69 o 
   0   7  10        3.14        3.17      1.18 o 
   1   7  10        3.44        3.01      1.33 o 
   2   7  10       38.44       33.50      3.95 o 
   3   7  10       12.97       13.42      1.64 o 
   4   7  10        9.64       14.30      1.71 o 
   5   7  10        0.83        0.53      0.63 o 
   6   7  10        0.72        0.82      0.82 o 
   7   7  10        0.71        1.66      1.10 o 
  -1   8  10       16.94       25.79      3.70 o 
   0   8  10        1.55        2.71      1.24 o 
   1   8  10        2.69        1.01      0.93 o 
   2   8  10       24.04       32.03      4.01 o 
   3   8  10       49.48       50.76      3.45 o 
   4   8  10        0.42        1.27      1.11 o 
   5   8  10        0.00        1.61      0.89 o 
   6   8  10        0.05        0.78      0.93 o 
   1   9  10        1.22        2.06      1.13 o 
   2   9  10        0.56        1.00      1.10 o 
   3   9  10        5.96        6.97      1.63 o 
   4   9  10        1.50        0.58      0.75 o 
   5   9  10        0.43        0.03      0.61 o 
   3  10  10        0.06        0.46      0.71 o 
   4  10  10        4.07        4.50      1.43 o 
  -2  -4  11        3.08        3.24      1.40 o 
  -1  -4  11        0.21       -0.11      0.53 o 
   0  -4  11        0.12        0.58      0.80 o 
  -3  -3  11        9.39       16.46      2.91 o 
  -2  -3  11        1.88        3.97      1.41 o 
  -1  -3  11        2.24        4.11      1.50 o 
   0  -3  11        4.63        5.86      1.61 o 
   1  -3  11        2.58        3.57      0.81 o 
   2  -3  11        0.18        1.13      0.76 o 
   3  -3  11        0.09       -0.05      0.42 o 
  -3  -2  11        0.65        1.15      0.92 o 
  -2  -2  11        8.52       12.78      2.43 o 
  -1  -2  11        3.34        4.25      1.37 o 
   0  -2  11        0.09        0.53      0.81 o 
   1  -2  11        1.15        3.86      1.31 o 
   2  -2  11       29.01       26.66      2.88 o 
   3  -2  11        2.07        2.83      0.99 o 
   4  -2  11        2.78        3.94      1.20 o 
  -4  -1  11        0.69        1.39      1.17 o 
  -3  -1  11        1.28        1.88      1.03 o 
  -2  -1  11        4.17        5.42      1.56 o 
  -1  -1  11        3.85        5.60      1.58 o 
   0  -1  11        0.53        1.72      1.03 o 
   1  -1  11        0.01        0.21      0.55 o 
   2  -1  11       98.92       89.18      4.04 o 
   3  -1  11        1.93        2.15      0.93 o 
   4  -1  11        0.10        0.37      0.64 o 
   5  -1  11        1.13        1.14      0.73 o 
  -4   0  11        1.50        1.48      1.05 o 
  -3   0  11        0.10        0.24      0.80 o 
  -2   0  11        0.03        0.08      0.47 o 
  -1   0  11        2.27        1.51      0.81 o 
   0   0  11        3.36        5.75      1.54 o 
   1   0  11        0.01       -0.28      0.60 o 
   2   0  11       10.65       11.99      1.41 o 
   3   0  11        2.21        5.98      1.40 o 
   4   0  11        7.01        6.87      1.51 o 
   5   0  11        2.78        3.75      1.20 o 
  -4   1  11        2.15        1.81      1.04 o 
  -3   1  11        0.05        0.54      0.64 o 
  -2   1  11        2.26        1.27      0.78 o 
  -1   1  11        0.00        0.50      0.80 o 
   0   1  11        3.23        4.77      1.41 o 
   1   1  11        0.05        0.70      0.78 o 
   2   1  11       12.14       10.25      1.72 o 
   3   1  11       36.30       40.79      2.59 o 
   4   1  11        2.54        3.91      1.12 o 
   5   1  11        0.05        0.02      0.62 o 
   6   1  11        2.18        5.35      1.38 o 
  -4   2  11        0.03        1.15      0.89 o 
  -3   2  11        3.86        1.67      1.03 o 
  -2   2  11       12.12       16.24      2.62 o 
  -1   2  11       36.71       38.36      4.03 o 
   0   2  11       60.49       59.95      5.00 o 
   1   2  11        5.13        6.69      1.64 o 
   2   2  11       17.56       20.56      2.85 o 
   3   2  11       18.30       19.76      1.81 o 
   4   2  11        6.00        6.49      1.42 o 
   5   2  11        4.98        5.74      1.34 o 
   6   2  11        0.26        0.73      0.55 o 
  -4   3  11       12.02       21.31      3.27 o 
  -3   3  11        1.33        3.78      1.34 o 
  -2   3  11        1.71        4.00      1.47 o 
  -1   3  11       10.91        8.95      1.94 o 
   0   3  11        7.30        5.62      1.61 o 
   1   3  11        0.85        1.63      0.78 o 
   2   3  11       11.42       15.83      2.53 o 
   3   3  11        0.45        0.63      0.47 o 
   4   3  11       14.67       13.87      3.18 o 
   5   3  11        9.58        7.66      1.49 o 
   6   3  11        0.02        0.64      0.61 o 
  -4   4  11        1.21        1.23      0.95 o 
  -3   4  11        1.76        1.88      1.12 o 
  -2   4  11        1.78        1.65      1.01 o 
  -1   4  11       12.19       11.16      2.21 o 
   0   4  11        1.05        1.90      1.15 o 
   1   4  11        0.37        0.93      0.81 o 
   2   4  11        4.69        5.80      1.62 o 
   3   4  11       13.10       16.81      2.73 o 
   4   4  11        0.43        1.01      0.85 o 
   5   4  11       15.47       13.25      1.96 o 
   6   4  11        1.32        1.15      0.64 o 
   7   4  11        0.89        1.63      0.86 o 
  -3   5  11        4.49        7.83      2.06 o 
  -2   5  11        2.62        6.22      1.82 o 
  -1   5  11        0.55        0.61      0.89 o 
   0   5  11        2.14        2.76      1.26 o 
   1   5  11        1.10        0.86      0.89 o 
   2   5  11        1.17        1.42      0.94 o 
   3   5  11        0.47        1.57      1.00 o 
   4   5  11        0.57        0.26      0.68 o 
   5   5  11        1.98        3.56      0.97 o 
   6   5  11        1.42        2.21      0.89 o 
   7   5  11        0.00        0.39      0.59 o 
  -2   6  11        1.55        1.27      1.09 o 
  -1   6  11        1.01        2.03      1.23 o 
   0   6  11        0.55        2.18      1.20 o 
   1   6  11        2.50        3.62      1.45 o 
   2   6  11        1.22        1.74      1.17 o 
   3   6  11       60.27       68.43      5.79 o 
   4   6  11        0.05        0.58      0.51 o 
   5   6  11        1.21        0.98      0.78 o 
   6   6  11        2.16        0.87      0.50 o 
   7   6  11        4.31        3.28      0.80 o 
  -1   7  11        4.13        6.77      1.95 o 
   0   7  11        0.85        0.62      0.87 o 
   1   7  11        2.56        2.44      1.20 o 
   2   7  11        5.77        7.96      2.09 o 
   3   7  11      121.91      128.63      8.47 o 
   4   7  11        0.56        2.13      0.83 o 
   5   7  11        1.10        0.96      0.79 o 
   6   7  11        2.06        2.28      1.18 o 
   1   8  11        0.04        0.42      0.72 o 
   2   8  11        2.12        2.56      1.34 o 
   3   8  11        1.52        2.45      1.30 o 
   4   8  11        1.19        1.57      0.84 o 
   5   8  11        5.44        5.78      1.71 o 
   6   8  11        0.83        1.00      0.88 o 
   4   9  11        6.70        7.13      1.70 o 
   5   9  11        0.83        0.32      0.62 o 
   0  -3  12        7.38        8.27      2.03 o 
   2  -3  12        0.30        0.69      0.66 o 
  -1  -2  12        1.31        1.89      1.10 o 
   0  -2  12        0.28        0.15      0.59 o 
   1  -2  12        4.99        4.05      1.45 o 
   2  -2  12        1.20        0.85      0.72 o 
   3  -2  12        0.17        0.97      0.77 o 
  -2  -1  12        2.35        4.39      1.48 o 
  -1  -1  12        2.91        3.83      1.37 o 
   0  -1  12        0.77        1.35      0.84 o 
   1  -1  12        0.56        0.64      0.90 o 
   2  -1  12        1.21        1.61      0.86 o 
   3  -1  12        2.97        2.97      1.14 o 
  -2   0  12        0.26        1.12      0.95 o 
  -1   0  12        0.31       -0.25      0.59 o 
   0   0  12        0.39        0.48      0.64 o 
   1   0  12        2.86        1.91      1.07 o 
   2   0  12        5.72        4.54      1.37 o 
   3   0  12        9.84       11.40      1.98 o 
   4   0  12       19.25       20.07      2.64 o 
  -3   1  12        1.04        3.48      1.47 o 
  -2   1  12        2.78        4.85      1.64 o 
  -1   1  12        3.70        5.05      1.61 o 
   0   1  12        7.71        8.77      1.95 o 
   1   1  12        2.21        3.75      1.29 o 
   2   1  12        0.37        0.42      0.50 o 
   3   1  12       32.50       29.86      3.11 o 
   4   1  12       71.02       75.50      5.22 o 
  -2   2  12        0.03       -0.40      0.45 o 
  -1   2  12        2.78        3.20      1.36 o 
   0   2  12       16.02       14.94      2.51 o 
   1   2  12        2.11        1.14      0.92 o 
   2   2  12        0.84        1.56      0.92 o 
   3   2  12       12.80       14.21      2.01 o 
   4   2  12        5.06        6.07      1.46 o 
   5   2  12        0.41        1.08      0.79 o 
  -2   3  12        0.52       -0.99      0.99 o 
  -1   3  12        2.23        2.63      1.28 o 
   0   3  12        5.97        8.23      1.96 o 
   1   3  12        9.35       11.75      2.30 o 
   2   3  12        0.01        1.27      0.96 o 
   3   3  12        0.54        1.51      1.03 o 
   4   3  12        0.83        0.67      0.47 o 
   5   3  12        0.94        2.12      0.95 o 
  -2   4  12        1.38        1.04      0.89 o 
  -1   4  12        0.48        0.44      0.56 o 
   0   4  12        5.91        7.42      1.98 o 
   1   4  12       20.33       18.17      2.92 o 
   2   4  12        1.75        2.40      1.16 o 
   3   4  12        0.85        1.99      1.14 o 
   4   4  12        1.08        1.89      0.66 o 
   5   4  12        0.44        1.50      0.86 o 
   6   4  12        0.12        1.16      0.75 o 
  -1   5  12        0.04        1.12      1.28 o 
   0   5  12        0.95        2.66      1.25 o 
   1   5  12        0.05        1.28      0.88 o 
   2   5  12       13.84       13.42      2.61 o 
   3   5  12        0.13        0.76      0.93 o 
   4   5  12        0.02        1.39      0.84 o 
   5   5  12        0.00        0.46      0.31 o 
   6   5  12        0.47       -0.34      0.50 o 
   0   6  12        0.01        0.20      0.60 o 
   1   6  12        0.36        0.26      0.66 o 
   2   6  12       23.58       26.40      3.72 o 
   3   6  12       33.08       28.50      3.84 o 
   4   6  12        0.85        1.70      1.01 o 
   5   6  12        0.04        0.86      0.56 o 
   6   6  12        2.09        1.56      0.96 o 
   2   7  12        0.19        1.07      1.23 o 
   3   7  12        6.51        6.88      1.97 o 
   4   7  12       17.28       18.95      3.18 o 
   5   7  12        2.29        2.52      0.89 o 
   6   7  12        0.07       -0.36      0.71 o 
   5   8  12        6.17        8.71      1.97 o 
   0  -1  13        3.52        8.77      2.11 o 
   1  -1  13        0.04        1.28      0.93 o 
   0   0  13        0.04        0.54      0.73 o 
   1   0  13        0.96        2.54      1.24 o 
   2   0  13        0.06       -0.83      0.83 o 
   0   1  13        0.86        0.24      0.76 o 
   1   1  13        0.25        3.14      1.33 o 
   2   1  13        0.37       -0.67      0.72 o 
   0   2  13        1.43        1.56      1.09 o 
   1   2  13        2.18        1.86      1.11 o 
   2   2  13        0.72        2.41      1.16 o 
   3   2  13        0.72        0.51      0.56 o 
   0   3  13        0.93        2.64      1.38 o 
   1   3  13        0.47        2.44      1.21 o 
   2   3  13       19.00       16.53      2.84 o 
   3   3  13        0.01       -0.06      0.64 o 
   0   4  13        2.14        2.95      1.32 o 
   1   4  13        3.49        4.72      1.58 o 
   2   4  13       18.06       19.65      3.21 o 
   3   4  13        3.04        3.34      1.37 o 
   4   4  13        1.03        2.57      1.29 o 
   1   5  13        0.01        0.71      1.01 o 
   2   5  13        1.40        2.94      1.37 o 
   3   5  13        0.72        0.58      0.77 o 
   4   5  13        2.14        2.39      1.34 o 
   3   6  13        0.28        2.19      1.30 o 
   4   6  13        0.00        0.66      0.82 o 
   5   6  13        0.01        0.19      0.67 o 
   3   3  14        0.55        0.91      1.13 o 
                                                 
