# Supplementary material for: Structure–mechanical property correlations in mechanochromic luminescent crystals of boron difluoride dibenzoylmethane derivatives
Source: IUCrJ. 2015 Sep 22;2(Pt 6):611–9. doi: 10.1107/S2052252515015134 (PMC4645105; doi:10.1107/S2052252515015134)
Supplement: Supplementary file 4 [file m-02-00611-bf2dbmtbu2_asup4.hkl]

# 
# h,k,l, Fc-squared, Fo-squared, sigma(Fo-squared) and status flag 
# 
data_bf2dbmtbu2_a 
_shelx_title ' BF2DBMTBU2_A in C2/c' 
_shelx_refln_list_code          4 
_shelx_F_calc_maximum      323.23 
_exptl_crystal_F_000       928.00 
_reflns_d_resolution_high  0.7572 
 
loop_ 
 _symmetry_equiv_pos_as_xyz 
 'x, y, z' 
 '-x, y, -z+1/2' 
 'x+1/2, y+1/2, z' 
 '-x+1/2, y+1/2, -z+1/2' 
 '-x, -y, -z' 
 'x, -y, z-1/2' 
 '-x+1/2, -y+1/2, -z' 
 'x+1/2, -y+1/2, z-1/2' 
 
_cell_length_a    28.5753 
_cell_length_b     7.0402 
_cell_length_c    10.3208 
_cell_angle_alpha  90.000 
_cell_angle_beta  102.920 
_cell_angle_gamma  90.000 
 
_shelx_F_squared_multiplier     1.000 
 
loop_ 
 _refln_index_h 
 _refln_index_k 
 _refln_index_l 
 _refln_F_squared_calc 
 _refln_F_squared_meas 
 _refln_F_squared_sigma 
 _refln_observed_status 
   2   0   0    26187.62    23346.17    735.28 o 
   4   0   0      607.17      559.45      7.66 o 
   6   0   0     4841.45     4363.43     74.61 o 
   8   0   0      154.09      160.67      5.90 o 
  10   0   0      362.67      346.55      6.04 o 
  12   0   0     3468.70     3372.69     40.28 o 
  14   0   0      659.12      682.39     10.73 o 
  16   0   0     1046.23      957.79     17.19 o 
  18   0   0     1611.16     1542.69     23.10 o 
  20   0   0     3847.86     4070.47     54.33 o 
  22   0   0     1964.72     2137.76     34.13 o 
  24   0   0       37.98       33.33      3.88 o 
  26   0   0      187.99      218.56      9.52 o 
  28   0   0      967.95      962.01     25.88 o 
  30   0   0      827.28      837.85     24.33 o 
  32   0   0     1676.75     1796.41     42.07 o 
  34   0   0      968.35      960.04     28.02 o 
  36   0   0      737.53      757.96     24.77 o 
   1   1   0     6077.23     5536.27     54.60 o 
   3   1   0     3618.03     3611.88     53.04 o 
   5   1   0     5606.51     5787.58     58.29 o 
   7   1   0     5400.84     5251.97     50.43 o 
   9   1   0      276.74      291.44      4.22 o 
  11   1   0     1899.38     1836.85     19.29 o 
  13   1   0       60.85       77.76      2.46 o 
  15   1   0     6646.39     6673.11    101.27 o 
  17   1   0     4910.41     5035.51     50.36 o 
  19   1   0       96.06      114.92      3.75 o 
  21   1   0       14.50       20.63      2.21 o 
  23   1   0       54.70       55.51      3.16 o 
  25   1   0        0.14        0.04      2.04 o 
  27   1   0      167.20      162.05      6.64 o 
  29   1   0      239.09      249.91      8.51 o 
  31   1   0       62.75       48.30      4.83 o 
  33   1   0        1.67        0.22      3.53 o 
  35   1   0        8.62        6.46      4.45 o 
   0   2   0        2.90        8.78      1.92 o 
   2   2   0     3768.96     3796.17     38.67 o 
   4   2   0      727.22      711.14     10.55 o 
   6   2   0     2753.83     2522.16     36.40 o 
   8   2   0      337.33      341.43      5.28 o 
  10   2   0      862.53      865.63     10.03 o 
  12   2   0      327.01      350.86      5.46 o 
  14   2   0       27.10       33.08      2.04 o 
  16   2   0     1860.10     2011.21     21.29 o 
  18   2   0       95.04       62.32      2.84 o 
  20   2   0      334.29      296.43      5.84 o 
  22   2   0       94.57       98.11      4.12 o 
  24   2   0       90.42       73.28      4.71 o 
  26   2   0     1030.69     1036.41     16.39 o 
  28   2   0      174.38      182.24      6.86 o 
  30   2   0        0.38        0.28      3.20 o 
  32   2   0     1220.86     1243.03     20.14 o 
  34   2   0      476.89      459.87     12.16 o 
   1   3   0     1281.06     1235.87     17.12 o 
   3   3   0       68.54      158.15      3.84 o 
   5   3   0     1083.52     1185.89     18.86 o 
   7   3   0       44.60       38.99      2.14 o 
   9   3   0      494.36      451.40      6.88 o 
  11   3   0       33.02       49.78      2.13 o 
  13   3   0       26.45       22.19      1.86 o 
  15   3   0      326.99      356.67      6.34 o 
  17   3   0      726.09      800.10     10.80 o 
  19   3   0     2893.35     3051.23     32.94 o 
  21   3   0      100.35       94.55      4.16 o 
  23   3   0      587.73      560.31     10.64 o 
  25   3   0       54.50       51.32      3.93 o 
  27   3   0        9.88        5.87      3.11 o 
  29   3   0       83.12       82.01      6.18 o 
  31   3   0        9.07       12.44      3.66 o 
  33   3   0      395.60      400.05     10.91 o 
   0   4   0       72.35       62.33      3.78 o 
   2   4   0      220.31      221.41      5.52 o 
   4   4   0     1242.18     1301.08     15.13 o 
   6   4   0        3.33        4.54      1.47 o 
   8   4   0      236.47      264.02      6.81 o 
  10   4   0       44.12       42.72      2.63 o 
  12   4   0      123.63      130.75      4.86 o 
  14   4   0      910.38      924.83     11.32 o 
  16   4   0      106.45       96.77      3.38 o 
  18   4   0     2884.43     2908.67     33.64 o 
  20   4   0      187.34      189.39      5.96 o 
  22   4   0      255.22      255.22      7.53 o 
  24   4   0       28.10       24.77      3.43 o 
  26   4   0      334.99      358.21      9.94 o 
  28   4   0      626.02      683.75     14.44 o 
  30   4   0      211.79      217.58      8.76 o 
  32   4   0       59.13       45.55      5.97 o 
   1   5   0      726.23      815.16     13.22 o 
   3   5   0      722.55      852.95     14.05 o 
   5   5   0      795.02      869.64     12.71 o 
   7   5   0       47.93       49.71      3.02 o 
   9   5   0      458.37      419.89      8.81 o 
  11   5   0      706.81      685.95     11.03 o 
  13   5   0     4277.83     4358.05     46.25 o 
  15   5   0      824.02      832.91     13.25 o 
  17   5   0     2725.75     2722.66     32.40 o 
  19   5   0     2718.07     2683.85     32.24 o 
  21   5   0      242.01      257.92      9.00 o 
  23   5   0        0.14       -2.67      2.69 o 
  25   5   0        3.37        4.47      3.13 o 
  27   5   0        7.06        1.70      3.29 o 
  29   5   0       22.66       24.85      4.64 o 
  31   5   0       58.85       48.83      6.77 o 
   0   6   0       83.02      107.16     10.32 o 
   2   6   0     1219.56     1105.11     19.22 o 
   4   6   0      448.43      395.95      9.39 o 
   6   6   0      706.48      591.19     11.96 o 
   8   6   0      223.99      185.05      6.23 o 
  10   6   0      512.09      522.66     10.22 o 
  12   6   0        5.21        0.69      3.23 o 
  14   6   0      453.71      461.25      9.95 o 
  16   6   0       17.24       11.92      3.60 o 
  18   6   0      483.66      517.74     10.48 o 
  20   6   0      511.75      505.74     10.51 o 
  22   6   0        6.07        4.94      3.27 o 
  24   6   0      111.27      112.25      6.22 o 
  26   6   0       26.08       23.34      4.39 o 
  28   6   0        0.03        3.81      4.17 o 
   1   7   0     1246.91     1004.89     22.00 o 
   3   7   0      868.63      729.98     17.90 o 
   5   7   0       12.55       10.00      3.15 o 
   7   7   0        6.83       -1.00      2.76 o 
   9   7   0      126.84      113.35      6.61 o 
  11   7   0       93.48       88.19      5.75 o 
  13   7   0      718.56      712.42     14.83 o 
  15   7   0      300.45      305.95     10.05 o 
  17   7   0      832.25      897.74     16.40 o 
  19   7   0      109.50      111.23      6.14 o 
  21   7   0       16.19        8.31      4.18 o 
  23   7   0       90.99       81.67      6.37 o 
   0   8   0      124.90       88.55      9.71 o 
   2   8   0        0.57        9.33      4.74 o 
   4   8   0      241.59      235.99     10.54 o 
   6   8   0       72.44       69.19      6.35 o 
   8   8   0       18.64       23.22      4.88 o 
  10   8   0        0.87        2.82      3.58 o 
  12   8   0       22.03       18.40      4.10 o 
  14   8   0        5.84        6.48      3.67 o 
  16   8   0      102.62      111.10      6.91 o 
  18   8   0        2.05        0.86      3.94 o 
   1   9   0        5.89       -0.81      3.99 o 
   3   9   0      131.98      151.45      8.34 o 
   5   9   0      274.34      327.20     13.43 o 
   7   9   0      209.53      189.35     10.56 o 
   9   9   0       11.87       10.50      5.46 o 
 -37   1   1     1055.19     1157.72     23.40 o 
 -35   1   1       48.80       46.16      6.05 o 
 -33   1   1       31.14       29.92      4.91 o 
 -31   1   1      341.08      354.28     10.09 o 
 -29   1   1      121.16      115.30      5.85 o 
 -27   1   1        2.91        2.28      2.67 o 
 -25   1   1      284.87      288.75      7.33 o 
 -23   1   1       30.11       38.12      2.95 o 
 -21   1   1     2493.74     2562.99     26.13 o 
 -19   1   1      365.63      376.23      5.95 o 
 -17   1   1       84.12       79.44      2.67 o 
 -15   1   1       32.81       47.69      2.02 o 
 -13   1   1      379.98      395.08      7.05 o 
 -11   1   1      100.48      100.10      3.57 o 
  -9   1   1     2737.55     2718.38     28.56 o 
  -7   1   1    14807.11    14647.03    204.37 o 
  -5   1   1    17057.51    16407.09    253.85 o 
  -3   1   1     6812.63     6387.82     69.59 o 
  -1   1   1    14904.84    14670.21    117.17 o 
   1   1   1     8842.81     8638.55     74.47 o 
   3   1   1     4171.67     3926.28     34.18 o 
   5   1   1     7874.24     7664.75     72.72 o 
   7   1   1     2800.57     2818.66     27.88 o 
   9   1   1      532.76      583.95      7.00 o 
  11   1   1      953.65      933.68     10.42 o 
  13   1   1     3457.53     3637.54     36.62 o 
  15   1   1     2379.51     2525.17     25.32 o 
  17   1   1      599.94      612.05      8.83 o 
  19   1   1      560.75      535.50      8.76 o 
  21   1   1        8.87        8.04      1.80 o 
  23   1   1      251.03      236.51      6.56 o 
  25   1   1       77.01       72.73      3.76 o 
  27   1   1      239.51      247.02      7.61 o 
  29   1   1     1330.18     1286.16     19.64 o 
  31   1   1     1470.51     1541.07     24.51 o 
  33   1   1      440.96      455.93     11.88 o 
  35   1   1       30.35       27.57      6.91 o 
 -36   2   1      277.48      286.56     11.76 o 
 -34   2   1      444.43      450.40     12.04 o 
 -32   2   1       87.55       81.93      5.45 o 
 -30   2   1      128.68      142.06      7.61 o 
 -28   2   1       31.56       31.68      4.54 o 
 -26   2   1       85.63       93.95      5.17 o 
 -24   2   1        5.95        7.25      2.60 o 
 -22   2   1      283.85      288.14      6.22 o 
 -20   2   1     1210.09     1284.14     23.29 o 
 -18   2   1      588.85      648.68      8.60 o 
 -16   2   1        0.07        2.88      1.48 o 
 -14   2   1     1694.31     1679.45     17.71 o 
 -12   2   1      123.51      149.28      3.56 o 
 -10   2   1     1006.14     1107.62     13.39 o 
  -8   2   1     3295.21     3101.34     32.82 o 
  -6   2   1     2511.63     2670.73     25.79 o 
  -4   2   1      167.68      143.45      4.60 o 
  -2   2   1      177.93      173.10      3.71 o 
   0   2   1      340.12      309.76      4.88 o 
   2   2   1        8.60        3.62      0.93 o 
   4   2   1     1409.47     1395.55     14.83 o 
   6   2   1       12.76       21.50      1.70 o 
   8   2   1      508.84      588.50      8.02 o 
  10   2   1       84.98       80.54      2.59 o 
  12   2   1     3330.36     3475.52     35.29 o 
  14   2   1      645.26      666.94      9.16 o 
  16   2   1      259.48      296.80      5.63 o 
  18   2   1      268.90      261.37      5.57 o 
  20   2   1      218.96      211.69      5.27 o 
  22   2   1       62.14       74.58      3.76 o 
  24   2   1      285.68      297.73      7.14 o 
  26   2   1      843.17      834.85     13.44 o 
  28   2   1      146.80      150.39      7.82 o 
  30   2   1     1231.20     1231.38     18.41 o 
  32   2   1      454.38      466.38     12.73 o 
  34   2   1       36.04       27.22      4.66 o 
 -35   3   1      113.81      112.56      6.81 o 
 -33   3   1        4.26        3.13      3.48 o 
 -31   3   1       48.46       61.31      4.89 o 
 -29   3   1       66.77       59.93      4.98 o 
 -27   3   1       97.88       91.84      5.41 o 
 -25   3   1      416.31      423.68     10.03 o 
 -23   3   1       18.68        8.21      4.14 o 
 -21   3   1     4097.02     4078.40     47.60 o 
 -19   3   1       20.20       32.63      2.62 o 
 -17   3   1        3.45        1.15      1.56 o 
 -15   3   1     1564.20     1569.53     17.90 o 
 -13   3   1     1816.16     1978.14     31.68 o 
 -11   3   1      391.10      312.37      5.91 o 
  -9   3   1     1618.18     1679.08     19.01 o 
  -7   3   1      874.31      864.25     12.10 o 
  -5   3   1       32.96       62.16      2.19 o 
  -3   3   1     1524.70     1963.63     23.62 o 
  -1   3   1     1218.64     1324.92     16.06 o 
   1   3   1     6729.79     6726.78     64.62 o 
   3   3   1     1949.52     1985.39     28.07 o 
   5   3   1        1.98        1.09      0.95 o 
   7   3   1      560.36      638.08      8.64 o 
   9   3   1        3.54        0.26      1.06 o 
  11   3   1       42.05       69.04      2.46 o 
  13   3   1      648.23      584.61      7.84 o 
  15   3   1     2836.81     2854.13     29.39 o 
  17   3   1      129.63      168.20      4.81 o 
  19   3   1       26.00       14.93      2.54 o 
  21   3   1      909.69      918.46     13.05 o 
  23   3   1      155.41      159.46      5.82 o 
  25   3   1      639.70      675.13     12.42 o 
  27   3   1       64.10       57.30      5.02 o 
  29   3   1      237.11      250.43      8.22 o 
  31   3   1     1006.17     1017.85     17.68 o 
  33   3   1        0.94       -0.02      3.46 o 
 -32   4   1      408.67      444.82     13.26 o 
 -30   4   1        8.48        9.97      3.97 o 
 -28   4   1       27.68       32.60      4.26 o 
 -26   4   1      461.39      497.93     11.70 o 
 -24   4   1     1018.04     1016.73     18.16 o 
 -22   4   1       79.87       73.44      4.70 o 
 -20   4   1       49.12       49.90      3.38 o 
 -18   4   1      392.32      395.41      7.69 o 
 -16   4   1      966.31      975.20     13.39 o 
 -14   4   1     1392.77     1247.70     16.75 o 
 -12   4   1      531.28      487.61      9.05 o 
 -10   4   1        2.70        2.92      1.45 o 
  -8   4   1      657.42      636.06      9.06 o 
  -6   4   1      553.31      653.33     10.10 o 
  -4   4   1    10299.90    11583.14    134.69 o 
  -2   4   1     5803.12     6636.10     78.31 o 
   0   4   1     1116.83     1095.93     16.37 o 
   2   4   1      114.00       83.93      2.98 o 
   4   4   1     1597.95     1533.70     17.02 o 
   6   4   1      433.17      333.09      9.68 o 
   8   4   1      693.53      639.54     11.35 o 
  10   4   1        6.03        6.70      1.48 o 
  12   4   1      936.11      951.35     12.17 o 
  14   4   1        5.18        4.09      1.67 o 
  16   4   1     1440.91     1352.86     16.08 o 
  18   4   1     5237.83     5127.89     52.57 o 
  20   4   1      368.12      369.27      8.01 o 
  22   4   1      162.42      159.10      6.00 o 
  24   4   1        8.58        9.07      2.85 o 
  26   4   1      106.85      114.08      7.52 o 
  28   4   1      165.20      165.71      6.90 o 
  30   4   1      351.62      344.57     11.63 o 
  32   4   1       42.34       33.78      4.95 o 
 -31   5   1      109.04      115.10      8.71 o 
 -29   5   1        3.51       10.13      4.27 o 
 -27   5   1        2.93        2.68      4.22 o 
 -25   5   1      135.16      117.22      6.16 o 
 -23   5   1       31.18       30.37      3.90 o 
 -21   5   1      422.57      433.68      9.30 o 
 -19   5   1     3211.32     3268.71     33.63 o 
 -17   5   1     1501.09     1493.93     17.82 o 
 -15   5   1        6.69        4.32      2.05 o 
 -13   5   1      251.56      205.93      8.15 o 
 -11   5   1      634.63      636.39     10.65 o 
  -9   5   1        6.35        1.89      1.96 o 
  -7   5   1        3.58        3.35      1.95 o 
  -5   5   1      110.60      135.84      5.08 o 
  -3   5   1      188.23      147.65      5.78 o 
  -1   5   1       54.15       43.17      3.37 o 
   1   5   1      690.89      622.79     10.83 o 
   3   5   1      713.69      671.41     10.85 o 
   5   5   1       27.95       30.93      2.67 o 
   7   5   1     2035.61     2045.46     22.76 o 
   9   5   1      142.08      142.17      5.13 o 
  11   5   1     3803.63     3744.76     47.67 o 
  13   5   1     4519.81     4424.07     51.79 o 
  15   5   1      675.14      680.21     12.38 o 
  17   5   1      100.87       84.69      6.02 o 
  19   5   1      170.31      163.42      5.92 o 
  21   5   1      246.41      240.25      7.16 o 
  23   5   1      232.54      246.93      7.79 o 
  25   5   1        8.97        2.63      3.14 o 
  27   5   1       48.30       50.21      4.51 o 
  29   5   1      243.06      228.59      8.32 o 
 -28   6   1        1.35        1.43      4.17 o 
 -26   6   1      207.60      210.55      8.18 o 
 -24   6   1      145.49      148.41      6.88 o 
 -22   6   1      656.18      705.62     13.64 o 
 -20   6   1     1341.70     1407.78     21.09 o 
 -18   6   1      482.57      491.65     10.80 o 
 -16   6   1      242.11      256.71      7.57 o 
 -14   6   1      907.60      922.59     14.50 o 
 -12   6   1       60.36       50.15      4.89 o 
 -10   6   1      434.96      415.01      9.49 o 
  -8   6   1      741.66      618.52     12.56 o 
  -6   6   1      219.88      185.66      6.75 o 
  -4   6   1      351.15      362.40      8.97 o 
  -2   6   1       16.42       10.61      2.97 o 
   0   6   1       29.74       14.49      3.10 o 
   2   6   1        7.30       31.67      7.29 o 
   4   6   1      379.43      355.91     14.45 o 
   6   6   1      738.88      694.44     13.31 o 
   8   6   1      183.29      165.46      6.18 o 
  10   6   1       31.12       25.44      3.25 o 
  12   6   1     4811.99     4748.57     56.08 o 
  14   6   1      671.88      697.42     11.84 o 
  16   6   1       18.62       16.55      3.09 o 
  18   6   1        0.06        1.65      2.62 o 
  20   6   1      100.13      108.09      5.84 o 
  22   6   1       36.03       35.02      4.44 o 
  24   6   1      172.24      173.21      8.23 o 
  26   6   1        3.23        0.54      3.63 o 
 -23   7   1      182.74      194.29      8.48 o 
 -21   7   1      574.34      604.48     17.03 o 
 -19   7   1      163.77      158.28      7.04 o 
 -17   7   1       10.74       11.77      3.73 o 
 -15   7   1        0.97        2.92      3.28 o 
 -13   7   1      184.39      183.57      7.72 o 
 -11   7   1      723.20      701.97     16.81 o 
  -9   7   1      100.42       99.47      6.11 o 
  -7   7   1      274.70      218.73      8.51 o 
  -5   7   1       36.59       30.96      4.16 o 
  -3   7   1      706.36      638.31     14.26 o 
  -1   7   1      526.74      514.03     13.63 o 
   1   7   1      684.20      613.24     15.01 o 
   3   7   1        2.04       -0.50      3.21 o 
   5   7   1       75.08       86.84      6.44 o 
   7   7   1        6.58        9.25      3.77 o 
   9   7   1      110.23      100.52      6.27 o 
  11   7   1       53.30       47.97      6.21 o 
  13   7   1      224.41      209.85      8.01 o 
  15   7   1      881.80      924.20     16.46 o 
  17   7   1      543.43      581.54     12.77 o 
  19   7   1        1.23       -0.89      3.30 o 
  21   7   1        3.63        4.27      3.85 o 
  23   7   1        0.02       -3.51      3.73 o 
 -18   8   1      109.19      129.05      7.14 o 
 -16   8   1      167.37      166.24      7.88 o 
 -14   8   1      346.34      349.58     10.63 o 
 -12   8   1      504.91      533.49     12.96 o 
 -10   8   1       30.07       34.62      4.66 o 
  -8   8   1      238.37      258.44      9.54 o 
  -6   8   1       16.31       11.76      4.06 o 
  -4   8   1      817.99      765.09     18.21 o 
  -2   8   1      400.79      374.69     11.71 o 
   0   8   1      288.03      327.13     11.97 o 
   2   8   1      164.97      166.66      9.27 o 
   4   8   1       48.29       33.75      5.94 o 
   6   8   1      276.61      252.01     11.21 o 
   8   8   1      290.42      305.68     12.21 o 
  10   8   1       11.74       11.11      4.73 o 
  12   8   1       23.13       15.99      5.05 o 
  14   8   1      116.49      133.99      6.90 o 
  16   8   1       35.51       24.04      5.41 o 
  -9   9   1        0.15        5.94      4.55 o 
  -7   9   1       20.33       24.58      5.45 o 
  -5   9   1        0.55       -2.35      4.03 o 
  -3   9   1       21.37       19.42      4.96 o 
  -1   9   1      268.08      243.84     10.76 o 
   1   9   1       12.66        8.60      5.02 o 
   3   9   1      267.73      294.70     12.86 o 
   5   9   1     1002.58     1109.99     28.31 o 
   7   9   1        0.67       -2.62      4.79 o 
 -36   0   2      131.64       92.94     10.28 o 
 -34   0   2      768.76      803.91     24.84 o 
 -32   0   2      215.62      241.45     20.81 o 
 -30   0   2       39.04       46.57      6.73 o 
 -28   0   2        3.11        2.31      3.73 o 
 -26   0   2     1332.78     1332.89     31.25 o 
 -24   0   2      536.27      495.72     13.82 o 
 -22   0   2     1081.73     1054.61     26.35 o 
 -20   0   2      682.82      656.13     13.32 o 
 -18   0   2        0.95        1.74      2.03 o 
 -16   0   2      865.99      962.45     18.78 o 
 -14   0   2        1.13        2.20      1.61 o 
 -12   0   2     4428.26     4143.67     99.12 o 
 -10   0   2     3110.08     3315.36     50.46 o 
  -8   0   2    73786.09    78950.95   1685.64 o 
  -6   0   2   104477.05   105107.53   1180.69 o 
  -4   0   2      883.81      912.59     11.72 o 
  -2   0   2      303.86      344.96      5.28 o 
   0   0   2    14921.17    14122.57    171.77 o 
   2   0   2      207.24      174.32      3.56 o 
   4   0   2    14450.81    14546.43    215.36 o 
   6   0   2     1852.65     1885.19     22.83 o 
   8   0   2      349.99      332.92      8.17 o 
  10   0   2     1405.93     1538.41     21.09 o 
  12   0   2     2863.76     2817.26     36.84 o 
  14   0   2     2405.82     2650.02     38.69 o 
  16   0   2     2644.62     2604.46     38.77 o 
  18   0   2       75.06       85.64      4.68 o 
  20   0   2      145.17      135.70     10.38 o 
  22   0   2      171.58      182.07      8.15 o 
  24   0   2     4619.58     4569.01     67.12 o 
  26   0   2      803.72      869.63     18.40 o 
  28   0   2      529.02      505.96     23.65 o 
  30   0   2     1082.77     1058.71     26.59 o 
  32   0   2      241.98      251.43     11.46 o 
  34   0   2      404.78      398.48     17.40 o 
 -37   1   2       15.37       10.28      5.16 o 
 -35   1   2       67.24       56.04      6.04 o 
 -33   1   2       13.29        8.14      4.11 o 
 -31   1   2       35.43       27.63      5.74 o 
 -29   1   2      488.04      500.22     13.15 o 
 -27   1   2     1216.99     1319.80     20.69 o 
 -25   1   2      255.33      248.98      6.71 o 
 -23   1   2      579.91      639.68     10.06 o 
 -21   1   2       50.52       58.94      2.94 o 
 -19   1   2        1.16        4.00      1.45 o 
 -17   1   2     1960.61     1945.71     20.17 o 
 -15   1   2        3.23        6.77      1.56 o 
 -13   1   2       34.19       24.31      1.85 o 
 -11   1   2     2003.34     1933.98     19.01 o 
  -9   1   2     1880.65     1933.14     21.30 o 
  -7   1   2    31120.95    31318.59    392.21 o 
  -5   1   2     4510.06     4711.96     35.86 o 
  -3   1   2     6792.35     6689.48     52.20 o 
  -1   1   2     8140.80     8346.46     66.93 o 
   1   1   2     4610.24     4532.23     38.41 o 
   3   1   2      225.38      193.39      2.75 o 
   5   1   2    11728.96    11580.97    104.06 o 
   7   1   2      909.98      836.70      8.55 o 
   9   1   2     6984.24     7634.82     66.51 o 
  11   1   2      164.75      151.90      3.12 o 
  13   1   2      735.72      840.75     10.49 o 
  15   1   2      466.27      427.78      6.42 o 
  17   1   2      753.11      719.93      9.88 o 
  19   1   2      365.73      382.48      6.82 o 
  21   1   2       39.05       39.15      2.52 o 
  23   1   2      435.66      428.24      7.99 o 
  25   1   2      977.03     1001.99     14.62 o 
  27   1   2      202.52      236.33      7.05 o 
  29   1   2       22.73       16.08      3.31 o 
  31   1   2      182.96      177.60      7.65 o 
  33   1   2      395.89      392.85     10.32 o 
 -36   2   2      102.32      117.26      8.89 o 
 -34   2   2       11.58        9.05      4.27 o 
 -32   2   2      109.15      101.67      8.05 o 
 -30   2   2      121.17      127.81      6.07 o 
 -28   2   2      645.59      646.12     12.33 o 
 -26   2   2     2165.89     2216.89     28.95 o 
 -24   2   2      414.07      461.36      9.50 o 
 -22   2   2     1844.08     1844.20     21.59 o 
 -20   2   2      418.58      415.11      7.00 o 
 -18   2   2     1259.45     1297.83     17.61 o 
 -16   2   2        3.20        5.90      1.42 o 
 -14   2   2     1574.32     1648.37     17.40 o 
 -12   2   2     1003.12     1149.59     14.84 o 
 -10   2   2      781.70      659.05      7.76 o 
  -8   2   2       47.05       32.83      2.43 o 
  -6   2   2     1520.01     1624.51     16.21 o 
  -4   2   2     3294.46     3262.55     28.54 o 
  -2   2   2    11781.71    11787.77    112.38 o 
   0   2   2      707.18      614.89      7.27 o 
   2   2   2     5929.85     6007.44     57.53 o 
   4   2   2     2453.83     2476.75     23.82 o 
   6   2   2      911.83      814.06      9.91 o 
   8   2   2    18667.24    20206.70    181.08 o 
  10   2   2     4743.12     5188.93     48.46 o 
  12   2   2      523.28      541.98      7.25 o 
  14   2   2        3.66        8.48      1.43 o 
  16   2   2      122.33      120.57      3.63 o 
  18   2   2       75.07       63.31      4.25 o 
  20   2   2       45.22       55.18      3.00 o 
  22   2   2     1221.03     1228.24     16.73 o 
  24   2   2      372.85      366.74      8.60 o 
  26   2   2     1482.32     1502.93     19.31 o 
  28   2   2       16.84        9.90      2.82 o 
  30   2   2        0.55        3.33      3.05 o 
  32   2   2        1.72       -3.20      3.34 o 
  34   2   2       14.13        9.40      3.95 o 
 -35   3   2       71.36       60.37      5.74 o 
 -33   3   2        0.22       -0.66      3.41 o 
 -31   3   2      725.91      772.94     15.99 o 
 -29   3   2      464.59      450.44     13.90 o 
 -27   3   2      230.31      227.71      8.75 o 
 -25   3   2      392.52      407.23      9.50 o 
 -23   3   2        0.78       -1.73      2.19 o 
 -21   3   2      367.32      350.81      7.05 o 
 -19   3   2       83.17       72.52      3.20 o 
 -17   3   2        3.81        4.67      1.57 o 
 -15   3   2     1646.58     1714.32     18.98 o 
 -13   3   2     2047.41     2039.94     20.86 o 
 -11   3   2     3161.37     3374.12     32.12 o 
  -9   3   2     5750.12     6245.69     54.43 o 
  -7   3   2      144.83      177.89      3.48 o 
  -5   3   2      354.98      384.41      5.47 o 
  -3   3   2     1353.00     1618.29     20.26 o 
  -1   3   2       63.93       58.99      2.53 o 
   1   3   2      903.42      949.89     10.97 o 
   3   3   2     2001.31     2050.39     22.18 o 
   5   3   2     1454.67     1571.40     17.30 o 
   7   3   2     2776.27     2855.50     29.66 o 
   9   3   2       45.91       43.64      2.21 o 
  11   3   2      358.42      440.75      6.56 o 
  13   3   2      531.98      512.20      7.47 o 
  15   3   2       21.86       12.89      1.83 o 
  17   3   2       75.00       66.70      3.21 o 
  19   3   2      831.11      828.66     11.92 o 
  21   3   2      326.61      316.40      8.11 o 
  23   3   2       38.00       40.47      3.35 o 
  25   3   2      426.90      449.35     10.92 o 
  27   3   2      412.44      392.21     10.96 o 
  29   3   2      100.34       80.60      6.11 o 
  31   3   2       69.02       60.43      4.73 o 
  33   3   2       23.33       19.36      4.10 o 
 -34   4   2        0.54        3.50      5.22 o 
 -32   4   2       13.17       10.00      4.49 o 
 -30   4   2       56.37       51.70      7.13 o 
 -28   4   2       49.54       49.37      5.08 o 
 -26   4   2     1739.20     1804.43     29.37 o 
 -24   4   2     3313.29     3500.72     46.03 o 
 -22   4   2       64.62       77.88      4.48 o 
 -20   4   2      444.75      446.86      8.02 o 
 -18   4   2      173.48      147.99      4.90 o 
 -16   4   2      253.81      227.83      5.57 o 
 -14   4   2      204.36      205.82      5.32 o 
 -12   4   2      202.16      218.64      4.77 o 
 -10   4   2      123.57      125.86      3.74 o 
  -8   4   2     1804.08     1947.28     19.26 o 
  -6   4   2       54.42       63.85      2.90 o 
  -4   4   2      893.65      890.34     12.59 o 
  -2   4   2      100.34      101.21      3.75 o 
   0   4   2      546.37      598.66      8.98 o 
   2   4   2       61.27       62.28      2.88 o 
   4   4   2      869.15      814.87     12.59 o 
   6   4   2     1037.04     1042.50     13.87 o 
   8   4   2        7.31        5.74      1.95 o 
  10   4   2     1486.43     1530.88     18.08 o 
  12   4   2     1427.82     1371.01     16.71 o 
  14   4   2       72.59       67.70      3.23 o 
  16   4   2      827.08      793.45     10.93 o 
  18   4   2      854.90      861.54     11.82 o 
  20   4   2      141.99      136.51      4.70 o 
  22   4   2      202.92      224.86      6.87 o 
  24   4   2        2.13        5.68      2.63 o 
  26   4   2      520.40      546.42     12.00 o 
  28   4   2      254.48      256.70      8.11 o 
  30   4   2        8.98        4.01      3.46 o 
 -31   5   2       19.58       10.61      5.10 o 
 -29   5   2       19.89       22.68      4.46 o 
 -27   5   2      224.09      237.94      8.94 o 
 -25   5   2     1071.14     1105.56     18.01 o 
 -23   5   2      208.61      200.28      6.99 o 
 -21   5   2     1069.81     1104.81     15.68 o 
 -19   5   2      458.46      447.58      8.88 o 
 -17   5   2       41.70       48.92      3.62 o 
 -15   5   2       19.51       28.00      2.96 o 
 -13   5   2       38.83       26.18      2.59 o 
 -11   5   2       16.77       21.45      2.78 o 
  -9   5   2      132.52      196.39      5.72 o 
  -7   5   2        4.27       18.95      5.18 o 
  -5   5   2      210.15      214.97      6.62 o 
  -3   5   2       49.53       56.72      3.37 o 
  -1   5   2       64.89       88.00      3.93 o 
   1   5   2      899.63      883.14     12.53 o 
   3   5   2      468.41      430.81      9.24 o 
   5   5   2     1621.93     1520.35     19.71 o 
   7   5   2     2650.61     2595.17     32.53 o 
   9   5   2      134.98      128.93      5.90 o 
  11   5   2     5568.86     5278.79     57.30 o 
  13   5   2     2306.31     2261.10     26.00 o 
  15   5   2       88.68       86.78      8.03 o 
  17   5   2      627.12      626.27     11.78 o 
  19   5   2        8.67        5.21      2.89 o 
  21   5   2      147.26      144.32      6.17 o 
  23   5   2      179.81      171.42     10.67 o 
  25   5   2      131.39      118.03      9.67 o 
  27   5   2       51.95       31.95      4.90 o 
  29   5   2      332.90      340.03     10.33 o 
 -28   6   2      101.22       87.05      7.15 o 
 -26   6   2       63.18       72.19      6.14 o 
 -24   6   2      107.85       98.14      7.55 o 
 -22   6   2       97.77      100.56      5.60 o 
 -20   6   2     1189.20     1221.17     17.47 o 
 -18   6   2       20.04       15.53      3.14 o 
 -16   6   2      268.03      300.90      8.10 o 
 -14   6   2      823.91      773.55     14.34 o 
 -12   6   2      145.98      121.78      5.58 o 
 -10   6   2      461.07      382.48      9.20 o 
  -8   6   2        0.11       -0.62      2.47 o 
  -6   6   2        1.81       -2.15      2.22 o 
  -4   6   2      788.42      725.83     14.35 o 
  -2   6   2       23.07       13.17      2.81 o 
   0   6   2      337.31      301.80      7.65 o 
   2   6   2        0.53        0.18      2.42 o 
   4   6   2      381.02      385.05     15.44 o 
   6   6   2      178.59      173.06      7.91 o 
   8   6   2     1173.06     1209.61     22.34 o 
  10   6   2       24.24       24.39      3.08 o 
  12   6   2      422.11      436.60      9.72 o 
  14   6   2      513.74      482.40     10.35 o 
  16   6   2       19.54       16.77      3.19 o 
  18   6   2      151.14      157.08      7.69 o 
  20   6   2       85.02       82.13      6.00 o 
  22   6   2      193.54      194.87      7.71 o 
  24   6   2        9.06       14.30      3.69 o 
  26   6   2      109.00      132.15      6.92 o 
 -23   7   2       85.82      101.47     10.42 o 
 -21   7   2      543.92      538.47     13.01 o 
 -19   7   2      202.23      195.97      7.75 o 
 -17   7   2      365.77      393.64     10.18 o 
 -15   7   2      139.44      139.55      6.83 o 
 -13   7   2       10.75       15.92      3.59 o 
 -11   7   2       32.36       21.48      3.84 o 
  -9   7   2     2596.91     2478.29     54.84 o 
  -7   7   2      667.51      578.79     12.99 o 
  -5   7   2     1305.36     1175.22     27.73 o 
  -3   7   2      307.35      277.31     10.09 o 
  -1   7   2       85.05       76.08      5.27 o 
   1   7   2       69.16       70.29      7.84 o 
   3   7   2       15.89       18.95      4.23 o 
   5   7   2       50.98       52.98      5.38 o 
   7   7   2       81.32       76.19      7.52 o 
   9   7   2        6.22        8.19      3.74 o 
  11   7   2      350.12      354.08     11.25 o 
  13   7   2       61.10       57.53      5.94 o 
  15   7   2      192.27      199.99      7.34 o 
  17   7   2       15.50       13.30      3.77 o 
  19   7   2       16.12       12.49      3.47 o 
  21   7   2        5.52        2.82      3.44 o 
 -18   8   2        9.37        6.82      4.41 o 
 -16   8   2        7.50        3.22      4.02 o 
 -14   8   2       69.74       77.36      6.53 o 
 -12   8   2       22.58       15.19      4.08 o 
 -10   8   2       66.26       53.09      5.33 o 
  -8   8   2       12.09        5.29      3.82 o 
  -6   8   2       67.93       33.55      4.61 o 
  -4   8   2        6.33        6.45      3.45 o 
  -2   8   2      386.17      349.38     11.44 o 
   0   8   2       31.98       31.85      6.86 o 
   2   8   2       47.87       52.83      5.86 o 
   4   8   2      124.73      118.75      8.00 o 
   6   8   2       64.79       48.04      6.09 o 
   8   8   2      227.60      260.18     11.67 o 
  10   8   2      187.68      193.61     10.15 o 
  12   8   2       27.55       26.56      5.16 o 
  14   8   2      180.41      226.14     10.97 o 
  16   8   2      105.88      115.35      8.61 o 
  -7   9   2       26.15       16.74      4.83 o 
  -5   9   2       56.45       64.24      7.12 o 
  -3   9   2       54.03       62.66      7.02 o 
  -1   9   2      179.33      214.92     11.08 o 
   1   9   2       65.69       69.36      8.04 o 
   3   9   2       87.97      110.35      9.24 o 
   5   9   2        7.61        8.55      5.37 o 
 -37   1   3        6.57       14.90      6.10 o 
 -35   1   3        6.83        6.20      5.52 o 
 -33   1   3       69.74       69.71      7.27 o 
 -31   1   3      348.15      338.77     12.18 o 
 -29   1   3        1.14        6.22      3.59 o 
 -27   1   3      772.84      780.98     15.03 o 
 -25   1   3      928.53      889.36     14.48 o 
 -23   1   3      299.28      279.99      7.71 o 
 -21   1   3      419.18      395.54      6.31 o 
 -19   1   3       39.06       45.74      2.30 o 
 -17   1   3        9.22       10.66      1.48 o 
 -15   1   3     1581.78     1629.79     20.80 o 
 -13   1   3    22701.86    23699.07    203.85 o 
 -11   1   3      668.46      727.82      7.68 o 
  -9   1   3      577.56      530.44      6.57 o 
  -7   1   3      418.55      520.77      6.30 o 
  -5   1   3     1442.75     1524.59     15.44 o 
  -3   1   3     2235.56     2176.11     21.19 o 
  -1   1   3      272.69      249.05      4.16 o 
   1   1   3     1156.38     1151.21     11.68 o 
   3   1   3     7994.82     8295.77     75.73 o 
   5   1   3      565.91      554.68      6.74 o 
   7   1   3    12623.58    13005.69    122.49 o 
   9   1   3     4327.54     4643.27     43.35 o 
  11   1   3       44.48       67.56      1.95 o 
  13   1   3        3.79       -1.38      0.92 o 
  15   1   3      412.41      411.21      5.88 o 
  17   1   3       57.32       51.40      2.38 o 
  19   1   3        3.11        1.16      1.49 o 
  21   1   3       81.79       80.29      3.41 o 
  23   1   3     4516.26     4340.18     43.12 o 
  25   1   3     3150.04     3217.30     35.17 o 
  27   1   3        2.60       -0.53      2.37 o 
  29   1   3       77.27       77.46      4.39 o 
  31   1   3      143.52      148.22      6.69 o 
  33   1   3       67.29       62.39      4.61 o 
 -36   2   3       34.38        7.20      5.91 o 
 -34   2   3       13.23       10.08      4.88 o 
 -32   2   3      215.74      220.92     10.45 o 
 -30   2   3      114.62      130.88      6.31 o 
 -28   2   3       31.14       23.85      4.44 o 
 -26   2   3       42.05       54.34      3.98 o 
 -24   2   3        9.00       10.43      3.14 o 
 -22   2   3       45.41       53.12      3.48 o 
 -20   2   3       83.11       85.14      3.24 o 
 -18   2   3        7.46       15.92      1.73 o 
 -16   2   3     1600.97     1594.60     17.38 o 
 -14   2   3      119.49       86.64      2.76 o 
 -12   2   3     2602.75     2972.02     27.25 o 
 -10   2   3     2831.02     2929.05     25.56 o 
  -8   2   3     2558.14     2509.44     21.18 o 
  -6   2   3      201.04      155.99      3.60 o 
  -4   2   3      634.66      648.60      7.33 o 
  -2   2   3      293.19      284.22      5.98 o 
   0   2   3      461.33      569.87      7.38 o 
   2   2   3     3950.79     4109.68     34.14 o 
   4   2   3      974.95     1122.47     11.09 o 
   6   2   3     2078.99     2279.19     22.42 o 
   8   2   3     1601.05     1617.45     17.65 o 
  10   2   3      272.96      365.92      6.20 o 
  12   2   3        0.05       -0.36      1.07 o 
  14   2   3      198.15      237.61      4.42 o 
  16   2   3      227.18      224.78      4.54 o 
  18   2   3      931.89      930.99     12.38 o 
  20   2   3     1339.73     1263.41     15.93 o 
  22   2   3        6.58        0.07      2.09 o 
  24   2   3      647.25      592.36     10.30 o 
  26   2   3        1.68        5.41      2.40 o 
  28   2   3      103.57       84.09      6.05 o 
  30   2   3      184.31      171.10      6.07 o 
  32   2   3       85.54       82.77      5.05 o 
 -35   3   3      172.13      178.86      9.13 o 
 -33   3   3      180.25      173.56      9.20 o 
 -31   3   3      691.18      745.41     15.82 o 
 -29   3   3      333.73      359.59     10.16 o 
 -27   3   3      274.02      269.26      8.63 o 
 -25   3   3      369.82      381.72     12.47 o 
 -23   3   3      196.63      180.57      5.77 o 
 -21   3   3      789.66      776.55     11.40 o 
 -19   3   3       14.61       17.83      2.18 o 
 -17   3   3       20.12       23.74      2.04 o 
 -15   3   3      139.56      126.23      3.66 o 
 -13   3   3      525.01      611.13      7.68 o 
 -11   3   3     2224.11     2465.39     23.48 o 
  -9   3   3     4680.69     5106.64     43.12 o 
  -7   3   3      911.01      841.44      8.58 o 
  -5   3   3     3571.81     3743.83     36.31 o 
  -3   3   3     1839.32     1957.67     21.32 o 
  -1   3   3       53.78       63.10      2.19 o 
   1   3   3     1002.23      893.20     10.10 o 
   3   3   3     1193.58     1315.36     13.23 o 
   5   3   3     2553.05     2696.99     26.69 o 
   7   3   3       56.07       64.35      2.65 o 
   9   3   3      262.74      359.66      6.26 o 
  11   3   3       98.75       92.19      4.33 o 
  13   3   3      326.49      347.43      5.80 o 
  15   3   3      159.41      164.35      4.36 o 
  17   3   3       94.76       86.02      3.39 o 
  19   3   3      670.99      626.97      9.81 o 
  21   3   3      163.00      120.67      4.42 o 
  23   3   3      388.13      350.86      8.98 o 
  25   3   3      928.36      956.86     14.64 o 
  27   3   3       10.28       12.04      3.04 o 
  29   3   3       36.59       35.69      3.70 o 
  31   3   3      376.03      391.16      9.37 o 
 -34   4   3       14.29       12.62      4.30 o 
 -32   4   3      127.43      129.90      9.36 o 
 -30   4   3      265.83      263.11      9.74 o 
 -28   4   3      221.55      240.67      8.26 o 
 -26   4   3        1.55        1.64      3.06 o 
 -24   4   3        3.06        1.36      2.60 o 
 -22   4   3       92.89       82.39      4.40 o 
 -20   4   3        7.31        0.22      2.30 o 
 -18   4   3      139.48      131.10      6.01 o 
 -16   4   3     1124.37     1088.76     13.72 o 
 -14   4   3      117.46       94.82      4.21 o 
 -12   4   3      186.46      234.32      5.35 o 
 -10   4   3     1580.94     1927.36     18.00 o 
  -8   4   3      287.66      391.40      6.14 o 
  -6   4   3      565.87      577.57      8.39 o 
  -4   4   3      119.73       90.93      3.97 o 
  -2   4   3      316.96      294.33      5.59 o 
   0   4   3     1127.91      932.69     12.44 o 
   2   4   3        8.03        9.24      1.55 o 
   4   4   3      157.96      124.54      3.51 o 
   6   4   3      210.75      184.45      4.31 o 
   8   4   3      606.50      549.77      8.64 o 
  10   4   3     1686.19     1568.60     20.12 o 
  12   4   3     2623.68     2568.65     30.32 o 
  14   4   3      170.57      157.48      4.56 o 
  16   4   3      154.52      139.83      6.46 o 
  18   4   3       35.58       33.37      2.82 o 
  20   4   3      493.44      439.82      8.34 o 
  22   4   3       25.99       14.16      2.50 o 
  24   4   3       66.05       61.51      3.99 o 
  26   4   3      237.76      270.06      7.85 o 
  28   4   3       12.84       20.36      3.60 o 
  30   4   3       88.39       78.17      7.83 o 
 -31   5   3        6.08       11.28      4.75 o 
 -29   5   3       20.50       11.13      4.74 o 
 -27   5   3       62.71       52.26      5.47 o 
 -25   5   3      112.01      108.21      5.67 o 
 -23   5   3      141.05      126.51      5.71 o 
 -21   5   3      304.37      314.28      9.55 o 
 -19   5   3      250.87      225.03      6.64 o 
 -17   5   3       57.15       61.12      3.79 o 
 -15   5   3       69.66       60.88      4.37 o 
 -13   5   3      588.01      568.77     10.20 o 
 -11   5   3      615.37      649.57     10.68 o 
  -9   5   3      892.24      929.23     13.36 o 
  -7   5   3      186.17      158.60      5.00 o 
  -5   5   3       53.54       57.00      3.39 o 
  -3   5   3       99.05       96.64      4.62 o 
  -1   5   3      155.91      153.34      4.95 o 
   1   5   3     2300.34     2128.33     24.83 o 
   3   5   3       85.95       89.26      4.96 o 
   5   5   3     4751.80     4777.45     52.56 o 
   7   5   3     1131.27     1138.45     17.62 o 
   9   5   3      544.64      574.23     10.35 o 
  11   5   3     1318.79     1280.08     17.97 o 
  13   5   3        7.19        5.62      2.36 o 
  15   5   3      449.13      458.26      9.15 o 
  17   5   3       98.41      103.63      4.64 o 
  19   5   3      357.33      361.28      8.25 o 
  21   5   3      247.19      231.57      7.30 o 
  23   5   3      650.82      661.78     13.38 o 
  25   5   3       45.05       51.38      5.16 o 
  27   5   3      301.22      350.00     14.85 o 
 -28   6   3      883.76      933.61     22.22 o 
 -26   6   3     1167.12     1197.34     25.66 o 
 -24   6   3      258.31      271.11      9.40 o 
 -22   6   3        7.84       10.43      3.80 o 
 -20   6   3        0.33        1.71      2.99 o 
 -18   6   3        1.84        3.27      2.97 o 
 -16   6   3      253.62      221.66      7.64 o 
 -14   6   3     2279.97     2206.67     30.56 o 
 -12   6   3      573.76      526.82     10.94 o 
 -10   6   3      662.31      671.48     12.33 o 
  -8   6   3      809.78      836.78     14.03 o 
  -6   6   3      462.68      397.28      9.02 o 
  -4   6   3      280.03      237.59      7.71 o 
  -2   6   3      750.48      752.93     16.01 o 
   0   6   3        1.94       -0.28      2.42 o 
   2   6   3        2.93       -1.05      2.46 o 
   4   6   3     4482.93     4298.05     51.87 o 
   6   6   3     7937.79     7932.19     97.14 o 
   8   6   3     1406.80     1456.33     22.21 o 
  10   6   3       28.02       30.83      4.14 o 
  12   6   3      382.01      390.47     10.93 o 
  14   6   3       72.01       67.79      5.28 o 
  16   6   3       24.46       32.32      4.27 o 
  18   6   3      164.86      190.45      8.44 o 
  20   6   3      548.45      549.71     14.85 o 
  22   6   3        0.08        0.14      4.46 o 
  24   6   3      552.28      614.16     17.48 o 
 -23   7   3      689.06      725.18     21.96 o 
 -21   7   3       67.19       58.69      6.19 o 
 -19   7   3       85.60       85.70      6.65 o 
 -17   7   3      242.43      232.91      9.08 o 
 -15   7   3       17.34       17.60      3.97 o 
 -13   7   3        0.95       -1.15      3.19 o 
 -11   7   3     1251.01     1220.96     20.16 o 
  -9   7   3      475.62      436.80     10.88 o 
  -7   7   3        2.42       -2.63      2.85 o 
  -5   7   3       18.48       23.95      3.43 o 
  -3   7   3        2.45        1.80      2.93 o 
  -1   7   3        6.14        6.83      3.14 o 
   1   7   3        0.41       -2.57      2.94 o 
   3   7   3      326.39      310.02     11.26 o 
   5   7   3      456.05      470.33     13.54 o 
   7   7   3       16.04        8.77      4.13 o 
   9   7   3       21.98       26.48      4.86 o 
  11   7   3       10.56        0.96      3.75 o 
  13   7   3        2.82        1.53      4.00 o 
  15   7   3        9.34       -0.02      4.08 o 
  17   7   3       25.17       30.88      6.27 o 
  19   7   3       21.43       18.08      4.87 o 
 -18   8   3      253.95      294.61     16.89 o 
 -16   8   3       38.91       43.59      6.29 o 
 -14   8   3      255.64      278.56     14.77 o 
 -12   8   3       54.54       67.18      8.97 o 
 -10   8   3      274.25      247.58     10.07 o 
  -8   8   3        0.00       -3.81      3.72 o 
  -6   8   3      311.78      290.97     10.11 o 
  -4   8   3       72.86       57.62      5.21 o 
  -2   8   3        5.78        0.61      3.75 o 
   0   8   3      441.24      422.27     15.15 o 
   2   8   3      219.70      242.47     12.18 o 
   4   8   3      117.99      132.47     15.64 o 
   6   8   3      150.79      155.91     10.13 o 
   8   8   3       28.46       34.73      5.57 o 
  10   8   3      706.55      751.09     21.06 o 
  12   8   3       68.78       51.36      6.33 o 
  14   8   3        0.28       -5.15      4.85 o 
  -5   9   3       78.91       78.57      6.59 o 
  -3   9   3      237.22      329.50     22.70 o 
  -1   9   3      194.28      227.86     11.26 o 
   1   9   3      135.87      173.13     11.30 o 
 -36   0   4       51.09       28.83      9.78 o 
 -34   0   4      839.49      863.91     64.66 o 
 -32   0   4      356.66      340.01     16.30 o 
 -30   0   4     1012.06      948.57     27.59 o 
 -28   0   4     1090.11     1041.70     28.12 o 
 -26   0   4      127.65      106.20      8.48 o 
 -24   0   4     1335.47     1324.90     31.96 o 
 -22   0   4     1201.95     1172.42     23.64 o 
 -20   0   4       29.53       45.02      5.65 o 
 -18   0   4      904.95      866.44     15.36 o 
 -16   0   4      515.09      536.22     10.60 o 
 -14   0   4    26138.45    28233.71    379.38 o 
 -12   0   4     5375.94     6127.77     86.75 o 
 -10   0   4     3058.72     3489.79     46.17 o 
  -8   0   4      230.81      252.56      4.65 o 
  -6   0   4     7565.08     7341.25     84.75 o 
  -4   0   4      299.93      264.73     16.10 o 
  -2   0   4     1087.88     1099.57     21.13 o 
   0   0   4      597.56      557.69      8.88 o 
   2   0   4      455.68      471.08     10.32 o 
   4   0   4      640.25      669.35     10.30 o 
   6   0   4      594.18      629.21     12.30 o 
   8   0   4       92.49      134.93      5.14 o 
  10   0   4     2628.40     2563.87     48.33 o 
  12   0   4      407.45      446.76     10.43 o 
  14   0   4      181.76      165.03      6.30 o 
  16   0   4     2934.01     2864.61     37.63 o 
  18   0   4     8871.91     8847.26    109.61 o 
  20   0   4      299.49      321.05      7.49 o 
  22   0   4       51.98       66.75      3.78 o 
  24   0   4      453.76      446.38     11.42 o 
  26   0   4      340.36      325.39     10.08 o 
  28   0   4      250.27      222.56      8.68 o 
  30   0   4        7.20        7.05      4.16 o 
  32   0   4        8.00        0.95      3.97 o 
 -37   1   4       29.37       35.05      7.11 o 
 -35   1   4       42.26       35.35      6.35 o 
 -33   1   4      173.90      164.33      9.88 o 
 -31   1   4       14.03       13.09      4.31 o 
 -29   1   4       30.03       31.64      5.24 o 
 -27   1   4      335.95      367.11     11.15 o 
 -25   1   4       56.83       54.18      4.80 o 
 -23   1   4      575.02      608.39     10.03 o 
 -21   1   4     1407.91     1393.14     15.06 o 
 -19   1   4       96.38      108.69      3.19 o 
 -17   1   4        0.15        0.85      1.31 o 
 -15   1   4     2829.19     3062.99     29.77 o 
 -13   1   4    11763.63    12430.17    114.85 o 
 -11   1   4      854.83      947.63     13.03 o 
  -9   1   4      203.60      313.45      4.95 o 
  -7   1   4     2844.98     2866.52     25.75 o 
  -5   1   4     1919.97     1984.97     21.08 o 
  -3   1   4       87.32       94.08      3.59 o 
  -1   1   4     1661.69     1760.85     20.03 o 
   1   1   4     2612.22     3023.76     30.81 o 
   3   1   4      394.95      557.65      7.12 o 
   5   1   4     6559.18     6639.08     71.30 o 
   7   1   4     1619.15     1830.98     23.54 o 
   9   1   4     1161.88     1205.98     15.62 o 
  11   1   4     1135.47     1151.27     13.28 o 
  13   1   4      129.53      113.58      2.89 o 
  15   1   4      269.74      275.83      6.63 o 
  17   1   4     1255.20     1167.81     13.54 o 
  19   1   4     2645.62     2713.74     25.06 o 
  21   1   4      521.43      509.68      7.40 o 
  23   1   4       61.35       51.23      2.74 o 
  25   1   4       74.02       78.67      4.78 o 
  27   1   4      120.74      130.35      4.94 o 
  29   1   4       48.69       42.66      3.60 o 
  31   1   4       60.55       53.95      3.96 o 
 -36   2   4       14.59       16.10      5.30 o 
 -34   2   4      582.43      598.69     16.26 o 
 -32   2   4      279.49      243.75     10.39 o 
 -30   2   4      669.53      660.94     14.43 o 
 -28   2   4      360.77      389.64      9.85 o 
 -26   2   4      504.93      496.48     10.65 o 
 -24   2   4      117.89      123.24      4.78 o 
 -22   2   4      154.46      132.79      4.17 o 
 -20   2   4       57.65       38.37      2.43 o 
 -18   2   4      264.82      238.35      4.43 o 
 -16   2   4     1719.28     1820.68     18.42 o 
 -14   2   4      275.36      269.43      4.57 o 
 -12   2   4     4656.90     4717.64     40.07 o 
 -10   2   4     1151.65     1127.58     10.80 o 
  -8   2   4      152.30      166.88      3.47 o 
  -6   2   4      211.12      256.85      4.10 o 
  -4   2   4      211.87      196.32      3.17 o 
  -2   2   4      469.66      453.53      5.65 o 
   0   2   4      395.26      391.42      5.28 o 
   2   2   4    23837.29    25671.80    242.52 o 
   4   2   4     7114.42     7593.05     67.28 o 
   6   2   4      315.62      320.63      4.43 o 
   8   2   4     4180.23     4268.87     42.55 o 
  10   2   4       81.72       53.18      2.52 o 
  12   2   4     2173.25     2272.53     25.75 o 
  14   2   4        0.14        1.69      1.52 o 
  16   2   4     1254.92     1254.13     15.25 o 
  18   2   4       16.51       30.00      2.69 o 
  20   2   4       20.75        8.97      2.26 o 
  22   2   4       13.37       28.45      3.15 o 
  24   2   4      758.81      797.30     12.94 o 
  26   2   4      107.67      105.60      4.41 o 
  28   2   4       93.78       80.56      7.38 o 
  30   2   4       49.34       52.57      3.96 o 
 -35   3   4        0.00        4.97      5.67 o 
 -33   3   4     1055.76     1081.94     22.43 o 
 -31   3   4      225.23      207.84      9.17 o 
 -29   3   4       97.96      105.06      7.02 o 
 -27   3   4      389.46      354.92     11.08 o 
 -25   3   4      588.01      611.18     10.88 o 
 -23   3   4        0.67        1.83      2.14 o 
 -21   3   4       16.15       12.98      2.29 o 
 -19   3   4       59.03       49.97      2.74 o 
 -17   3   4      872.93     1000.28     11.50 o 
 -15   3   4      661.52      743.92      9.01 o 
 -13   3   4      154.96      138.45      3.42 o 
 -11   3   4      955.12      977.93     10.71 o 
  -9   3   4     4429.09     4606.05     37.91 o 
  -7   3   4      243.06      261.56      4.00 o 
  -5   3   4      205.86      227.56      4.06 o 
  -3   3   4       82.85       71.52      2.14 o 
  -1   3   4      283.66      317.22      4.40 o 
   1   3   4      260.28      272.95      4.07 o 
   3   3   4       75.58       50.40      1.87 o 
   5   3   4      385.40      368.95      5.39 o 
   7   3   4      997.16     1054.34     11.64 o 
   9   3   4      932.50     1009.39     12.69 o 
  11   3   4      158.75      118.88      3.85 o 
  13   3   4       98.64       64.83      3.01 o 
  15   3   4      203.83      157.37      5.20 o 
  17   3   4       14.96       32.52      3.97 o 
  19   3   4      825.48      728.00     14.10 o 
  21   3   4     1143.25      974.58     14.86 o 
  23   3   4      369.72      343.82      8.24 o 
  25   3   4      203.95      209.24      7.17 o 
  27   3   4        2.96       -1.19      3.03 o 
  29   3   4        2.76        1.48      3.28 o 
 -32   4   4     2021.78     2126.77     49.64 o 
 -30   4   4      294.67      275.25     12.51 o 
 -28   4   4       45.22       53.35      5.86 o 
 -26   4   4        0.95        2.73      3.06 o 
 -24   4   4      320.83      306.68      8.14 o 
 -22   4   4       87.16       98.67      4.42 o 
 -20   4   4        2.51        2.96      2.04 o 
 -18   4   4      309.58      266.13      6.38 o 
 -16   4   4      638.64      637.42      9.17 o 
 -14   4   4      440.39      524.06      7.94 o 
 -12   4   4       20.85        9.59      1.95 o 
 -10   4   4      151.37      141.46      3.71 o 
  -8   4   4      662.11      687.97      8.33 o 
  -6   4   4      410.25      398.20      7.00 o 
  -4   4   4      659.68      637.53      9.10 o 
  -2   4   4       36.00       19.21      1.96 o 
   0   4   4     2620.67     2611.13     27.08 o 
   2   4   4        6.65        7.32      1.45 o 
   4   4   4     1129.62     1071.86     11.93 o 
   6   4   4     4176.39     4240.00     39.61 o 
   8   4   4       49.15       51.11      3.19 o 
  10   4   4        0.06        2.63      1.93 o 
  12   4   4      109.77       94.36      4.25 o 
  14   4   4      376.37      370.95      7.98 o 
  16   4   4       68.02       75.07      4.09 o 
  18   4   4      570.35      548.92     10.59 o 
  20   4   4       83.52       79.08      4.63 o 
  22   4   4       87.76       74.16      5.06 o 
  24   4   4       85.32       87.72      6.05 o 
  26   4   4       28.47       29.95      4.72 o 
  28   4   4       49.33       49.31      5.69 o 
 -31   5   4      628.68      652.88     21.43 o 
 -29   5   4      338.28      328.72     13.54 o 
 -27   5   4      104.59      104.68      9.33 o 
 -25   5   4       35.81       34.59      5.18 o 
 -23   5   4       20.81       17.68      4.10 o 
 -21   5   4       70.86       78.29      5.26 o 
 -19   5   4      926.87      913.98     14.50 o 
 -17   5   4       11.73       14.46      2.95 o 
 -15   5   4      179.37      208.15      5.99 o 
 -13   5   4      229.02      233.10      6.17 o 
 -11   5   4      776.84      833.51     12.55 o 
  -9   5   4        0.61       -2.14      1.84 o 
  -7   5   4       88.68       86.44      3.93 o 
  -5   5   4      144.57      111.40      4.50 o 
  -3   5   4      454.86      439.19      8.36 o 
  -1   5   4     4727.63     4557.49     48.03 o 
   1   5   4      450.76      449.22      8.49 o 
   3   5   4     2014.64     1952.86     22.17 o 
   5   5   4     3188.35     3057.22     33.55 o 
   7   5   4        1.20       -0.25      1.90 o 
   9   5   4      150.36      142.05      4.87 o 
  11   5   4       48.87       37.01      3.29 o 
  13   5   4       77.01       70.52      4.44 o 
  15   5   4       28.20       19.42      3.11 o 
  17   5   4      333.35      320.26      9.62 o 
  19   5   4      398.91      362.07     10.64 o 
  21   5   4       53.93       29.40      4.53 o 
  23   5   4        6.53        2.04      3.94 o 
  25   5   4       62.90       87.30      7.65 o 
 -28   6   4      239.79      244.52     12.14 o 
 -26   6   4      751.50      740.82     17.66 o 
 -24   6   4      101.42      103.66      8.26 o 
 -22   6   4      168.73      169.98      8.73 o 
 -20   6   4       25.16       12.43      4.08 o 
 -18   6   4        0.22        5.35      3.76 o 
 -16   6   4      449.28      413.05     10.29 o 
 -14   6   4        0.15       -1.12      2.88 o 
 -12   6   4      173.63      184.20      6.54 o 
 -10   6   4        5.33        1.98      2.61 o 
  -8   6   4      545.43      506.22     12.51 o 
  -6   6   4        3.02       -2.18      2.14 o 
  -4   6   4      605.63      619.58     11.81 o 
  -2   6   4      323.00      317.06     10.37 o 
   0   6   4      287.72      282.61      8.64 o 
   2   6   4      385.77      416.38      9.82 o 
   4   6   4        7.70        6.14      2.68 o 
   6   6   4      134.30      134.85      6.62 o 
   8   6   4        9.47        8.47      3.29 o 
  10   6   4       74.68       74.77      5.43 o 
  12   6   4       75.32       81.69      5.95 o 
  14   6   4      120.13      139.37      8.24 o 
  16   6   4       55.66       52.55      5.20 o 
  18   6   4       47.48       42.74      5.07 o 
  20   6   4      283.53      358.80     17.55 o 
  22   6   4        1.19        6.74      4.87 o 
 -23   7   4       35.81       32.53      6.05 o 
 -21   7   4       45.05       37.46      5.70 o 
 -19   7   4        2.02        7.81      4.61 o 
 -17   7   4      308.66      272.72     11.24 o 
 -15   7   4     1068.55     1014.27     21.69 o 
 -13   7   4      481.80      452.35     13.52 o 
 -11   7   4      306.78      289.84      9.80 o 
  -9   7   4      187.11      192.50      7.81 o 
  -7   7   4      106.21      103.08      5.68 o 
  -5   7   4      178.76      173.95      6.94 o 
  -3   7   4       64.03       64.10      5.35 o 
  -1   7   4       24.26       19.20      3.79 o 
   1   7   4        0.65       -1.54      3.09 o 
   3   7   4      146.89      153.90      7.53 o 
   5   7   4        7.68        7.00      4.13 o 
   7   7   4       65.51       60.63      5.58 o 
   9   7   4      182.82      196.85      9.39 o 
  11   7   4        3.86        2.46      4.02 o 
  13   7   4       52.52       58.19      6.05 o 
  15   7   4      548.87      613.68     16.11 o 
  17   7   4      281.29      315.31     12.33 o 
  19   7   4     1075.35     1152.72     24.49 o 
 -16   8   4       10.01        3.08      5.06 o 
 -14   8   4       18.48        7.33      5.10 o 
 -12   8   4      136.49      123.58      8.58 o 
 -10   8   4       29.57       32.02      5.19 o 
  -8   8   4      264.52      257.70      9.86 o 
  -6   8   4        0.00       -0.63      3.50 o 
  -4   8   4      264.89      301.94     15.23 o 
  -2   8   4      207.01      200.19      9.62 o 
   0   8   4        6.69       15.74      4.68 o 
   2   8   4      476.69      543.68     19.93 o 
   4   8   4       36.75       34.14      6.23 o 
   6   8   4      152.68      125.79      8.39 o 
   8   8   4      207.76      200.34     10.20 o 
  10   8   4       34.89       40.28      7.52 o 
  12   8   4      458.57      479.67     16.80 o 
 -37   1   5       57.87       69.91      7.23 o 
 -35   1   5        2.65        9.82      4.67 o 
 -33   1   5      434.70      423.43     11.90 o 
 -31   1   5        9.16        6.97      3.53 o 
 -29   1   5       23.22       15.89      3.50 o 
 -27   1   5       78.50       75.97      4.72 o 
 -25   1   5      176.36      160.14      6.85 o 
 -23   1   5      224.53      207.69      6.66 o 
 -21   1   5     1109.46     1270.16     16.39 o 
 -19   1   5     6073.46     6448.81     62.91 o 
 -17   1   5      248.59      241.23      6.04 o 
 -15   1   5      883.63      817.43     11.68 o 
 -13   1   5      813.02      912.55     11.49 o 
 -11   1   5      197.33      206.81      4.45 o 
  -9   1   5     3049.82     3064.52     27.99 o 
  -7   1   5       99.05       89.34      3.45 o 
  -5   1   5      678.98      730.65      9.24 o 
  -3   1   5     1539.04     1770.23     19.39 o 
  -1   1   5     4881.61     4879.77     54.97 o 
   1   1   5     1531.68     1628.37     19.27 o 
   3   1   5     2065.68     2055.75     20.55 o 
   5   1   5      333.83      359.26      5.73 o 
   7   1   5      129.75      173.03      4.21 o 
   9   1   5       62.66       63.16      4.37 o 
  11   1   5      973.05      992.25     15.65 o 
  13   1   5     1166.62     1203.99     17.91 o 
  15   1   5      777.91      736.19     11.28 o 
  17   1   5     5312.50     5121.26     58.18 o 
  19   1   5     1402.96     1388.51     20.45 o 
  21   1   5        4.16        2.18      1.80 o 
  23   1   5       37.53       35.82      2.86 o 
  25   1   5        8.56        7.94      3.11 o 
  27   1   5        0.60        0.48      2.59 o 
  29   1   5       68.33       71.52      5.75 o 
 -36   2   5       38.62       30.72      5.73 o 
 -34   2   5       20.14       14.41      4.79 o 
 -32   2   5       99.98       96.29      6.30 o 
 -30   2   5        0.06        3.29      3.57 o 
 -28   2   5       86.36      103.56      5.21 o 
 -26   2   5       49.61       50.62      3.89 o 
 -24   2   5      106.99      108.51      4.50 o 
 -22   2   5      149.90      173.74      5.18 o 
 -20   2   5     3593.57     3871.74     38.17 o 
 -18   2   5      237.93      275.31      5.42 o 
 -16   2   5     1520.52     1584.08     17.72 o 
 -14   2   5      551.83      576.32      8.19 o 
 -12   2   5      202.93      183.58      4.33 o 
 -10   2   5      220.67      241.30      5.84 o 
  -8   2   5       30.55       27.30      2.15 o 
  -6   2   5      312.16      345.73      5.39 o 
  -4   2   5      314.94      327.62      6.81 o 
  -2   2   5     2886.04     3100.91     39.99 o 
   0   2   5      216.26      259.01      6.88 o 
   2   2   5      111.95      143.87      3.35 o 
   4   2   5       47.60       61.45      3.19 o 
   6   2   5     1456.07     1410.37     18.18 o 
   8   2   5       33.84       36.74      2.02 o 
  10   2   5      566.36      567.47      8.77 o 
  12   2   5        5.85       11.08      4.21 o 
  14   2   5      150.95      126.59      7.80 o 
  16   2   5      179.30      112.17      3.83 o 
  18   2   5      718.11      691.33     10.66 o 
  20   2   5      190.01      148.00      4.85 o 
  22   2   5      202.61      183.97      6.98 o 
  24   2   5      402.01      399.43      9.82 o 
  26   2   5        0.12       -2.21      2.80 o 
  28   2   5        0.54        5.77      3.57 o 
  30   2   5      465.80      484.92     13.30 o 
 -35   3   5      746.90      757.17     18.84 o 
 -33   3   5        2.78        5.41      4.84 o 
 -31   3   5       89.91       99.26      7.79 o 
 -29   3   5        3.36        4.10      3.97 o 
 -27   3   5       21.05       25.46      4.14 o 
 -25   3   5        0.01        2.84      2.78 o 
 -23   3   5      459.80      405.74      8.89 o 
 -21   3   5       94.37      104.87      4.27 o 
 -19   3   5       16.24       38.73      3.14 o 
 -17   3   5      356.36      414.50      6.32 o 
 -15   3   5     1915.97     1931.46     18.86 o 
 -13   3   5      585.61      570.88      7.32 o 
 -11   3   5      599.56      543.40      6.27 o 
  -9   3   5     1600.46     1639.37     16.26 o 
  -7   3   5        0.14        0.08      1.23 o 
  -5   3   5     1781.28     1808.98     16.98 o 
  -3   3   5     2099.52     2115.74     20.86 o 
  -1   3   5      510.25      578.47      7.35 o 
   1   3   5       40.73       47.14      1.97 o 
   3   3   5     1303.63     1452.86     16.15 o 
   5   3   5      598.78      569.06      6.76 o 
   7   3   5        8.63        3.47      1.18 o 
   9   3   5      699.01      633.00     10.20 o 
  11   3   5      207.10      211.22      5.52 o 
  13   3   5      222.98      181.20      4.71 o 
  15   3   5        0.24       12.47      2.10 o 
  17   3   5     1200.50     1066.41     15.51 o 
  19   3   5       45.16       47.75      4.43 o 
  21   3   5       26.37       20.00      4.00 o 
  23   3   5      526.96      552.92     12.95 o 
  25   3   5      194.68      182.89      7.72 o 
  27   3   5       80.57       65.73      5.11 o 
  29   3   5       40.92       33.73      4.55 o 
 -32   4   5        0.10        8.86      5.59 o 
 -30   4   5      102.78      112.50      9.67 o 
 -28   4   5       65.23       74.19      8.67 o 
 -26   4   5      358.21      350.96     10.55 o 
 -24   4   5       28.56       25.93      4.09 o 
 -22   4   5       23.78       12.51      3.24 o 
 -20   4   5      396.03      393.39      9.37 o 
 -18   4   5     1117.74     1154.75     16.03 o 
 -16   4   5      388.51      457.34      8.08 o 
 -14   4   5      398.77      435.85      7.50 o 
 -12   4   5      647.86      715.30      9.48 o 
 -10   4   5      285.88      281.38      4.83 o 
  -8   4   5     1809.28     1675.53     16.90 o 
  -6   4   5     4924.60     4743.14     44.27 o 
  -4   4   5      194.44      201.29      4.52 o 
  -2   4   5      461.87      453.95      6.70 o 
   0   4   5      205.36      203.45      4.14 o 
   2   4   5      121.85      142.14      3.79 o 
   4   4   5     3122.73     3011.77     28.15 o 
   6   4   5       89.08       83.09      4.44 o 
   8   4   5      375.95      367.53      7.14 o 
  10   4   5       18.16       28.37      2.34 o 
  12   4   5      954.34      869.52     13.08 o 
  14   4   5     2026.13     1708.43     23.49 o 
  16   4   5      503.31      441.71     13.66 o 
  18   4   5        9.59       11.01      2.87 o 
  20   4   5       55.93       62.94      4.53 o 
  22   4   5       97.25      105.21     11.61 o 
  24   4   5        0.00       -1.69      3.37 o 
  26   4   5       25.03       28.11      4.82 o 
 -31   5   5      115.48      116.45      9.99 o 
 -29   5   5        0.31       -2.45      5.57 o 
 -27   5   5        8.24       10.09      5.04 o 
 -25   5   5        2.56       -2.90      4.27 o 
 -23   5   5      275.53      271.21     10.91 o 
 -21   5   5      914.19      887.72     17.46 o 
 -19   5   5       62.37       63.85      5.42 o 
 -17   5   5      189.25      200.40      7.79 o 
 -15   5   5       25.72       25.14      3.70 o 
 -13   5   5      189.53      178.81      6.47 o 
 -11   5   5      162.30      173.11      5.86 o 
  -9   5   5      958.34      974.05     14.65 o 
  -7   5   5       49.44       59.18      3.87 o 
  -5   5   5       71.93       57.74      3.81 o 
  -3   5   5     2785.34     2730.54     30.67 o 
  -1   5   5     6930.10     6963.53     66.89 o 
   1   5   5     1115.24     1135.70     15.45 o 
   3   5   5     2811.53     2881.19     33.74 o 
   5   5   5      494.74      464.30      9.06 o 
   7   5   5        6.04        3.26      2.21 o 
   9   5   5       45.38       46.72      3.48 o 
  11   5   5        0.23        0.77      2.27 o 
  13   5   5       61.43       77.09      4.24 o 
  15   5   5      143.44      121.53      5.61 o 
  17   5   5       46.57       41.22      5.22 o 
  19   5   5      190.62      196.34      8.01 o 
  21   5   5       22.98       23.12      4.29 o 
  23   5   5      345.24      378.63     11.73 o 
 -26   6   5       69.51       67.27      7.25 o 
 -24   6   5      152.76      166.55     16.17 o 
 -22   6   5      285.38      241.08     11.01 o 
 -20   6   5      233.72      223.61     13.35 o 
 -18   6   5        0.03        1.19      3.81 o 
 -16   6   5        1.12       -2.26      3.70 o 
 -14   6   5      679.22      717.28     32.68 o 
 -12   6   5      210.59      176.27      8.95 o 
 -10   6   5      120.01      134.02      6.21 o 
  -8   6   5      104.13      116.52      5.51 o 
  -6   6   5      140.78      128.19      6.32 o 
  -4   6   5       24.58       20.57      3.71 o 
  -2   6   5     4612.97     4400.26     54.40 o 
   0   6   5     2421.26     2376.41     30.26 o 
   2   6   5       39.55       39.57      3.79 o 
   4   6   5      119.99      107.17      5.37 o 
   6   6   5      175.68      173.06      6.60 o 
   8   6   5      353.21      349.16      9.90 o 
  10   6   5       15.45       14.01      4.49 o 
  12   6   5        7.36        8.10      3.09 o 
  14   6   5       54.60       58.96      5.25 o 
  16   6   5        2.28        1.34      3.61 o 
  18   6   5      521.16      570.23     13.94 o 
  20   6   5     1201.88     1265.57     22.89 o 
 -23   7   5       32.02       42.55      7.18 o 
 -21   7   5       46.45       25.03      6.25 o 
 -19   7   5        3.15        2.07      4.72 o 
 -17   7   5       80.60       52.94      6.82 o 
 -15   7   5       41.19       32.97      6.11 o 
 -13   7   5        0.68        5.36      4.45 o 
 -11   7   5        8.92        4.49      5.14 o 
  -9   7   5        9.71        6.62      3.88 o 
  -7   7   5      543.91      587.19     13.54 o 
  -5   7   5      254.80      243.53      9.93 o 
  -3   7   5        3.29       -0.60      3.63 o 
  -1   7   5      136.66      123.83      7.66 o 
   1   7   5        0.40       -2.89      3.40 o 
   3   7   5       19.63       12.52      4.09 o 
   5   7   5       11.93       17.52      3.97 o 
   7   7   5        0.20        0.26      3.47 o 
   9   7   5      320.40      355.69     11.35 o 
  11   7   5      535.57      583.73     14.20 o 
  13   7   5      149.21      144.43      7.95 o 
  15   7   5      190.43      193.97      8.97 o 
  17   7   5       45.46       35.60      5.85 o 
 -16   8   5      147.15      140.54     11.18 o 
 -14   8   5       82.35       67.29      8.45 o 
 -12   8   5      136.95      145.27     10.00 o 
 -10   8   5        4.81        4.96      6.60 o 
  -8   8   5        1.11        0.19      4.92 o 
  -6   8   5       26.29       27.52      5.63 o 
  -4   8   5      150.27      180.58     12.91 o 
  -2   8   5       32.73       38.57      6.33 o 
   0   8   5       69.99       71.38      7.26 o 
   2   8   5      229.85      277.22     10.69 o 
   4   8   5      653.47      660.62     17.02 o 
   6   8   5       61.86       58.77      6.49 o 
   8   8   5       41.92       48.52      6.33 o 
 -36   0   6      623.25      660.95     30.52 o 
 -34   0   6      340.48      386.55     36.85 o 
 -32   0   6        0.32       -6.79      5.77 o 
 -30   0   6      129.51      127.80     12.57 o 
 -28   0   6       79.32       70.28      9.90 o 
 -26   0   6      550.22      648.35     21.35 o 
 -24   0   6     1758.37     1685.22     35.83 o 
 -22   0   6     4804.77     4786.30     81.59 o 
 -20   0   6     6840.51     7377.91    119.06 o 
 -18   0   6     4664.05     4551.85     76.46 o 
 -16   0   6        2.47        2.62      2.86 o 
 -14   0   6       15.41       21.59      2.59 o 
 -12   0   6      150.65      169.66      4.22 o 
 -10   0   6     1686.83     1710.89     22.30 o 
  -8   0   6     3891.74     3941.65     66.71 o 
  -6   0   6     3466.35     3394.15     59.01 o 
  -4   0   6      169.37      140.76      8.43 o 
  -2   0   6     4199.20     4110.37     69.70 o 
   0   0   6      393.78      423.40     12.10 o 
   2   0   6       48.14       33.24      3.70 o 
   4   0   6      215.94      249.17      8.20 o 
   6   0   6      325.30      376.10      9.15 o 
   8   0   6       78.31       67.94      4.65 o 
  10   0   6    25812.25    24713.78    419.98 o 
  12   0   6    14140.86    13908.49    240.31 o 
  14   0   6      381.34      360.43     12.53 o 
  16   0   6     1227.14     1246.75     29.28 o 
  18   0   6       37.33       40.36      7.02 o 
  20   0   6       38.59       34.93      7.52 o 
  22   0   6      223.97      195.67     14.62 o 
  24   0   6      177.20      199.01     15.50 o 
  26   0   6      123.88      106.71     12.20 o 
  28   0   6      108.71      129.61     15.49 o 
 -35   1   6      167.16      164.31      9.11 o 
 -33   1   6        2.02        1.11      4.26 o 
 -31   1   6        0.52       -4.38      3.61 o 
 -29   1   6      248.05      251.90     10.49 o 
 -27   1   6      160.76      167.55      6.86 o 
 -25   1   6       56.79       52.81      5.25 o 
 -23   1   6      250.64      258.59      7.76 o 
 -21   1   6      927.76      988.32     15.87 o 
 -19   1   6       71.77      106.17      5.46 o 
 -17   1   6     2099.50     2142.11     27.08 o 
 -15   1   6       22.65       30.10      2.66 o 
 -13   1   6      335.32      362.19      9.50 o 
 -11   1   6      171.82      158.86      4.71 o 
  -9   1   6        4.63        9.23      2.56 o 
  -7   1   6     1493.71     1486.05     18.30 o 
  -5   1   6     6496.04     6823.30     67.61 o 
  -3   1   6     1338.35     1474.96     16.96 o 
  -1   1   6       95.44       68.68      2.46 o 
   1   1   6        1.21        1.34      1.41 o 
   3   1   6      788.16      822.26     13.12 o 
   5   1   6      207.12      186.97      3.79 o 
   7   1   6     1556.79     1457.29     18.83 o 
   9   1   6     1362.23     1367.68     19.47 o 
  11   1   6     1248.21     1133.34     21.15 o 
  13   1   6      223.91      207.37      5.99 o 
  15   1   6      703.13      733.40     14.14 o 
  17   1   6      346.21      376.48      9.90 o 
  19   1   6       56.02       50.60      5.04 o 
  21   1   6      248.86      249.08     11.53 o 
  23   1   6       25.32       25.64      5.26 o 
  25   1   6      175.70      189.01     11.63 o 
  27   1   6     1079.31     1164.04     28.62 o 
  29   1   6        0.96        0.12      5.79 o 
 -34   2   6       13.36       13.30      5.17 o 
 -32   2   6        5.45       14.93      4.49 o 
 -30   2   6       24.42       17.22      4.10 o 
 -28   2   6       68.32       63.82      5.35 o 
 -26   2   6        1.83        2.99      3.05 o 
 -24   2   6      466.81      496.14     10.36 o 
 -22   2   6     1916.56     1897.52     24.30 o 
 -20   2   6      624.80      584.78     12.52 o 
 -18   2   6      752.94      718.92     12.66 o 
 -16   2   6      761.12      702.75     12.06 o 
 -14   2   6       19.69       24.10      2.26 o 
 -12   2   6       25.12       22.52      1.77 o 
 -10   2   6      146.73      127.16      4.29 o 
  -8   2   6     1065.48     1073.55     15.91 o 
  -6   2   6      979.07     1040.99     15.51 o 
  -4   2   6     2496.70     2871.71     35.40 o 
  -2   2   6        1.05        1.56      1.68 o 
   0   2   6      586.06      637.19     12.49 o 
   2   2   6      149.76      141.60      6.13 o 
   4   2   6      556.29      592.19      8.71 o 
   6   2   6      572.60      610.38      9.60 o 
   8   2   6      676.13      629.65     11.15 o 
  10   2   6       46.19       32.03      2.94 o 
  12   2   6     1037.90     1098.28     19.23 o 
  14   2   6      680.49      620.63     14.60 o 
  16   2   6       14.99        4.33      3.10 o 
  18   2   6        6.95       -2.65      3.45 o 
  20   2   6      241.56      211.66      9.17 o 
  22   2   6        0.25        2.28      3.29 o 
  24   2   6       38.59       28.96      4.60 o 
  26   2   6      180.12      196.41     10.04 o 
  28   2   6       52.49       48.92      6.31 o 
 -33   3   6        0.01        6.07      4.85 o 
 -31   3   6       13.99       11.44      4.42 o 
 -29   3   6        1.05        2.62      3.89 o 
 -27   3   6        1.51        0.36      3.35 o 
 -25   3   6       24.85       35.72      4.37 o 
 -23   3   6      304.55      364.07      9.24 o 
 -21   3   6       42.43       29.78      3.59 o 
 -19   3   6      245.52      255.42      8.32 o 
 -17   3   6       10.30       14.58      2.59 o 
 -15   3   6        4.91        8.88      2.33 o 
 -13   3   6        3.75        3.88      1.97 o 
 -11   3   6       83.59       95.19      4.29 o 
  -9   3   6      962.31     1011.07     12.94 o 
  -7   3   6      427.28      448.51      9.42 o 
  -5   3   6     1130.44     1196.29     13.84 o 
  -3   3   6      435.43      447.92      9.83 o 
  -1   3   6      126.48      122.12      4.97 o 
   1   3   6       68.14       57.26      2.88 o 
   3   3   6       16.26        9.90      1.59 o 
   5   3   6        1.35        0.57      1.95 o 
   7   3   6       48.06       18.65      3.56 o 
   9   3   6       52.89       60.11      3.49 o 
  11   3   6      241.80      196.80      7.32 o 
  13   3   6        0.33        3.16      2.20 o 
  15   3   6      513.41      410.44      8.79 o 
  17   3   6       34.25       29.64      3.15 o 
  19   3   6       88.76       90.45      7.82 o 
  21   3   6       18.55       24.03      3.89 o 
  23   3   6       21.74       14.71      4.46 o 
  25   3   6        0.14        1.28      3.71 o 
  27   3   6        4.34        4.75      4.16 o 
 -32   4   6        0.40        3.25      5.31 o 
 -30   4   6        0.41        4.28      4.58 o 
 -28   4   6       14.55       13.66      4.45 o 
 -26   4   6        0.36       -2.59      3.52 o 
 -24   4   6       18.65       15.09      3.77 o 
 -22   4   6       11.77       14.56      3.10 o 
 -20   4   6        0.25       -1.73      2.77 o 
 -18   4   6     1036.08     1005.55     14.20 o 
 -16   4   6       45.32       35.88      3.93 o 
 -14   4   6        1.27        2.05      2.26 o 
 -12   4   6      414.42      443.80      8.55 o 
 -10   4   6      795.16      760.11     10.40 o 
  -8   4   6     1970.67     1985.61     23.27 o 
  -6   4   6       15.88       18.25      2.24 o 
  -4   4   6      599.93      614.13     10.69 o 
  -2   4   6       56.65       48.49      2.85 o 
   0   4   6      520.26      570.92      9.65 o 
   2   4   6      249.55      253.83      6.09 o 
   4   4   6       21.78       15.02      2.25 o 
   6   4   6      702.85      776.96     12.53 o 
   8   4   6       69.60       47.02      3.26 o 
  10   4   6      238.58      279.15      7.76 o 
  12   4   6        3.60        3.44      2.34 o 
  14   4   6       11.14       14.90      2.27 o 
  16   4   6        0.01        1.47      2.57 o 
  18   4   6        2.56        0.24      2.36 o 
  20   4   6       43.16       41.57      4.63 o 
  22   4   6      149.90      136.80      6.08 o 
  24   4   6      128.47      135.09      8.35 o 
 -29   5   6       37.45       31.76      6.75 o 
 -27   5   6      582.20      589.85     15.86 o 
 -25   5   6       34.12       14.11      4.38 o 
 -23   5   6       80.48       86.30      6.26 o 
 -21   5   6      668.23      695.81     14.95 o 
 -19   5   6       10.52        8.81      3.71 o 
 -17   5   6      154.20      148.55      7.05 o 
 -15   5   6      133.88      127.60      6.40 o 
 -13   5   6       99.85       82.65      4.48 o 
 -11   5   6      115.24      119.57      4.99 o 
  -9   5   6      683.49      637.47     11.12 o 
  -7   5   6     4163.12     4236.31     42.68 o 
  -5   5   6     1533.58     1581.24     19.45 o 
  -3   5   6     3048.35     3010.22     33.12 o 
  -1   5   6     2120.79     2059.34     25.79 o 
   1   5   6       67.81       54.31      2.95 o 
   3   5   6      181.18      171.16      4.65 o 
   5   5   6      286.33      303.09      6.25 o 
   7   5   6      177.51      177.69      4.92 o 
   9   5   6      148.85      137.89      5.05 o 
  11   5   6      440.54      424.92      8.69 o 
  13   5   6      535.41      469.02      9.38 o 
  15   5   6      177.95      136.73      5.40 o 
  17   5   6        6.35       10.21      3.32 o 
  19   5   6      179.82      233.94      7.50 o 
  21   5   6        9.69       12.30      3.69 o 
 -26   6   6       57.08       54.51      9.80 o 
 -24   6   6        9.89        3.27      5.05 o 
 -22   6   6      136.18      127.86      9.26 o 
 -20   6   6      191.00      198.66      8.95 o 
 -18   6   6       38.65       43.66      5.26 o 
 -16   6   6        2.15        4.79      3.79 o 
 -14   6   6        0.94        0.47      3.41 o 
 -12   6   6        3.27        9.51      3.51 o 
 -10   6   6      420.40      426.45     10.63 o 
  -8   6   6       94.43       82.38      5.23 o 
  -6   6   6       40.03       35.86      3.94 o 
  -4   6   6        0.21        5.30      2.71 o 
  -2   6   6      154.14      161.15      7.10 o 
   0   6   6      220.99      212.74      6.85 o 
   2   6   6      328.94      319.24      8.24 o 
   4   6   6      128.00      134.13      5.85 o 
   6   6   6        1.05       -1.60      2.79 o 
   8   6   6      705.51      780.33     13.77 o 
  10   6   6        4.74        5.10      2.77 o 
  12   6   6      219.20      239.40      7.18 o 
  14   6   6      463.36      562.35     11.98 o 
  16   6   6      268.60      254.04      8.97 o 
  18   6   6       92.57      111.28      6.56 o 
 -21   7   6      236.83      247.65     15.11 o 
 -19   7   6      192.69      200.02     11.04 o 
 -17   7   6      154.57      173.78     10.30 o 
 -15   7   6       80.76       88.37      7.96 o 
 -13   7   6        7.98        7.46      4.18 o 
 -11   7   6       52.42       50.38      5.57 o 
  -9   7   6       31.12       34.75      6.70 o 
  -7   7   6      347.00      372.20     14.13 o 
  -5   7   6       30.13       30.61      4.97 o 
  -3   7   6      195.51      203.30      9.29 o 
  -1   7   6       57.48       60.20      5.10 o 
   1   7   6       58.81       70.76      6.73 o 
   3   7   6       46.88       53.24      5.02 o 
   5   7   6       71.15       79.99      5.78 o 
   7   7   6       20.19       26.41      4.39 o 
   9   7   6      684.43      800.05     16.62 o 
  11   7   6      560.50      654.15     14.93 o 
  13   7   6      615.28      675.08     15.39 o 
 -12   8   6      167.13      208.56     10.81 o 
 -10   8   6      242.75      290.88     12.48 o 
  -8   8   6       89.55       84.94      7.79 o 
  -6   8   6      119.54      109.30      8.26 o 
  -4   8   6      233.08      233.16      9.77 o 
  -2   8   6        4.80        2.98      4.18 o 
   0   8   6      177.66      199.01      9.15 o 
   2   8   6      170.36      172.01      8.77 o 
   4   8   6       37.43       37.44      5.27 o 
 -35   1   7        4.42        2.67      6.52 o 
 -33   1   7       31.34       17.32      6.20 o 
 -31   1   7       44.41       51.34      7.46 o 
 -29   1   7       13.34        5.30      4.91 o 
 -27   1   7     2086.40     2106.50     40.64 o 
 -25   1   7     1289.17     1254.83     25.77 o 
 -23   1   7        9.46        7.21      3.81 o 
 -21   1   7      892.27      796.53     16.87 o 
 -19   1   7       52.26       60.81      4.96 o 
 -17   1   7      697.92      714.25     17.90 o 
 -15   1   7       96.96       74.05      3.22 o 
 -13   1   7       14.35        8.66      2.31 o 
 -11   1   7     1205.46     1266.67     16.63 o 
  -9   1   7     1519.63     1585.63     18.39 o 
  -7   1   7      535.82      614.19      8.50 o 
  -5   1   7      149.34      135.37      3.28 o 
  -3   1   7        0.14        0.15      1.07 o 
  -1   1   7        0.01        0.63      1.24 o 
   1   1   7      278.02      255.05      5.26 o 
   3   1   7      315.90      323.14      8.65 o 
   5   1   7      845.10      806.49     11.35 o 
   7   1   7      129.51      127.69      4.48 o 
   9   1   7     1047.89     1014.53     16.08 o 
  11   1   7     4618.79     4584.71     61.25 o 
  13   1   7       36.35       44.28      4.12 o 
  15   1   7      224.14      221.63      9.17 o 
  17   1   7       67.72       70.54      8.56 o 
  19   1   7      136.65      127.95      8.32 o 
  21   1   7      110.22      120.66      8.49 o 
  23   1   7      232.83      236.04     12.07 o 
  25   1   7      318.65      389.37     26.84 o 
 -34   2   7       20.71       27.83      6.56 o 
 -32   2   7      144.22      122.67     11.09 o 
 -30   2   7      173.92      174.50     10.76 o 
 -28   2   7      405.35      344.23     13.64 o 
 -26   2   7     1949.43     1915.60     35.12 o 
 -24   2   7       46.98       39.30      5.29 o 
 -22   2   7      386.34      418.24     12.17 o 
 -20   2   7       43.49       48.85      4.38 o 
 -18   2   7       12.77       17.80      3.24 o 
 -16   2   7      298.21      293.90      8.73 o 
 -14   2   7       28.04       28.44      3.56 o 
 -12   2   7       16.01       12.09      2.86 o 
 -10   2   7      294.98      327.60      7.61 o 
  -8   2   7     1532.19     1626.82     22.58 o 
  -6   2   7      201.82      202.55      5.33 o 
  -4   2   7      487.79      451.01      8.25 o 
  -2   2   7      168.31      174.38      5.01 o 
   0   2   7        1.81        3.26      2.31 o 
   2   2   7     1759.07     1600.72     25.60 o 
   4   2   7        2.50        6.25      2.25 o 
   6   2   7        8.41        7.75      1.85 o 
   8   2   7      158.07      169.82      5.72 o 
  10   2   7      814.56      674.84     12.57 o 
  12   2   7      428.78      419.42     15.02 o 
  14   2   7      218.93      168.36      8.84 o 
  16   2   7       18.95       12.12      4.98 o 
  18   2   7       34.10       27.37      6.47 o 
  20   2   7       26.47       25.03      5.08 o 
  22   2   7      152.92      159.08      9.78 o 
  24   2   7      247.10      245.56     14.29 o 
  26   2   7      197.50      176.39     12.90 o 
 -33   3   7       58.46       57.13      8.71 o 
 -31   3   7        0.30       -7.02      4.98 o 
 -29   3   7        4.49        4.88      5.37 o 
 -27   3   7      145.82      126.39      8.85 o 
 -25   3   7      154.72      150.99     10.76 o 
 -23   3   7        7.24        7.50      4.10 o 
 -21   3   7       26.37       20.50      4.08 o 
 -19   3   7      269.25      248.78      8.52 o 
 -17   3   7      114.32      118.82      5.75 o 
 -15   3   7        9.95       12.91      2.97 o 
 -13   3   7      676.41      640.64     11.44 o 
 -11   3   7     3733.63     3786.66     42.34 o 
  -9   3   7       38.70       35.19      3.69 o 
  -7   3   7      116.12      128.03      5.57 o 
  -5   3   7     1999.44     1991.24     27.05 o 
  -3   3   7      306.64      354.99      8.83 o 
  -1   3   7      376.85      379.93     10.09 o 
   1   3   7        3.95        4.35      2.69 o 
   3   3   7        6.94        1.43      1.40 o 
   5   3   7       93.56      124.06      6.48 o 
   7   3   7      264.29      169.08      6.45 o 
   9   3   7      818.51      632.87     13.24 o 
  11   3   7      229.00      256.17      8.19 o 
  13   3   7      484.37      427.11     12.81 o 
  15   3   7        8.62        6.87      3.32 o 
  17   3   7      204.25      207.79     10.95 o 
  19   3   7       23.25       17.22      4.52 o 
  21   3   7       23.12       14.17      4.62 o 
  23   3   7        0.81        2.32      4.30 o 
 -30   4   7      313.38      335.75     12.23 o 
 -28   4   7       45.89       53.63      6.04 o 
 -26   4   7      373.03      368.51     12.67 o 
 -24   4   7      154.55      148.34      7.05 o 
 -22   4   7     1268.27     1315.28     21.93 o 
 -20   4   7      107.05       98.98      5.49 o 
 -18   4   7        1.25        1.94      3.14 o 
 -16   4   7        0.00       -5.39      4.49 o 
 -14   4   7      796.43      809.71     25.96 o 
 -12   4   7     1441.81     1487.57     21.58 o 
 -10   4   7       19.89       16.66      2.70 o 
  -8   4   7        1.18       -0.56      2.68 o 
  -6   4   7      473.32      487.35     10.14 o 
  -4   4   7     1686.89     1686.37     23.21 o 
  -2   4   7     2285.00     2241.36     31.52 o 
   0   4   7        3.74        0.95      1.99 o 
   2   4   7      144.09      154.56      5.71 o 
   4   4   7       11.90        4.03      3.43 o 
   6   4   7     2164.61     1900.61     29.72 o 
   8   4   7     1359.79     1109.11     20.12 o 
  10   4   7      967.27      874.12     20.27 o 
  12   4   7       12.25        8.42      4.73 o 
  14   4   7        2.25       -0.56      3.36 o 
  16   4   7       82.41       76.52      6.62 o 
  18   4   7        1.15        3.74      4.18 o 
  20   4   7        7.84        5.05      3.63 o 
  22   4   7      445.69      428.99     26.07 o 
 -27   5   7       78.04       78.02      7.31 o 
 -25   5   7       37.10       26.81      5.24 o 
 -23   5   7       44.43       36.18      5.94 o 
 -21   5   7      101.53      105.63      7.22 o 
 -19   5   7       93.83      117.47      6.49 o 
 -17   5   7        7.69        9.87      3.36 o 
 -15   5   7       87.67       85.46      7.05 o 
 -13   5   7      188.20      203.43      6.88 o 
 -11   5   7        0.81       -3.60      2.40 o 
  -9   5   7     3978.05     4013.35     49.30 o 
  -7   5   7     4993.14     5112.92     60.97 o 
  -5   5   7      128.35      128.12      5.28 o 
  -3   5   7      295.79      308.87      7.53 o 
  -1   5   7       74.24       81.58      4.21 o 
   1   5   7      473.00      463.63      9.08 o 
   3   5   7        2.17        2.07      2.32 o 
   5   5   7       87.19       93.71      4.92 o 
   7   5   7       43.35       65.84      4.09 o 
   9   5   7        4.97        4.22      2.48 o 
  11   5   7       25.87       21.70      3.22 o 
  13   5   7     1133.76     1153.02     19.30 o 
  15   5   7        6.45        3.61      3.29 o 
  17   5   7        1.93        0.52      3.21 o 
  19   5   7      114.74      124.35      6.53 o 
 -24   6   7      286.97      304.79     13.36 o 
 -22   6   7       15.29       19.86      5.01 o 
 -20   6   7        3.21       11.78      4.84 o 
 -18   6   7        0.86        5.37      3.91 o 
 -16   6   7       78.93       75.07      5.88 o 
 -14   6   7        9.00        8.56      3.81 o 
 -12   6   7       36.30       46.63      4.43 o 
 -10   6   7      690.82      667.87     13.61 o 
  -8   6   7     1771.77     1719.40     25.50 o 
  -6   6   7      486.70      496.61     11.25 o 
  -4   6   7      947.01      964.53     18.61 o 
  -2   6   7       56.68       65.16      4.46 o 
   0   6   7       11.45       10.23      3.32 o 
   2   6   7       36.39       40.08      4.87 o 
   4   6   7       66.13       89.95      5.36 o 
   6   6   7      300.16      315.38      9.03 o 
   8   6   7       79.17       84.82      5.03 o 
  10   6   7       12.16       20.23      3.83 o 
  12   6   7      315.35      367.25     11.68 o 
  14   6   7        0.57       -3.87      3.53 o 
  16   6   7      217.68      262.58      9.93 o 
 -19   7   7      197.99      219.81     10.66 o 
 -17   7   7      370.12      428.37     14.94 o 
 -15   7   7        2.88       -0.33      3.88 o 
 -13   7   7       36.60       33.15      4.77 o 
 -11   7   7       76.05       74.74      4.97 o 
  -9   7   7      396.93      415.27      9.91 o 
  -7   7   7      108.75       98.36      5.26 o 
  -5   7   7       10.95        4.84      3.22 o 
  -3   7   7      159.90      171.70      6.61 o 
  -1   7   7      583.06      591.85     11.61 o 
   1   7   7       26.72       21.61      3.68 o 
   3   7   7       78.77       87.62      5.17 o 
   5   7   7       41.24       58.59      5.21 o 
   7   7   7      229.51      228.77     11.81 o 
   9   7   7        2.52       -0.15      4.06 o 
 -34   0   8       71.27       79.68     16.48 o 
 -32   0   8      811.32      854.72     33.83 o 
 -30   0   8      159.57      153.81     14.95 o 
 -28   0   8      627.76      602.39     26.01 o 
 -26   0   8     1678.63     1767.85     56.56 o 
 -24   0   8      495.83      414.40     19.50 o 
 -22   0   8      388.82      370.51     35.36 o 
 -20   0   8       60.65       68.57      7.95 o 
 -18   0   8      921.84      881.72     26.40 o 
 -16   0   8      712.56      707.54     53.15 o 
 -14   0   8      181.45      213.31     14.06 o 
 -12   0   8     1162.61     1196.51     27.58 o 
 -10   0   8      474.42      394.00     11.60 o 
  -8   0   8      487.09      549.62     14.51 o 
  -6   0   8      269.05      293.02     19.66 o 
  -4   0   8      264.16      250.59      9.79 o 
  -2   0   8      819.83      817.93     20.32 o 
   0   0   8     1197.69     1190.31     29.61 o 
   2   0   8      948.24      923.66     28.11 o 
   4   0   8    13929.50    13499.69    293.90 o 
   6   0   8     6435.82     6268.50    113.37 o 
   8   0   8        0.01       -2.33      3.07 o 
  10   0   8      567.78      567.06     19.14 o 
  12   0   8        7.96       10.62      4.55 o 
  14   0   8     1714.39     1656.17     44.91 o 
  16   0   8     1292.55     1299.10     38.60 o 
  18   0   8      515.67      550.95     26.12 o 
  20   0   8      745.50      788.65     28.87 o 
  22   0   8        1.53       -1.10      6.55 o 
  24   0   8     1218.76     1265.22     41.84 o 
 -33   1   8       97.17       90.90      8.91 o 
 -31   1   8       57.03       52.56      7.32 o 
 -29   1   8      499.49      459.50     16.09 o 
 -27   1   8      659.86      644.49     18.81 o 
 -25   1   8      156.44      150.27      9.19 o 
 -23   1   8      328.62      335.30     11.22 o 
 -21   1   8        3.41        5.00      3.30 o 
 -19   1   8      359.05      362.85     10.50 o 
 -17   1   8      784.07      862.52     16.23 o 
 -15   1   8      680.32      663.04     15.68 o 
 -13   1   8        0.10        4.39      2.23 o 
 -11   1   8      767.04      842.02     13.09 o 
  -9   1   8       67.84       70.44      3.47 o 
  -7   1   8      131.31      113.73      4.76 o 
  -5   1   8       41.19       38.06      3.30 o 
  -3   1   8      205.71      201.42      6.65 o 
  -1   1   8      363.01      353.84     10.16 o 
   1   1   8      183.56      167.26      4.17 o 
   3   1   8     1597.41     1526.25     21.71 o 
   5   1   8     4177.28     3993.73     53.92 o 
   7   1   8      161.20      164.60      4.96 o 
   9   1   8     1076.96     1090.15     18.66 o 
  11   1   8      583.64      608.46     13.67 o 
  13   1   8      263.64      266.55      9.61 o 
  15   1   8      103.54       99.89      8.18 o 
  17   1   8      139.04      154.15      8.57 o 
  19   1   8      169.85      199.50     10.36 o 
  21   1   8      139.94      145.44      9.51 o 
  23   1   8       66.17       84.46      8.94 o 
 -32   2   8      153.26      154.40     10.67 o 
 -30   2   8      185.04      170.16     10.79 o 
 -28   2   8      544.09      499.11     16.42 o 
 -26   2   8       30.54       34.12      5.69 o 
 -24   2   8       49.80       37.95      5.22 o 
 -22   2   8      171.97      173.68     11.47 o 
 -20   2   8      584.12      562.64     14.15 o 
 -18   2   8      224.45      235.53     10.02 o 
 -16   2   8     1362.65     1378.52     36.59 o 
 -14   2   8      259.62      231.11      8.17 o 
 -12   2   8     2143.54     2229.50     35.24 o 
 -10   2   8     2228.21     2332.10     33.38 o 
  -8   2   8      947.03      914.66     16.25 o 
  -6   2   8       55.48       51.67      6.69 o 
  -4   2   8      270.27      264.69      7.95 o 
  -2   2   8      214.72      172.62      6.52 o 
   0   2   8       56.09       64.04      4.44 o 
   2   2   8      271.16      291.34      9.67 o 
   4   2   8       46.09       34.19      4.44 o 
   6   2   8       32.29       47.41      6.01 o 
   8   2   8     1025.93      934.72     18.20 o 
  10   2   8       36.53       26.02      3.64 o 
  12   2   8       90.93      107.56      8.28 o 
  14   2   8      445.00      460.95     17.02 o 
  16   2   8        0.01        3.13      3.09 o 
  18   2   8      621.61      660.56     16.14 o 
  20   2   8      736.93      835.54     21.71 o 
  22   2   8      366.73      383.72     14.87 o 
 -31   3   8      192.89      203.09     12.14 o 
 -29   3   8      326.18      354.35     14.63 o 
 -27   3   8      105.85      122.40      9.30 o 
 -25   3   8      104.44      112.55      7.60 o 
 -23   3   8        0.95        5.52      3.95 o 
 -21   3   8      160.33      149.96      7.77 o 
 -19   3   8      753.40      734.92     18.33 o 
 -17   3   8      108.23       96.79      5.55 o 
 -15   3   8       25.21       38.45      4.46 o 
 -13   3   8      195.52      210.79      8.34 o 
 -11   3   8        0.01       -1.09      4.45 o 
  -9   3   8       25.34        9.28      4.69 o 
  -7   3   8       42.03       41.15      4.31 o 
  -5   3   8      545.03      542.11     12.16 o 
  -3   3   8      660.62      692.89     15.14 o 
  -1   3   8      542.77      530.02     14.59 o 
   1   3   8     1695.03     1492.13     28.70 o 
   3   3   8        8.62        9.70      4.70 o 
   5   3   8       27.53       16.75      4.16 o 
   7   3   8      322.65      239.51      7.88 o 
   9   3   8      121.01       90.58      5.63 o 
  11   3   8        0.53        3.29      3.24 o 
  13   3   8       87.60       82.86      6.07 o 
  15   3   8      153.95      142.62     10.72 o 
  17   3   8      554.55      620.42     16.79 o 
  19   3   8       66.16       72.73      6.85 o 
  21   3   8      114.63      148.60      8.78 o 
 -30   4   8       12.08        8.78      7.05 o 
 -28   4   8       98.18       95.69     11.76 o 
 -26   4   8        1.38        6.37      6.90 o 
 -24   4   8       75.99       67.96      7.00 o 
 -22   4   8       31.91       29.78      5.55 o 
 -20   4   8       90.42       96.90      7.78 o 
 -18   4   8       61.38       73.74      5.98 o 
 -16   4   8      342.81      376.03     11.38 o 
 -14   4   8     3733.68     3816.19     60.46 o 
 -12   4   8      125.84      124.53     11.15 o 
 -10   4   8      300.58      292.68     12.14 o 
  -8   4   8      435.23      430.92     12.48 o 
  -6   4   8      182.47      183.82      9.07 o 
  -4   4   8       89.05       90.93      5.90 o 
  -2   4   8       15.55       13.92      4.29 o 
   0   4   8       47.72       40.30      5.29 o 
   2   4   8       68.78       84.23      6.67 o 
   4   4   8       75.55       49.44      9.84 o 
   6   4   8       14.39       28.45      3.73 o 
   8   4   8      129.63      135.48      6.78 o 
  10   4   8      238.53      250.20     13.33 o 
  12   4   8      140.65      135.68      7.77 o 
  14   4   8        4.77        4.20      3.99 o 
  16   4   8      120.53      138.34      8.66 o 
  18   4   8       25.24       34.17      5.62 o 
  20   4   8        0.08       -4.65      4.53 o 
 -27   5   8      243.73      242.28     14.55 o 
 -25   5   8      567.92      632.81     21.53 o 
 -23   5   8       14.69       22.74      6.31 o 
 -21   5   8      150.36      151.71     10.38 o 
 -19   5   8       16.52       18.57      7.67 o 
 -17   5   8       23.53       20.87      5.70 o 
 -15   5   8      720.51      709.38     22.97 o 
 -13   5   8     1112.87     1140.02     30.30 o 
 -11   5   8      905.74      929.28     26.67 o 
  -9   5   8      715.30      713.43     29.53 o 
  -7   5   8      497.98      508.94     19.17 o 
  -5   5   8      115.77      122.51      8.25 o 
  -3   5   8       11.77       17.17      4.79 o 
  -1   5   8        0.41        4.71      6.26 o 
   1   5   8       66.53       74.90      4.71 o 
   3   5   8       40.07       34.43      3.81 o 
   5   5   8      465.73      468.34     12.69 o 
   7   5   8       71.06       35.98      4.50 o 
   9   5   8       23.01       20.92      4.48 o 
  11   5   8      470.76      533.12     15.05 o 
  13   5   8       91.54      117.76      7.82 o 
  15   5   8       20.59       23.83      5.31 o 
  17   5   8      558.90      613.51     17.63 o 
 -22   6   8       37.05       34.98     12.27 o 
 -20   6   8       51.74       50.98      7.05 o 
 -18   6   8       36.34       28.02      6.52 o 
 -16   6   8       14.13       17.62      4.70 o 
 -14   6   8        0.14        7.21      4.11 o 
 -12   6   8       46.94       44.97      8.34 o 
 -10   6   8      714.98      756.55     27.21 o 
  -8   6   8      163.38      166.23     10.96 o 
  -6   6   8      428.13      424.35     15.16 o 
  -4   6   8      456.43      462.49     13.95 o 
  -2   6   8      148.93      161.67      8.53 o 
   0   6   8        7.38        7.44      5.44 o 
   2   6   8      126.10      127.94      8.18 o 
   4   6   8        5.47        3.71      4.22 o 
   6   6   8      210.71      245.35     10.24 o 
   8   6   8       84.15      103.98      7.57 o 
  10   6   8      231.86      235.11     10.55 o 
  12   6   8        0.00        9.57      4.97 o 
 -15   7   8      258.93      276.09      9.78 o 
 -13   7   8      283.69      300.75      9.94 o 
 -11   7   8        0.19        2.31      4.82 o 
  -9   7   8      313.27      299.03      9.60 o 
  -7   7   8       44.83       52.24      6.50 o 
  -5   7   8       17.62       10.98      5.21 o 
  -3   7   8       37.72       32.92      4.32 o 
  -1   7   8      243.73      251.49      8.70 o 
   1   7   8      918.55      961.73     23.45 o 
   3   7   8      589.73      705.06     17.62 o 
   5   7   8      406.16      479.42     13.77 o 
 -31   1   9      633.44      705.87     22.10 o 
 -29   1   9      452.02      446.62     18.48 o 
 -27   1   9       10.72       10.23      5.09 o 
 -25   1   9       89.53      101.48     10.57 o 
 -23   1   9       76.45       68.36      7.02 o 
 -21   1   9      132.22      115.91      6.78 o 
 -19   1   9       35.31       33.96      6.87 o 
 -17   1   9      519.63      510.56     17.51 o 
 -15   1   9     2173.71     2196.00     39.56 o 
 -13   1   9       88.68       74.65      4.30 o 
 -11   1   9      224.57      205.90     10.24 o 
  -9   1   9       30.04       22.90      3.92 o 
  -7   1   9      128.69      118.23      8.51 o 
  -5   1   9        0.06        3.13      2.97 o 
  -3   1   9     1783.80     1727.56     26.90 o 
  -1   1   9      640.26      612.73     13.27 o 
   1   1   9      146.41      154.30      7.32 o 
   3   1   9      859.84      812.53     15.13 o 
   5   1   9     1294.07     1281.98     21.67 o 
   7   1   9      132.04      132.23      6.46 o 
   9   1   9        5.44        7.24      2.45 o 
  11   1   9        3.60        4.89      4.56 o 
  13   1   9      295.36      297.97      9.56 o 
  15   1   9       15.72       10.53      4.54 o 
  17   1   9      943.09     1028.42     21.61 o 
  19   1   9      472.94      594.84     17.45 o 
  21   1   9        5.65       -1.48      4.96 o 
 -32   2   9      105.25       77.51     10.29 o 
 -30   2   9      176.90      169.14     10.85 o 
 -28   2   9      145.60      150.24      9.66 o 
 -26   2   9       29.18       29.95      5.67 o 
 -24   2   9      166.18      161.39      8.36 o 
 -22   2   9       41.98       48.49      5.07 o 
 -20   2   9        5.33        3.75      4.45 o 
 -18   2   9       30.21       28.94      6.15 o 
 -16   2   9        3.54        5.20      5.89 o 
 -14   2   9      228.63      243.26      8.60 o 
 -12   2   9       42.43       37.51      4.04 o 
 -10   2   9        5.54        3.17      2.87 o 
  -8   2   9       59.59       63.19      4.63 o 
  -6   2   9      471.89      430.43     10.12 o 
  -4   2   9      871.23      825.49     15.53 o 
  -2   2   9      205.06      191.60      7.06 o 
   0   2   9      316.27      316.11     12.94 o 
   2   2   9      215.62      223.52      8.65 o 
   4   2   9      520.30      470.86     13.93 o 
   6   2   9      369.88      345.64     22.28 o 
   8   2   9       89.39       85.74      6.95 o 
  10   2   9      162.28      169.60      7.45 o 
  12   2   9       91.01       98.79      8.05 o 
  14   2   9        3.49        5.42      3.28 o 
  16   2   9      231.21      284.26     15.72 o 
  18   2   9       23.03        9.03      4.98 o 
  20   2   9       40.66       33.81      6.01 o 
 -29   3   9       56.82       75.45      7.99 o 
 -27   3   9       22.51       11.07      7.19 o 
 -25   3   9       99.23       87.62      7.02 o 
 -23   3   9        6.81        2.80      4.24 o 
 -21   3   9      485.93      488.24     12.84 o 
 -19   3   9        0.01       -4.67      4.62 o 
 -17   3   9      321.42      343.07     18.72 o 
 -15   3   9      127.72      128.27     10.54 o 
 -13   3   9      292.34      301.40     11.29 o 
 -11   3   9      371.13      364.38     11.15 o 
  -9   3   9        0.45       -0.28      2.80 o 
  -7   3   9      162.32      168.68      7.09 o 
  -5   3   9      104.89      101.46      8.71 o 
  -3   3   9      148.58      142.43      7.32 o 
  -1   3   9      822.32      694.94     15.54 o 
   1   3   9     1451.41     1273.12     23.73 o 
   3   3   9      905.62      822.40     19.50 o 
   5   3   9      376.77      381.89     13.50 o 
   7   3   9       19.50       16.62      4.54 o 
   9   3   9      313.87      298.97     12.94 o 
  11   3   9       92.19       96.04      5.69 o 
  13   3   9      484.80      485.60     13.40 o 
  15   3   9      136.28      156.56      8.41 o 
  17   3   9      197.78      211.78      9.96 o 
  19   3   9      645.75      702.91     16.95 o 
 -28   4   9      252.11      233.42     17.51 o 
 -26   4   9       26.91       26.09      6.97 o 
 -24   4   9       17.03       16.93      5.75 o 
 -22   4   9       22.15       33.93      6.34 o 
 -20   4   9     1087.43     1064.06     28.99 o 
 -18   4   9        4.32        6.66      5.90 o 
 -16   4   9      393.49      406.22     19.04 o 
 -14   4   9       31.26       41.59     13.54 o 
 -12   4   9       55.06       46.07      7.03 o 
 -10   4   9      569.92      575.37     16.01 o 
  -8   4   9        7.07        7.11      3.98 o 
  -6   4   9      160.56      151.82      9.17 o 
  -4   4   9      231.25      218.34      8.90 o 
  -2   4   9        3.08       -0.23      3.44 o 
   0   4   9      310.54      219.63     10.37 o 
   2   4   9      670.32      564.97     16.60 o 
   4   4   9        0.14        6.10      4.23 o 
   6   4   9      112.92      120.53      8.51 o 
   8   4   9       12.97        5.97      4.85 o 
  10   4   9       17.47       13.73      5.58 o 
  12   4   9        1.31       15.93      3.82 o 
  14   4   9        9.96        7.84      4.35 o 
  16   4   9        0.01        4.57      4.19 o 
 -23   5   9        1.64        3.13      4.69 o 
 -21   5   9      119.86      116.59      7.95 o 
 -19   5   9      226.40      261.18     15.67 o 
 -17   5   9      131.52      122.11     11.30 o 
 -15   5   9      741.44      728.24     24.11 o 
 -13   5   9      955.42      944.79     45.64 o 
 -11   5   9      381.06      372.62     16.93 o 
  -9   5   9      210.86      195.38     12.83 o 
  -7   5   9      394.43      391.24     17.01 o 
  -5   5   9       29.90       39.08      5.65 o 
  -3   5   9      170.85      166.08      9.84 o 
  -1   5   9      149.64      155.06     13.00 o 
   1   5   9      318.95      281.24     22.90 o 
   3   5   9      211.13      199.90     14.24 o 
   5   5   9       12.89        4.72      4.57 o 
   7   5   9       48.28       40.45      7.16 o 
   9   5   9       32.57       35.13      6.35 o 
  11   5   9      130.54      144.93     10.94 o 
  13   5   9      482.35      489.13     18.26 o 
 -18   6   9      417.50      398.70     18.98 o 
 -16   6   9     1512.33     1431.72     47.16 o 
 -14   6   9     1801.53     1777.91     43.51 o 
 -12   6   9       44.58       49.02     12.01 o 
 -10   6   9      163.89      163.72     12.95 o 
  -8   6   9        0.70        8.83      6.99 o 
  -6   6   9      128.43      139.68     12.21 o 
  -4   6   9      719.79      827.96     26.61 o 
  -2   6   9      573.91      633.49     22.96 o 
   0   6   9      179.69      165.98     12.62 o 
   2   6   9      305.32      357.90     23.54 o 
   4   6   9      245.37      291.51     14.43 o 
   6   6   9      500.56      546.16     19.42 o 
   8   6   9       67.77       80.35      9.01 o 
 -30   0  10        1.16        6.74      7.83 o 
 -28   0  10        9.40       11.72      8.30 o 
 -26   0  10       28.56       37.91      7.97 o 
 -24   0  10      352.21      368.91     18.93 o 
 -22   0  10      805.88      810.97     28.02 o 
 -20   0  10       92.05      108.89     30.10 o 
 -18   0  10     1657.57     1736.16     98.37 o 
 -16   0  10      134.87      142.54     30.10 o 
 -14   0  10      283.29      300.03     19.54 o 
 -12   0  10      720.87      817.68     32.99 o 
 -10   0  10      125.58      141.76     14.08 o 
  -8   0  10      223.54      176.22     15.37 o 
  -6   0  10      131.82      137.77     23.46 o 
  -4   0  10     2531.57     2488.93     54.87 o 
  -2   0  10     8888.41     8777.70    165.49 o 
   0   0  10      149.43      162.75     19.58 o 
   2   0  10      622.98      651.59     24.21 o 
   4   0  10      813.27      811.46     33.22 o 
   6   0  10      147.26      159.51     13.10 o 
   8   0  10      371.72      358.81     18.40 o 
  10   0  10       22.66       22.17     13.72 o 
  12   0  10       13.01       15.84      4.61 o 
  14   0  10      537.31      562.32     18.26 o 
  16   0  10        1.54        5.41      6.24 o 
  18   0  10      649.48      656.38     25.53 o 
 -29   1  10      205.29      223.35     11.28 o 
 -27   1  10        4.49        2.13      6.32 o 
 -25   1  10        6.49        3.43      7.79 o 
 -23   1  10       92.04       97.16     13.41 o 
 -21   1  10      334.47      336.99     21.83 o 
 -19   1  10       39.48       29.56      6.62 o 
 -17   1  10        7.30        9.62      4.56 o 
 -15   1  10      289.91      295.76     15.44 o 
 -13   1  10      455.59      468.84     15.82 o 
 -11   1  10      350.39      331.96     20.98 o 
  -9   1  10       62.28       60.63      5.30 o 
  -7   1  10      209.05      201.93      8.91 o 
  -5   1  10       12.96       12.93      6.19 o 
  -3   1  10     4400.86     4337.23     69.93 o 
  -1   1  10     1966.14     1959.18     32.43 o 
   1   1  10       98.80      108.47      6.63 o 
   3   1  10       28.86       29.53      4.81 o 
   5   1  10        7.29       -0.21      4.09 o 
   7   1  10        9.35        6.69      3.23 o 
   9   1  10        5.13        4.46      3.29 o 
  11   1  10       33.06       28.06      7.21 o 
  13   1  10      147.16      180.01      9.40 o 
  15   1  10       38.00       41.25      5.90 o 
  17   1  10      309.14      356.16     11.88 o 
 -28   2  10        7.31        9.04      4.98 o 
 -26   2  10       48.43       59.76     12.83 o 
 -24   2  10      180.28      173.97     27.47 o 
 -22   2  10      108.38       98.89     13.16 o 
 -20   2  10      735.19      752.59     26.52 o 
 -18   2  10     1090.97     1157.77     35.90 o 
 -16   2  10      622.83      670.95     37.34 o 
 -14   2  10       31.11       34.56      7.00 o 
 -12   2  10       68.60       73.39      4.52 o 
 -10   2  10      237.93      246.07      8.99 o 
  -8   2  10       72.56       65.18      5.78 o 
  -6   2  10      152.69      151.02      8.13 o 
  -4   2  10       39.43       38.36      4.95 o 
  -2   2  10      490.54      474.10     11.38 o 
   0   2  10       70.69       84.45      5.00 o 
   2   2  10       36.04       44.00      6.52 o 
   4   2  10       22.29       18.03      3.09 o 
   6   2  10       40.20       30.65      3.72 o 
   8   2  10       88.04       99.08      6.63 o 
  10   2  10       83.26       75.95     14.31 o 
  12   2  10     1095.11     1174.00     28.21 o 
  14   2  10     2243.48     2379.05     52.74 o 
  16   2  10       67.28       66.85      8.56 o 
 -27   3  10        0.03       19.61     16.45 o 
 -25   3  10      181.99      196.19     14.42 o 
 -23   3  10      144.33      153.88     12.84 o 
 -21   3  10      532.02      528.84     28.50 o 
 -19   3  10       19.04       13.53      6.52 o 
 -17   3  10      129.53      129.61     11.08 o 
 -15   3  10      772.25      772.17     17.77 o 
 -13   3  10       43.05       45.41      6.20 o 
 -11   3  10        3.44        0.84      3.35 o 
  -9   3  10       20.34       27.70      3.77 o 
  -7   3  10      299.56      295.49     10.49 o 
  -5   3  10      354.99      304.17     15.84 o 
  -3   3  10       16.25       20.83      3.85 o 
  -1   3  10       21.54       26.64      4.35 o 
   1   3  10     1179.18     1088.67     21.74 o 
   3   3  10      361.35      339.03     11.52 o 
   5   3  10       95.54       83.32      7.48 o 
   7   3  10       26.31       32.64      5.61 o 
   9   3  10      292.76      274.69     17.06 o 
  11   3  10       90.10       97.61     14.70 o 
  13   3  10       13.32        5.68      4.16 o 
  15   3  10       37.16       60.51      6.50 o 
 -24   4  10      110.86      114.23     14.19 o 
 -22   4  10     1258.37     1245.70     40.33 o 
 -20   4  10     1115.28     1078.32     52.98 o 
 -18   4  10       37.73       41.65      7.33 o 
 -16   4  10        0.02        8.58      5.70 o 
 -14   4  10       82.10       83.05      8.70 o 
 -12   4  10      173.38      196.40     11.90 o 
 -10   4  10       27.15       29.26      6.38 o 
  -8   4  10      140.46      139.16      8.47 o 
  -6   4  10       97.58      106.35      9.70 o 
  -4   4  10       57.17       53.56      5.38 o 
  -2   4  10       75.00       56.96      5.62 o 
   0   4  10      236.83      230.26      9.78 o 
   2   4  10       23.88       26.19      4.60 o 
   4   4  10       11.63        1.49      4.40 o 
   6   4  10       74.70       62.13      7.24 o 
   8   4  10      110.50       90.09      8.30 o 
  10   4  10      387.63      396.13     17.16 o 
  12   4  10       13.61       15.34      5.96 o 
 -21   5  10      932.88      960.89     29.45 o 
 -19   5  10      841.69      901.23     28.01 o 
 -17   5  10       23.77       20.98     10.53 o 
 -15   5  10      375.25      405.74     22.88 o 
 -13   5  10       21.30       22.51      7.27 o 
 -11   5  10       24.78       27.54      8.53 o 
  -9   5  10      302.24      335.39     15.91 o 
  -7   5  10        0.17       -2.78      5.06 o 
  -5   5  10       51.67       49.61      9.83 o 
  -3   5  10      355.77      339.93     12.11 o 
  -1   5  10       63.59       82.99      6.91 o 
   1   5  10        4.88        4.29      4.19 o 
   3   5  10       44.47       35.81      7.41 o 
   5   5  10        6.32       13.86      5.62 o 
   7   5  10       20.60       14.72      5.89 o 
   9   5  10      392.19      438.19     17.14 o 
 -14   6  10       13.44        5.09      6.86 o 
 -12   6  10      419.25      418.22     24.28 o 
 -10   6  10        3.38       -3.46      7.23 o 
  -8   6  10      148.59      145.77     15.25 o 
  -6   6  10      141.45      149.89     16.74 o 
  -4   6  10      155.78      196.16     14.26 o 
  -2   6  10        0.66       -1.20      6.96 o 
   0   6  10       80.51       83.11     10.13 o 
 -27   1  11        0.50       -1.69      6.45 o 
 -25   1  11       10.20        5.36      6.51 o 
 -23   1  11      537.85      468.45     40.02 o 
 -21   1  11      129.72      110.56     22.79 o 
 -19   1  11        3.63        5.63     13.73 o 
 -17   1  11       49.38       43.95     17.83 o 
 -15   1  11      105.91      109.00     17.86 o 
 -13   1  11       72.37       72.96      7.67 o 
 -11   1  11       15.46       17.54      5.68 o 
  -9   1  11     1433.46     1416.28     31.86 o 
  -7   1  11      909.44      927.07     24.45 o 
  -5   1  11      157.33      182.99     11.78 o 
  -3   1  11      692.08      650.88     21.65 o 
  -1   1  11      262.67      257.22     29.00 o 
   1   1  11      242.63      254.36     13.29 o 
   3   1  11       48.61       43.62      5.58 o 
   5   1  11       22.17       22.33      4.79 o 
   7   1  11        3.82        1.19      3.98 o 
   9   1  11      499.52      472.78     28.25 o 
  11   1  11      215.39      244.81     13.05 o 
  13   1  11      317.34      385.80     15.57 o 
 -26   2  11      108.82       99.58     12.20 o 
 -24   2  11      114.18      107.25     10.35 o 
 -22   2  11      220.62      228.54     23.16 o 
 -20   2  11       85.62       61.94      8.31 o 
 -18   2  11        0.19        0.52      5.49 o 
 -16   2  11       34.50       31.23      7.84 o 
 -14   2  11        0.16        1.15      5.90 o 
 -12   2  11      326.87      310.25     13.67 o 
 -10   2  11      177.61      194.65     14.15 o 
  -8   2  11      301.74      296.18     11.68 o 
  -6   2  11      107.34      124.68     13.79 o 
  -4   2  11        1.30        6.70      4.27 o 
  -2   2  11       14.28       14.02      4.87 o 
   0   2  11      432.94      392.14     22.83 o 
   2   2  11       13.83       12.84      5.80 o 
   4   2  11       76.60       86.94      8.71 o 
   6   2  11       57.08       46.25      7.39 o 
   8   2  11       52.18       54.51      5.56 o 
  10   2  11      245.31      322.81     15.97 o 
  12   2  11        4.98        1.80      5.13 o 
 -25   3  11      173.16      184.90     16.73 o 
 -23   3  11      177.88      209.53     18.23 o 
 -21   3  11       86.40       78.85     10.16 o 
 -19   3  11        2.48        1.01      5.75 o 
 -17   3  11      121.80      130.17     10.58 o 
 -15   3  11       68.48       72.89      6.69 o 
 -13   3  11       32.25       31.10      5.06 o 
 -11   3  11      215.23      227.80     10.73 o 
  -9   3  11        0.34       -2.86      2.88 o 
  -7   3  11      337.86      296.88      9.58 o 
  -5   3  11     1202.21     1181.56     22.69 o 
  -3   3  11        0.53        1.51      3.07 o 
  -1   3  11       12.61       10.33      3.81 o 
   1   3  11      185.33      189.04     10.03 o 
   3   3  11      101.83      102.74      7.01 o 
   5   3  11      257.23      276.89     21.10 o 
   7   3  11      562.13      592.98     16.72 o 
   9   3  11      136.27      165.19     11.03 o 
  11   3  11       14.32       18.49      4.83 o 
 -20   4  11       83.05       82.52     11.06 o 
 -18   4  11        2.97       -4.54      6.47 o 
 -16   4  11        0.85        5.48     14.36 o 
 -14   4  11       38.33       49.70      7.08 o 
 -12   4  11        3.45       -7.61      6.64 o 
 -10   4  11        0.01        0.45      4.00 o 
  -8   4  11      350.46      336.74     13.49 o 
  -6   4  11      346.90      310.88     22.64 o 
  -4   4  11      675.79      637.90     19.47 o 
  -2   4  11      129.92      120.82      7.75 o 
   0   4  11      484.92      439.79     17.36 o 
   2   4  11        3.93        5.53      4.44 o 
   4   4  11      585.37      686.16     18.39 o 
   6   4  11      193.69      215.22     13.06 o 
   8   4  11       62.76       47.99      7.25 o 
 -15   5  11       85.47       72.04     10.22 o 
 -13   5  11       45.82       38.39      8.45 o 
 -11   5  11      282.52      293.94     24.92 o 
  -9   5  11       28.58       46.57      7.58 o 
  -7   5  11      128.49      126.40     10.82 o 
  -5   5  11       20.58        8.08      5.62 o 
  -3   5  11      126.10      139.26      8.61 o 
  -1   5  11       11.43        3.32      4.53 o 
   1   5  11      176.42      206.15     11.14 o 
 -24   0  12       23.39       25.67     27.44 o 
 -22   0  12       67.15       33.64     27.44 o 
 -20   0  12       54.25       72.59     30.99 o 
 -18   0  12        0.00       -3.54     22.13 o 
 -16   0  12       41.50       48.69     27.44 o 
 -14   0  12      383.76      388.58     35.86 o 
 -12   0  12      489.66      487.91     92.98 o 
 -10   0  12     4210.49     4066.26    145.12 o 
  -8   0  12     7473.39     7513.98    221.45 o 
  -6   0  12       10.11       -1.36      9.71 o 
  -4   0  12      367.06      301.49     22.32 o 
  -2   0  12       13.87       15.05     11.51 o 
   0   0  12        3.49       -4.43      7.97 o 
   2   0  12       15.90       21.25     10.62 o 
   4   0  12      667.40      620.46     26.21 o 
   6   0  12       62.85       50.71      9.96 o 
   8   0  12      134.34      142.06     21.25 o 
  10   0  12      466.68      446.99     25.68 o 
 -23   1  12       24.34       33.64     18.78 o 
 -21   1  12       61.18       63.74     21.17 o 
 -19   1  12       35.02       29.31     17.39 o 
 -17   1  12      179.67      156.98     32.76 o 
 -15   1  12      190.10      195.76     22.14 o 
 -13   1  12      446.71      498.04     31.95 o 
 -11   1  12      194.32      180.48     16.01 o 
  -9   1  12     1141.76     1091.08     30.33 o 
  -7   1  12       87.61       84.10      9.42 o 
  -5   1  12      199.97      192.65     12.97 o 
  -3   1  12        2.40       -2.17      5.70 o 
  -1   1  12        9.41        1.37      8.41 o 
   1   1  12      176.40      174.86     17.63 o 
   3   1  12       29.90       31.46      6.73 o 
   5   1  12      183.54      199.08     13.21 o 
   7   1  12      644.17      696.17     24.10 o 
   9   1  12       24.52        8.57      5.56 o 
 -22   2  12       19.43       30.28     14.72 o 
 -20   2  12        9.04       -2.02     12.18 o 
 -18   2  12        0.61        1.87     11.55 o 
 -16   2  12       13.82       12.05      7.58 o 
 -14   2  12      125.67      128.53     12.43 o 
 -12   2  12      225.78      201.31     18.27 o 
 -10   2  12      608.65      603.61     20.39 o 
  -8   2  12       85.86       87.48      8.83 o 
  -6   2  12       45.19       34.59      7.40 o 
  -4   2  12       61.30       52.85      9.38 o 
  -2   2  12       23.20       26.04      6.04 o 
   0   2  12       86.56       68.35      7.79 o 
   2   2  12      332.04      329.38     14.83 o 
   4   2  12       14.51       17.00      5.87 o 
   6   2  12      774.90      882.96     28.25 o 
   8   2  12      350.17      430.69     19.02 o 
 -19   3  12        1.12       10.15     22.57 o 
 -17   3  12       47.35       38.03     14.97 o 
 -15   3  12        7.46        6.06      6.76 o 
 -13   3  12       56.20       46.96     11.77 o 
 -11   3  12        0.33        5.07      8.69 o 
  -9   3  12      175.34      166.05     11.52 o 
  -7   3  12        0.51       -3.98      5.18 o 
  -5   3  12       89.90       86.07     10.02 o 
  -3   3  12      112.55      110.62      9.05 o 
  -1   3  12        0.13        1.12      5.24 o 
   1   3  12        6.33       -7.40      4.98 o 
   3   3  12        0.00       -4.44      5.99 o 
   5   3  12       63.84       74.99      9.02 o 
 -14   4  12        0.20       -4.55      7.75 o 
 -12   4  12       64.18       64.35      8.73 o 
 -10   4  12       72.24       72.68      8.80 o 
  -8   4  12       34.43       36.55      9.11 o 
  -6   4  12        5.35       -1.59      3.80 o 
  -4   4  12        2.68        5.18      4.11 o 
  -2   4  12       20.24       26.72      5.01 o 
 -17   1  13      271.11      257.98     46.93 o 
 -15   1  13     1195.59     1235.96     47.77 o 
 -13   1  13      117.24      103.57     14.06 o 
 -11   1  13      221.48      235.31     15.07 o 
  -9   1  13       50.69       37.56      7.95 o 
  -7   1  13      306.37      300.68     21.47 o 
  -5   1  13        0.72       -2.63      6.32 o 
  -3   1  13      151.69      131.51     12.88 o 
  -1   1  13       71.07       86.70     11.89 o 
   1   1  13      245.95      276.67     20.34 o 
 -14   2  13      242.61      227.04     22.48 o 
 -12   2  13       17.05       16.09      6.64 o 
 -10   2  13        6.92        8.44      6.06 o 
  -8   2  13      103.10       90.06     13.43 o 
  -6   2  13       44.94       44.96      8.95 o 
  -4   2  13      205.37      183.34     20.55 o 
  -2   2  13       10.81        4.02      6.36 o 
                                                 
